# Supplementary material for: Environmental change makes robust ecological networks fragile
Source: Nat Commun. 2016 Aug 11;7:12462. doi: 10.1038/ncomms12462 (PMC4987532; doi:10.1038/ncomms12462)
Supplement: Supplementary Data 1 — Host-parasite networks and host extinction sequences in Avida experiments. The compressed archive includes the 100 co-evolved host-parasite networks and the host extinction sequences in the historical scenario. [file ncomms12462-s2.zip › Supplementary_data_S1/host_parasite_network_46.csv]

host_genotype	host_phenotype	parasite_genotype	parasite_phenotype
189	01245	3517	0123
397	1245	2948	2
300	035	3081	0125
122	023457	2950	2
846	0123457	3151	2
880	0123457	3264	01
900	0123457	2629	01
463	013457	3092	01
786	0123457	2348	01
305	0123457	2449	0
519	023457	2261	012
425	0123457	2630	1
648	0124	3184	12
257	013457	2067	014
404	0123457	3372	0
20	13457	3164	01
8	0123457	2138	5
1474	0123457	2535	02
722	123457	2455	2
1690	0123457	2781	01
309	13457	3037	23
1449	0123457	2568	0
20	13457	2752	01
72	013457	2193	01
305	0123457	2717	0
291	012457	2332	012
958	013457	2516	01
141	012457	3378	0
1135	0123	2657	012345
1024	012457	2827	0
591	012345	2379	01
928	023457	3298	012356
1186	01235	2804	0123
962	01	2196	01
132	023457	2677	012
366	0123457	2535	02
457	0123457	2352	5
164	0123	3074	01
379	012345	2170	0
20	13457	2689	01
1962	0125	2688	013
1084	0123457	2854	5
20	13457	2681	01
258	0123457	2981	2
258	0123457	2984	2
737	012345	2309	01
1754	0123457	2528	01
167	0123457	2806	0
167	0123457	2803	0123
201	0123457	3121	012
487	0123457	3252	01
814	012457	2269	012
487	0123457	3254	0
699	0123457	2117	0
1335	123457	2178	2
374	13457	3364	1
186	013457	2289	1
119	012345	2306	1
191	0123457	2499	2
561	0123457	2360	0123
434	01235	3276	0
116	0123457	2981	2
286	0123457	2449	0
266	13457	3092	01
173	0123457	2963	2
444	0123457	2510	2
753	013457	3477	0
892	0123457	2843	2
201	0123457	2037	12
241	0123457	3223	012
149	0123457	2769	0
204	023457	3484	025
256	023457	3226	5
170	0123457	3453	1
802	01345	3289	01
258	0123457	2433	2
59	02345	3001	012
258	0123457	2430	5
513	01245	2113	2
536	013457	2726	0123
676	012345	2236	2
311	0123457	2085	2
1701	0123457	2055	012
304	0123457	2154	0
402	0123457	2787	1
201	0123457	2935	013
1164	0123457	2777	01
702	0123457	3270	0
694	012457	2022	0
1349	0123457	3155	5
1588	012457	2685	02
774	01245	2948	2
569	013	2797	0
1291	025	2378	01
1007	0123457	2931	012
579	0123457	2081	01
79	013457	3205	03
79	013457	3208	0123
157	0123457	2297	01
132	023457	2333	012
191	0123457	2931	012
690	0123457	2560	2
792	123457	2594	02
1391	01245	2241	2
792	123457	2593	02
75	0123457	3299	01
157	0123457	2560	2
320	12457	3106	012
357	013457	2386	01
950	01	2181	012
49	012345	3522	0
208	0123457	3134	0
157	0123457	2036	01
843	0123457	3234	5
672	02345	2117	0
1042	123457	3349	012
271	0123457	3272	0
404	0123457	2762	012
191	0123457	2846	2
63	0123457	3250	01
472	0123457	3518	3
334	0123457	2706	2
131	023457	3218	12
1129	0123457	3017	01
422	01	2796	0
1065	025	2058	012
445	02345	2806	0
844	0123457	3429	5
282	013457	2881	01
404	0123457	3369	12
1221	01	3008	0
838	0123457	3041	012
731	0125	3436	01
566	025	2892	012
899	0123457	2594	02
102	0123457	2356	0
931	023457	2768	03
582	0123457	2117	0
404	0123457	2968	12
1273	0123457	2792	2
186	013457	2435	0
1491	012457	3039	1
54	012457	3320	0
1259	0125	3313	01
1628	13457	3150	1
224	012345	2228	1
102	0123457	2917	01
13	0123457	3151	2
1113	1235	3313	01
999	12345	2178	2
91	0123457	2594	02
1009	0123457	2948	2
658	0123457	2854	5
869	013457	2875	012
508	0125	2512	013
562	023457	3300	02
1275	012457	2269	012
1626	012345	3274	0
179	0123457	3393	01
227	0123457	3378	0
137	0134	3002	012
549	0123457	2772	2
305	0123457	3526	0
41	013457	3092	01
306	013457	2659	012
406	0134	2414	1
136	123457	2390	12
126	13457	3017	01
306	013457	2875	012
275	0123457	3108	5
562	023457	2948	2
67	0123457	3361	012
544	0123457	2768	03
967	0123457	2848	0
1576	0123457	2017	12
132	023457	2537	012
844	0123457	2909	5
844	0123457	2905	5
156	023457	2529	02
1202	0123457	2922	01
163	0123457	2843	2
87	023457	3490	5
904	0123	2117	0
541	0123457	2153	01
74	13457	3092	01
29	0123457	2353	0
67	0123457	3425	01235
433	025	2129	02
368	0123457	3193	1
191	0123457	2444	0
535	0123457	2797	0
1149	0123457	3325	0
1116	02457	2961	5
614	13457	2127	01
1347	012345	2059	02
217	013457	2196	01
48	0123457	2154	0
22	0123457	3071	2
540	0123457	2828	5
472	0123457	2163	013
1296	0123457	2562	01
914	0123457	3392	0
626	0123457	2996	0
317	135	2613	0123
20	13457	2618	1
73	0123457	3465	012
219	0123457	3030	025
1219	0123457	3325	0
360	0123457	2308	0
346	01	2237	01
1075	023457	2276	5
638	013457	2475	01
149	0123457	2770	0
1517	012457	2594	02
872	0123457	2110	012
1687	023457	2416	5
147	023457	2948	2
1335	123457	3342	2
265	0123457	2869	0
1000	0125	2632	2
75	0123457	2802	016
385	012345	2521	2
75	0123457	2804	0123
885	0123457	2027	5
622	012345	2748	01
305	0123457	2868	0
987	01245	3190	012
1353	012	2762	012
79	013457	2583	013
14	015	3073	035
160	012457	2405	12
545	0123457	2359	5
68	0123457	2286	23
228	013457	3444	0
157	0123457	3514	013
1554	0123457	3264	01
695	0123457	2262	012
634	01	3227	01
40	02345	2609	0125
149	0123457	2198	2
1528	0123457	2084	01
1444	025	3481	02
1057	0123	2567	0
885	0123457	2626	2
119	012345	3525	1
843	0123457	2966	5
711	0123457	2590	01
1547	0123457	2350	0
87	023457	2536	2
1226	0125	2996	0
1602	01	3312	01
522	13457	2418	01
51	0123457	2969	01
18	0123457	2575	01
18	0123457	2571	1
590	012345	3512	0
169	0123457	2606	02
140	0123457	2074	5
1615	0125	2080	2
969	01235	2303	0
114	0123457	2645	13
91	0123457	2905	5
599	0123457	3340	012
103	013457	2480	015
1037	013457	2237	01
922	0125	2225	0
295	012345	3087	01
649	0123457	2813	02
899	0123457	2535	02
1228	0123457	2594	02
980	0123457	2110	012
477	023457	3484	025
1224	0125	3449	12
1308	012457	2220	1
63	0123457	2915	01
379	012345	2874	0
947	023457	2396	2
616	01	3302	01
348	023457	2594	02
348	023457	2592	012
20	13457	2412	01
20	13457	2411	01
900	0123457	2151	01
18	0123457	2375	3
18	0123457	2374	3
394	0123457	3040	0
1647	025	2930	013
1040	0123457	2421	0
258	0123457	2843	2
163	0123457	2430	5
163	0123457	2431	2
402	0123457	2931	012
185	0123457	2514	0
402	0123457	2937	0125
415	01235	3306	0
1147	012	2412	01
937	0125	2855	01
517	0123457	2631	2
415	01235	3092	01
118	123457	3139	2
3	023457	3361	012
22	0123457	2791	2
874	0123457	2110	012
147	023457	2382	01245
285	0123457	3054	01
394	0123457	2769	0
618	0123457	3012	0
742	0123457	2487	02
1651	0123457	2142	5
778	0125	3490	5
2	0123457	2854	5
339	0123457	3066	2
1194	0123457	2874	0
163	0123457	2547	5
694	012457	3378	0
472	0123457	2571	1
76	0123457	2645	13
615	0123457	2793	1
249	0123457	2999	125
1789	13457	3501	013
76	0123457	2640	13
726	0123	3190	012
197	01	3031	01
231	0123457	2441	12
867	0123457	2520	0
87	023457	3484	025
890	0123457	3486	01
32	0123457	2879	012
1456	01245	3092	01
1381	0123457	2302	0
374	13457	3302	01
174	024	3228	012
179	0123457	2566	1
179	0123457	2560	2
544	0123457	2620	5
191	0123457	2699	2
1191	01	2117	0
309	13457	2823	01
161	01245	3308	01
413	02345	1989	02
647	01	3459	0
669	012	3350	023
540	0123457	2833	0
540	0123457	2831	0
126	13457	3001	012
1655	0123457	2663	03
161	01245	2480	015
203	012457	2613	0123
284	023457	3419	02
564	0125	2816	02
470	023457	3424	02
442	0123457	2995	0
664	0123457	2996	0
6	013	2644	01
724	0245	2578	012
540	0123457	3239	5
259	0125	3264	01
35	013457	2726	0123
73	0123457	3279	012
75	0123457	2740	01
600	02345	2183	01
1402	012345	3270	0
446	0123457	2663	03
1573	012	3390	0
373	0123457	2424	2
102	0123457	3242	1
821	0123457	3155	5
157	0123457	2784	013
79	013457	2060	03
257	013457	2010	01
446	0123457	3006	02
20	13457	3313	01
20	13457	3312	01
1166	023457	2359	5
1136	0123457	3515	12
561	0123457	2092	01
561	0123457	2094	0
355	0123457	3270	0
258	0123457	2082	2
258	0123457	2086	2
185	0123457	2721	0
833	0123457	2792	2
185	0123457	2723	0
585	0123457	2728	01
111	012457	3491	012
102	0123457	2208	1
920	01245	2359	5
191	0123457	3175	0123
7	0123457	3175	0123
742	0123457	2024	01
86	0123457	3255	2
148	02345	3030	025
1130	023457	3423	02
892	0123457	2555	5
1281	012345	2792	2
469	023457	2396	2
130	023457	2314	0245
826	023457	2396	2
18	0123457	2101	013
469	023457	2006	02
469	023457	2007	02
175	012457	2262	012
70	0123457	2130	5
682	0123457	2830	5
8	0123457	2074	5
175	012457	2269	012
905	123457	2325	2
544	0123457	3166	5
284	023457	2259	2
1429	01345	2383	0123
967	0123457	2781	01
641	13457	2544	012
284	023457	2472	12
1220	012	2685	02
404	0123457	2904	0
109	0123457	3275	0
265	0123457	3339	0
375	0123457	3378	0
415	01235	2067	014
76	0123457	2506	13
604	0123457	2792	2
62	1235	2683	0123
64	0123457	2600	012
55	0123457	3063	2
53	012457	3302	01
55	0123457	3264	01
55	0123457	3261	0
72	013457	2897	01
40	02345	3166	5
265	0123457	2867	0
20	13457	2544	012
1029	012345	2110	012
334	0123457	3450	01
812	013457	3283	012
318	123457	2588	2
64	0123457	2465	012
662	012	2348	01
170	0123457	2448	01
618	0123457	3008	0
803	013	2043	0
884	01	3007	012
649	0123457	2009	02
275	0123457	2619	01
472	0123457	2567	0
154	0	3317	0
71	123457	2639	03
626	0123457	2041	0
55	0123457	3451	0
284	023457	2122	02
54	012457	2214	0
1236	0123457	2626	2
1148	123457	2519	02
192	0123457	3017	01
178	0123457	2033	0
22	0123457	2106	2
185	0123457	2308	0
252	0123457	2594	02
642	0123457	3388	0125
354	01	2754	0125
65	0123457	2711	0
372	012345	2294	0
572	0123457	3379	0
1176	012345	3438	01
712	012457	2488	0
88	012457	2332	012
442	0123457	3378	0
404	0123457	2014	012
172	0123457	3175	0123
163	0123457	3172	2
717	0123457	2794	01
352	0123457	2738	012
135	023457	3490	5
238	0123457	2442	2
943	0123457	3151	2
1388	0123457	2784	013
615	0123457	3270	0
982	13457	2486	03
203	012457	2623	0
433	025	2818	02
433	025	2817	025
470	023457	2478	25
792	123457	3220	2
392	0123457	3273	0
805	013457	2488	0
392	0123457	3270	0
27	013457	2627	03
283	01345	2067	014
805	013457	2486	03
77	0123457	3459	0
814	012457	3161	2
203	012457	2823	01
279	012	3092	01
18	0123457	3198	01
316	013457	3205	03
203	012457	2488	0
490	0123457	2216	2
404	0123457	3433	0
223	023457	3141	2
735	0123457	2912	1
461	0	3352	012
773	013457	2875	012
666	012457	2908	012
334	0123457	2855	01
324	023457	1988	124
522	13457	2549	01
18	0123457	3511	01
1378	0123457	3486	01
18	0123457	3518	3
761	0123457	3337	0
357	013457	3137	01
178	0123457	3325	0
293	0123457	2052	012
17	013457	3024	0
1612	0123457	3264	01
20	13457	3302	01
368	0123457	2931	012
118	123457	2891	02
82	0	2412	01
185	0123457	3272	0
1317	01	2030	01
167	0123457	2117	0
67	0123457	2014	012
55	0123457	2037	12
167	0123457	2110	012
305	0123457	2939	0
212	013457	3092	01
270	0123457	2501	0
469	023457	3479	02
75	0123457	3087	01
348	023457	2666	2
32	0123457	3210	2
468	0125	2346	01
55	0123457	2103	1
1241	0123457	2673	2
20	13457	3231	01
271	0123457	2867	0
863	0123457	3398	01
880	0123457	2040	2
505	0123	2823	01
254	023457	3225	5
513	01245	3282	02
271	0123457	2872	0
1702	1245	3278	2
527	0123457	3459	0
167	0123457	3080	0
381	013457	3143	012
100	0135	3439	03
149	0123457	2827	0
35	013457	1990	012
122	023457	2517	012
284	023457	2462	24
471	0123457	2778	2
611	0123457	2520	0
332	0123457	3087	01
625	0123457	2085	2
820	0123457	3486	01
1307	123457	2741	2
119	012345	2236	2
1665	012345	2554	01
814	012457	3235	2
8	0123457	2200	5
1277	012457	2825	2
1203	0125	2269	012
1214	0123457	2659	012
804	0	2692	013
130	023457	2582	25
473	01	2382	01245
284	023457	3023	02
118	123457	2522	2
711	0123457	2389	012
1433	0123	3340	012
1491	012457	3313	01
31	01245	2729	2
191	0123457	3053	3
853	0125	3481	02
587	012345	2378	01
118	123457	3211	012
649	0123457	2011	5
140	0123457	2830	5
832	023457	3014	2
961	012345	2348	01
681	0125	3070	01
711	0123457	3084	0
513	01245	3466	2
718	01235	2983	01
453	0123457	3326	2
115	0123457	2421	0
318	123457	2113	2
717	0123457	2571	1
265	0123457	3272	0
642	0123457	2350	0
480	0123	2340	01
776	0123457	2449	0
286	0123457	2715	0
729	01	3465	012
432	0123457	2793	1
1178	012457	3161	2
744	0123457	2302	0
650	0123457	2304	1
125	012457	2956	012
9	013	3337	0
54	012457	2488	0
871	012457	2971	2
87	023457	3225	5
275	0123457	3242	1
483	0123457	2843	2
44	013457	3003	01
148	02345	2265	0125
8	0123457	3486	01
202	13457	3092	01
305	0123457	2105	0
366	0123457	2594	02
875	0123457	2980	01
593	012457	2488	0
691	0123457	2520	0
163	0123457	3166	5
864	01	3007	012
626	0123457	3123	0
921	013457	2383	0123
352	0123457	3349	012
5	023457	2894	012
1501	02	2002	2
201	0123457	3452	0
1011	0123457	2598	01
122	023457	2185	02
1056	012457	2135	2
540	0123457	3490	5
755	012345	2152	013
1492	0123457	2980	01
618	0123457	2520	0
567	0	2186	02
1001	0123457	3180	01
792	123457	2324	023
487	0123457	2490	01
60	025	2743	0125
753	013457	2321	0
549	0123457	2981	2
446	0123457	2465	012
472	0123457	2046	1
652	01	2714	1
155	0123457	2797	0
1010	012457	2908	012
534	123457	2325	2
637	013457	2906	01
252	0123457	2960	2
191	0123457	2701	2
717	0123457	3264	01
1357	012345	3270	0
274	0	2539	012
1205	012	2705	2
1367	0123457	2983	01
175	012457	2825	2
320	12457	2973	012
79	013457	2737	013
1576	0123457	2968	12
540	0123457	2142	5
1209	012345	2119	012
772	013457	3092	01
820	0123457	2676	02
744	0123457	3267	0
744	0123457	3266	0
811	012	2865	0
302	0123457	2158	0
118	123457	2888	2
1499	012345	3066	2
185	0123457	3203	0
252	0123457	2813	02
203	012457	2542	0
44	013457	2179	0123
1268	0123457	3486	01
357	013457	2184	012
167	0123457	3464	012
167	0123457	3465	012
696	013457	2310	012
1389	025	3286	0123
167	0123457	3468	012
653	0123457	2561	0
257	013457	2475	01
1155	0123457	2567	0
6	013	2373	0
75	0123457	2659	012
330	0123457	3166	5
118	123457	2318	2
1331	012345	2862	1
982	13457	2823	01
404	0123457	2202	012
758	013	2067	014
102	0123457	2489	01
1482	0123457	2248	03
67	0123457	2465	012
91	0123457	2964	05
1389	025	2882	012
675	025	2578	012
295	012345	3297	01
72	013457	3306	0
631	0123457	2265	0125
241	0123457	2594	02
636	01	2762	012
518	0123457	2838	01
579	0123457	2026	012
163	0123457	2626	2
119	012345	2643	0
711	0123457	2461	0
290	0123457	2931	012
111	012457	2343	012
547	012345	2012	0
260	02457	2270	5
781	0123457	2846	2
76	0123457	3527	01
91	0123457	2409	5
423	023457	3410	0123457
5	023457	2601	012
1089	0123457	3264	01
463	013457	2136	1
1411	0123457	3401	0
182	123457	2325	2
381	013457	3289	01
207	0135	3329	0
646	0123457	2113	2
72	013457	3092	01
990	0123457	2110	012
17	013457	2402	0
1121	01245	3298	012356
831	0123457	3244	5
742	0123457	2146	0
661	0123457	2795	0
115	0123457	3503	01
762	0125	2937	0125
284	023457	3298	012356
136	123457	2594	02
23	0123457	2560	2
289	0134	2726	0123
136	123457	2593	02
805	013457	3318	03
532	0123457	3465	012
1115	0123457	2842	01
152	012457	3302	01
1322	0125	2594	02
1115	0123457	3383	01
306	013457	2181	012
557	013457	2748	01
141	012457	2022	0
1375	0123457	3331	5
240	0123457	3521	01
412	0123457	3001	012
782	0123457	2110	012
118	123457	3466	2
296	023457	2948	2
1033	0123457	2348	01
115	0123457	2697	01
64	0123457	2807	012
1253	013457	2875	012
2	0123457	2085	2
204	023457	2129	02
745	0124	2450	1
1219	0123457	3054	01
618	0123457	2735	0
1734	0123457	2980	01
676	012345	3066	2
676	012345	2049	01
117	0123457	2947	01
572	0123457	2621	0
92	012457	2128	012
101	0123457	2645	13
1586	1235	3087	01
1169	012457	2987	0
1260	0125	3119	01
1717	0123457	2094	0
463	013457	2267	015
135	023457	3109	5
76	0123457	2375	3
470	023457	3478	02
35	013457	2516	01
175	012457	2904	0
175	012457	2908	012
185	0123457	2105	0
304	0123457	2493	0
35	013457	2875	012
487	0123457	2921	01
341	023457	2952	024
1081	0123457	2446	3
102	0123457	2148	01
663	023457	2404	012
203	012457	3318	03
457	0123457	2924	25
94	0123457	2476	012
870	0123457	2449	0
1287	0123457	2246	02
442	0123457	2708	0
149	0123457	2336	0125
1552	012457	2616	2
752	13457	2681	01
128	01245	2457	0
487	0123457	2028	01
540	0123457	2422	0
111	012457	2973	012
622	012345	2010	01
622	012345	2012	0
469	023457	3423	02
69	013457	2733	01
18	0123457	2712	01
44	013457	2945	12
261	012457	3158	01
1288	0123457	2117	0
102	0123457	3166	5
1127	0123457	3393	01
1130	023457	2471	2
118	123457	2325	2
878	0125	3270	0
102	0123457	3383	01
306	013457	3286	0123
487	0123457	2844	01
487	0123457	2840	01
18	0123457	3398	01
1366	012457	2904	0
1748	0123457	2761	025
35	013457	3005	012
10	0123457	3311	5
87	023457	2409	5
348	023457	2120	012
1271	0123457	2520	0
149	0123457	3314	0
722	123457	3278	2
1037	013457	3072	0123
173	0123457	2269	012
173	0123457	2265	0125
1634	01	3314	0
203	012457	2209	013
948	013	3082	012
345	0123457	2931	012
1183	0123457	2110	012
947	023457	2599	2
45	012345	2139	01
583	0123457	2105	0
425	0123457	3322	01
1071	0123457	2465	012
1252	01	2781	01
75	0123457	3286	0123
542	013457	2429	0
1458	123457	2938	013
141	012457	3313	01
399	0123457	2117	0
398	12345	3349	012
940	0123457	3114	2
402	0123457	2370	012
802	01345	2805	01
659	01235	2890	01
149	0123457	3040	0
899	0123457	3151	2
309	13457	3436	01
303	0123457	2047	1
1173	01245	2241	2
1771	0123457	3335	0
102	0123457	2834	1
1033	0123457	2027	5
106	012	2110	012
17	013457	2258	0
63	0123457	3251	01
1486	0123457	3330	01
170	0123457	2706	2
377	0123457	3349	012
54	012457	3377	0
44	013457	2310	012
979	124	2973	012
1040	0123457	2913	5
1040	0123457	2912	1
455	0123457	2919	01
717	0123457	3524	01
1539	013457	3286	0123
192	0123457	2809	013
340	012457	2067	014
667	0123457	2117	0
179	0123457	3511	01
517	0123457	2854	5
917	0125	2359	5
237	012457	2956	012
134	0123457	3272	0
359	0123457	2815	02
517	0123457	3253	2
18	0123457	2510	2
711	0123457	3017	01
798	0124	3184	12
163	0123457	2981	2
1136	0123457	2367	0
562	023457	2396	2
742	0123457	2421	0
920	01245	2447	5
676	012345	2451	01
734	0123457	2208	1
1649	0125	2792	2
173	0123457	2679	5
657	012345	3518	3
167	0123457	2251	01
558	1245	3349	012
329	0123457	2037	12
182	123457	2005	2
368	0123457	2450	1
384	0123457	2329	0123
536	013457	2875	012
540	0123457	2768	03
808	13457	2192	015
481	0123457	2376	0
736	0123	2729	2
126	13457	3094	01
188	0123457	3317	0
1430	0123457	2359	5
252	0123457	2011	5
122	023457	2251	01
511	0123457	2931	012
872	0123457	2389	012
1161	0123457	2487	02
1360	012345	3006	02
203	012457	2147	0
203	012457	2144	0
767	13457	2823	01
35	013457	2238	012
67	0123457	2262	012
1235	0123457	2659	012
1088	01	3317	0
99	0123457	2769	0
167	0123457	2247	012
1096	135	3313	01
707	0123457	2983	01
338	0123457	2052	012
230	01	2237	01
55	0123457	2040	2
596	012457	3046	0
221	0123457	2465	012
142	023	2187	2
540	0123457	2346	01
72	013457	2748	01
799	0123457	3270	0
175	012457	2016	012
335	0123457	3378	0
18	0123457	2706	2
976	023457	2471	2
673	0123457	2265	0125
413	02345	3001	012
1309	0123457	3266	0
1271	0123457	2661	03
633	012345	2110	012
75	0123457	2254	01
711	0123457	2875	012
1128	0245	3298	012356
79	013457	2881	01
100	0135	3249	0
177	0123457	2195	02
63	0123457	2691	01
725	01235	3190	012
149	0123457	2279	0
880	0123457	2788	2
502	12457	3100	0123
561	0123457	2298	2
334	0123457	2784	013
306	013457	3140	02
1507	01235	2287	1
649	0123457	3151	2
175	012457	2023	12
1405	0123457	2847	0
579	0123457	2553	0
579	0123457	2554	01
472	0123457	2998	2
248	012457	2475	01
269	0123457	2824	5
920	01245	2854	5
20	13457	2132	01
112	012	2050	2
561	0123457	2361	01
258	0123457	2029	2
463	013457	3313	01
463	013457	3312	01
599	0123457	3464	012
396	0123457	3025	012
425	0123457	2840	01
215	0123	2199	0125
149	0123457	2902	012
149	0123457	2904	0
771	0123457	2795	0
13	0123457	2594	02
1839	012	2792	2
286	0123457	3123	0
859	13457	3092	01
50	023457	2538	5
442	0123457	3060	0
102	0123457	2151	01
357	013457	2875	012
161	01245	2337	013
1679	0135	2662	0
910	023457	2382	01245
1418	0123457	2739	01
87	023457	2905	5
409	012	2722	2
648	0124	2034	12
928	023457	2462	24
20	13457	2613	0123
709	123457	3313	01
1657	0123457	2213	2
8	0123457	2966	5
185	0123457	2870	0
785	0123457	3185	0
67	0123457	2901	012
115	0123457	2769	0
334	0123457	3120	01
108	023457	3349	012
677	0123457	2448	01
1026	023457	2007	02
742	0123457	2693	0
717	0123457	2792	2
263	012457	2967	012
710	01235	2793	1
370	01245	2127	01
418	013457	3072	0123
179	0123457	3330	01
1271	0123457	3147	012
201	0123457	3261	0
287	023457	2117	0
119	012345	3066	2
439	0123457	3253	2
185	0123457	2051	0
42	013457	2350	0
688	013457	2115	1
118	123457	2241	2
257	013457	2126	01
1531	01235	2720	0
191	0123457	3393	01
67	0123457	3475	012
536	013457	2315	01
536	013457	2648	01
1204	0123457	3125	0
96	13457	3092	01
1677	0125	2152	013
810	0123457	3484	025
808	13457	2328	01
336	02345	3431	5
175	012457	3161	2
275	0123457	2908	012
1143	0125	3377	0
134	0123457	2717	0
48	0123457	2843	2
109	0123457	2867	0
233	0123457	3184	12
570	0125	3481	02
24	013457	2805	01
144	023457	3085	24
203	012457	2773	0
203	012457	3373	013
579	0123457	3050	01
737	012345	3270	0
75	0123457	1992	012
1472	0123457	2892	012
711	0123457	2062	01
703	013	2373	0
1325	012	2685	02
172	0123457	2628	0
1423	12	2594	02
336	02345	3238	012
1518	0123457	2854	5
156	023457	3081	0125
1686	012345	3270	0
35	013457	3001	012
649	0123457	2594	02
1240	012457	3161	2
1435	13457	3313	01
630	023457	2816	02
658	0123457	2369	12
658	0123457	2368	12
913	1235	3092	01
423	023457	2579	0124
994	012	2518	01
26	0123	2265	0125
579	0123457	2837	5
1316	023457	3086	02
147	023457	2459	01234
1155	0123457	2998	2
498	0124	2740	01
1546	0123457	2350	0
600	02345	2804	0123
648	0124	2851	12
185	0123457	3526	0
203	012457	2420	03
737	012345	3000	0
135	023457	2416	5
124	02345	2195	02
1046	01245	2700	01
149	0123457	2268	2
1050	0135	2875	012
429	012345	3518	3
836	0125	2601	012
1037	013457	2054	01
359	0123457	2263	02
216	0	3008	0
63	0123457	2920	5
1446	013457	2389	012
559	0123457	2066	012
63	0123457	2977	01
425	0123457	2698	1
91	0123457	2676	02
425	0123457	2697	01
75	0123457	2012	0
130	023457	2382	01245
425	0123457	2922	01
25	0123457	2931	012
1022	012	2980	01
108	023457	2190	02
175	012457	3036	013
16	012345	2484	01
1267	0125	3340	012
20	13457	2277	03
61	0123457	2682	012
425	0123457	2215	01
404	0123457	3104	12
18	0123457	2046	1
309	13457	2417	12
1565	01245	3377	0
305	0123457	2376	0
231	0123457	2493	0
425	0123457	2079	01
186	013457	2628	0
163	0123457	2348	01
1018	0123457	3340	012
767	13457	3092	01
89	023457	2895	012
430	0123457	2050	2
1023	0125	3066	2
1364	012457	2759	2
130	023457	3414	0245
1520	0123457	2028	01
318	123457	2730	0123457
132	023457	2902	012
93	012345	3218	12
562	023457	3423	02
284	023457	3086	02
543	01235	2012	0
1169	012457	2087	0
460	01	3344	013
18	0123457	2864	3
122	023457	2729	2
318	123457	3466	2
203	012457	2826	0
20	13457	2608	1
463	013457	2070	01
31	01245	2650	012
180	13457	3289	01
249	0123457	2937	0125
249	0123457	2931	012
292	0125	2367	0
1410	01	2384	01
395	015	3358	01
88	012457	2405	12
334	0123457	3330	01
69	013457	2310	012
1094	02457	2112	2
233	0123457	2443	12
59	02345	2110	012
334	0123457	3119	01
136	123457	2323	2
19	012457	2066	012
136	123457	2325	2
115	0123457	3171	01
491	0123457	2602	0125
562	023457	2468	2
341	023457	2524	0245
12	023457	3349	012
1105	0124	3298	012356
739	123457	2594	02
1116	02457	2130	5
1051	013457	2581	012
1131	0125	3132	12
115	0123457	2629	01
642	0123457	2087	0
640	013457	3289	01
821	0123457	2130	5
258	0123457	2292	0
340	012457	2475	01
361	01	2704	0
1067	0123457	2751	5
1928	0123457	3387	0
589	0123457	2905	5
879	012345	2786	0
800	0123457	2807	012
323	0123457	2783	0
1099	0123457	3325	0
1029	012345	2320	01
167	0123457	2889	13
366	0123457	2741	2
1148	123457	3349	012
366	0123457	2744	2
885	0123457	2430	5
686	0123457	3270	0
258	0123457	2923	01
126	13457	3087	01
528	01235	2993	01
1109	0123457	3319	0
211	0123457	2251	01
275	0123457	2912	1
749	13457	3092	01
163	0123457	2830	5
258	0123457	3323	01
542	013457	3169	0135
446	0123457	2520	0
893	0	3338	0
710	01235	3270	0
252	0123457	3032	5
126	13457	3150	1
1559	0125	2042	0
1791	013457	3343	01
344	0	3484	025
38	0123457	2024	01
200	0123457	2237	01
852	0123457	2110	012
233	0123457	2933	0
720	0123457	2886	023
720	0123457	2884	0
334	0123457	2853	013
909	013457	2110	012
537	0123457	2035	0
1219	0123457	3391	0
486	0123457	2510	2
72	013457	2132	01
258	0123457	2620	5
446	0123457	3080	0
48	0123457	3054	01
1008	123457	2345	012
151	0123457	3067	13
201	0123457	2784	013
820	0123457	3031	01
177	0123457	3224	012
548	013457	3416	013
611	0123457	2807	012
651	0123457	2089	2
432	0123457	3269	012
186	013457	3381	0
472	0123457	2864	3
578	123457	2948	2
1405	0123457	3118	0
1709	01	2232	0
320	12457	2343	012
1401	12	3139	2
75	0123457	2875	012
1014	023457	2262	012
35	013457	3079	01
271	0123457	2166	0
880	0123457	2569	12
151	0123457	3404	3
665	012345	2714	1
1120	13457	3493	01
786	0123457	3441	2
79	013457	3135	13
348	023457	3349	012
642	0123457	2987	0
210	0123457	2063	2
642	0123457	2988	0
584	0123457	1996	01
808	13457	3017	01
545	0123457	3184	12
795	0123457	2996	0
949	013457	2025	0
55	0123457	3336	2
192	0123457	2671	01
322	023457	2251	01
218	13457	3097	01
18	0123457	2506	13
704	0125	2363	012
743	0123457	2363	012
167	0123457	2188	013
130	023457	2732	0245
631	0123457	2609	0125
436	01	3349	012
820	0123457	2816	02
79	013457	3003	01
149	0123457	3433	0
1416	0125	2840	01
1275	012457	3489	012
438	02345	1989	02
721	0125	2070	01
735	0123457	2024	01
185	0123457	3270	0
932	0123457	3151	2
619	012345	2598	01
414	013	3484	025
72	013457	2814	01
1119	013457	2803	0123
1139	0123457	3144	01
144	023457	2462	24
988	13457	3092	01
735	0123457	2076	1
379	012345	3275	0
553	0123457	3185	0
319	0123457	3393	01
441	0123457	3449	12
35	013457	2800	012
286	0123457	2996	0
115	0123457	3382	01
54	012457	2291	0
521	013457	3381	0
1203	0125	3161	2
231	0123457	2218	0
737	012345	2725	0
1263	0125	3377	0
1044	0123457	3008	0
91	0123457	3486	01
1393	0123457	3388	0125
494	0123457	3116	0
252	0123457	3151	2
63	0123457	2776	2
492	0123457	2105	0
252	0123457	3155	5
318	123457	3278	2
252	0123457	3157	5
252	0123457	3487	2
284	023457	3301	2
280	012	2350	0
1148	123457	2241	2
534	123457	2594	02
1685	0123457	2988	0
885	0123457	2843	2
466	012345	2205	0
171	0123457	3378	0
163	0123457	3248	2
203	012457	3437	03
17	013457	2003	013
1228	0123457	3223	012
690	0123457	2446	3
362	0123457	3490	5
1301	0123457	3390	0
660	012457	2214	0
115	0123457	2031	01
65	0123457	2224	0123
35	013457	2798	012
35	013457	2799	012
8	0123457	3234	5
117	0123457	3008	0
676	012345	2792	2
63	0123457	2354	01
286	0123457	2786	0
87	023457	2125	012
1038	0123457	2712	01
536	013457	1995	012
29	0123457	3444	0
1342	0123457	2303	0
23	0123457	3322	01
191	0123457	2778	2
901	023457	2400	2
368	0123457	2714	1
1948	012345678	2042	0
304	0123457	3255	2
118	123457	2460	012
258	0123457	3054	01
258	0123457	2556	12
1017	012457	2205	0
1672	01235	2781	01
916	0123457	3155	5
121	0123457	2130	5
1032	015	2875	012
48	0123457	3448	0
1400	0123457	2740	01
709	123457	3368	01
769	012	2594	02
1047	01245	3490	5
36	012	2262	012
1430	0123457	2927	0123
810	0123457	2266	01
1404	0123457	3175	0123
366	0123457	2009	02
33	0125	3445	0
921	013457	2875	012
50	023457	3030	025
661	0123457	3272	0
478	012345	3272	0
381	013457	2662	0
398	12345	3213	2
1100	01235	2793	1
58	0123457	2784	013
79	013457	3344	013
614	13457	2962	1
561	0123457	2158	0
1539	013457	2875	012
880	0123457	3519	1
167	0123457	2668	0
976	023457	2533	2
149	0123457	2282	2
968	0123457	2792	2
67	0123457	3154	01235
517	0123457	2085	2
1009	0123457	2464	2
54	012457	3378	0
119	012345	2177	01
157	0123457	2222	01
175	012457	3237	2
270	0123457	3185	0
600	02345	2736	012
109	0123457	2170	0
653	0123457	2848	0
175	012457	2545	0
143	0123457	3069	13
442	0123457	2303	0
111	012457	2204	0123
17	013457	2260	013
192	0123457	2667	0
229	0123457	2843	2
768	01	2233	1
191	0123457	2988	0
355	0123457	2999	125
507	023457	3484	025
127	0123457	2606	02
1074	023457	2950	2
340	012457	3356	1
517	0123457	3509	5
157	0123457	2853	013
1257	0235	2298	2
231	0123457	2495	12
858	0125	2369	12
35	013457	3277	0123
20	13457	3035	01
841	025	2654	2
247	0125	3008	0
155	0123457	2796	0
556	0123457	2442	2
534	123457	2746	2
318	123457	2241	2
844	0123457	2341	5
1154	13	2001	01
181	023457	2063	2
407	0123457	2053	01
1314	01	2114	0
203	012457	3444	0
770	012345	3454	0
117	0123457	2248	03
91	0123457	2610	01
141	012457	3377	0
580	0125	2419	0
936	0125	3427	012
760	012	3066	2
334	0123457	2358	01
465	023457	2382	01245
1139	0123457	2804	0123
957	123	2584	2
12	023457	3296	2
891	01235	2847	0
1851	0125	2740	01
860	012	3383	01
167	0123457	3006	02
167	0123457	3007	012
788	0125	2804	0123
1427	0123457	2761	025
404	0123457	2482	2
1307	123457	2593	02
275	0123457	2208	1
48	0123457	2493	0
1008	123457	2973	012
258	0123457	2830	5
1238	0123457	3286	0123
238	0123457	3122	1
320	12457	2203	012
173	0123457	2754	0125
377	0123457	2394	2
501	012457	2475	01
2	0123457	2369	12
526	0123457	3444	0
2	0123457	2365	5
2	0123457	2367	0
544	0123457	2424	2
1199	0123457	3464	012
544	0123457	2422	0
88	012457	3153	024
990	0123457	2320	01
201	0123457	2500	013
165	013457	2881	01
194	0123457	2074	5
12	023457	2525	2
25	0123457	2039	0
1056	012457	2481	012
827	0125	2762	012
1425	0135	3412	03
258	0123457	2493	0
318	123457	1991	234
862	0124	2813	02
626	0123457	2786	0
1045	0125	3063	2
542	013457	3381	0
995	0123	2503	1
63	0123457	2348	01
199	0123457	2300	013
129	13457	2613	0123
1045	0125	3264	01
753	013457	3016	0
128	01245	2241	2
2	0123457	3385	2
690	0123457	2299	3
857	0123457	3270	0
925	012345	3518	3
111	012457	3302	01
912	0	2110	012
157	0123457	2358	01
94	0123457	2601	012
961	012345	3441	2
540	0123457	3438	01
824	0123457	2661	03
341	023457	3014	2
1397	01	2096	0
1170	01345	3298	012356
1117	01245	2983	01
196	012457	3158	01
379	012345	2797	0
366	0123457	2011	5
946	013457	2875	012
249	0123457	3193	1
1854	0135	2110	012
1310	02345	3001	012
18	0123457	3458	2
1596	023457	2729	2
349	01234	2574	1
641	13457	2686	012
203	012457	2412	01
122	023457	2877	012
258	0123457	2154	0
1141	023457	3490	5
122	023457	2879	012
540	0123457	2074	5
1231	0123457	2687	5
167	0123457	2055	012
1115	0123457	2290	3
75	0123457	2327	01
1676	0123457	2762	012
66	13457	3092	01
175	012457	3228	012
75	0123457	2320	01
1320	0125	2236	2
377	0123457	2120	012
632	0123457	3044	01
155	0123457	2308	0
119	012345	3133	01
949	013457	3443	0
628	025	2181	012
830	023457	3484	025
139	0123457	2879	012
149	0123457	3236	012
105	012	2265	0125
699	0123457	3473	012
487	0123457	2700	01
1187	1245	2111	2
1336	0123457	3515	12
75	0123457	3144	01
1385	0123457	2741	2
699	0123457	2661	03
788	0125	2659	012
699	0123457	2663	03
249	0123457	2714	1
1149	0123457	2983	01
1030	0123457	3264	01
1375	0123457	2854	5
897	0123457	2110	012
72	013457	2010	01
899	0123457	2124	2
163	0123457	2027	5
286	0123457	3454	0
330	0123457	3498	5
1606	0123457	2287	1
65	0123457	3378	0
224	012345	2863	1
817	0123	3190	012
523	0123457	2055	012
238	0123457	3393	01
943	0123457	2011	5
256	023457	2816	02
1219	0123457	2983	01
75	0123457	2110	012
334	0123457	2567	0
334	0123457	2560	2
466	012345	2827	0
595	0123457	2312	012
118	123457	2525	2
432	0123457	3266	0
713	1235	2073	01
1378	0123457	2610	01
839	013	3405	0
509	0	3093	012
1051	013457	2799	012
785	0123457	2302	0
562	023457	3478	02
619	012345	3087	01
761	0123457	2359	5
1312	0123457	2953	0
197	01	2964	05
35	013457	2311	1
427	023457	2578	012
172	0123457	2288	013
1557	12457	2973	012
802	01345	3344	013
1138	023457	2526	024
1014	023457	3095	012
649	0123457	2330	012
240	0123457	3128	1
516	0235	2244	245
123	012345	3066	2
482	0134	2475	01
966	0123	3388	0125
620	023457	3490	5
500	0123457	3061	01
126	13457	2326	01
284	023457	3219	02
318	123457	2801	2
825	01245	2914	03
1361	0	3092	01
122	023457	3469	12
463	013457	2959	013
163	0123457	3049	12
12	023457	2063	2
203	012457	3111	03
536	013457	2653	013
722	123457	2241	2
150	0123457	2164	0
166	025	2251	01
39	0123457	2827	0
720	0123457	3417	2
618	0123457	3209	14
377	0123457	2460	012
313	02345	2265	0125
1593	0123457	3006	02
252	0123457	2068	01
1300	0123457	3053	3
536	013457	2516	01
201	0123457	3510	0
175	012457	2682	012
806	0123457	2998	2
12	023457	2462	24
1689	0123457	2813	02
72	013457	2064	03
618	0123457	2953	0
701	02345	3206	012
910	023457	3414	0245
167	0123457	2944	012
119	012345	2378	01
72	013457	2067	014
46	023457	2462	24
192	0123457	3148	01
676	012345	2378	01
908	013	3484	025
303	0123457	2105	0
54	012457	2349	0
479	0123457	2308	0
1439	0123457	2110	012
1028	0	2412	01
579	0123457	3166	5
1323	012457	2762	012
992	013457	2516	01
1065	025	2879	012
156	023457	3352	012
53	012457	2760	0
753	013457	2662	0
823	123457	3280	012
891	01235	3258	13
56	0123457	3194	0
405	01245	3076	012
18	0123457	2791	2
20	13457	3092	01
442	0123457	2096	0
1087	012	3147	012
1895	012345	3078	023
735	0123457	2979	0
271	0123457	3459	0
404	0123457	3495	0
618	0123457	2316	0
20	13457	3097	01
18	0123457	2641	13
18	0123457	2640	13
321	0135	2604	013
540	0123457	2910	0
1294	013457	2321	0
40	02345	2265	0125
425	0123457	3257	01
59	02345	1992	012
55	0123457	2298	2
714	013457	2313	012
55	0123457	2568	0
918	012345	3275	0
582	0123457	3295	0
1526	0135	2827	0
597	0123457	3058	0
2	0123457	2785	5
334	0123457	2991	01
1290	013457	2875	012
579	0123457	2983	01
699	0123457	2252	03
109	0123457	2577	0
270	0123457	2366	03
18	0123457	3066	2
305	0123457	2996	0
234	0135	2284	0
67	0123457	2066	012
5	023457	2476	012
13	0123457	2673	2
405	01245	2108	012
318	123457	2948	2
175	012457	3105	2
175	012457	3107	2
193	0123457	3126	13
79	013457	3072	0123
579	0123457	2437	01
574	123457	2594	02
1048	0123457	2905	5
1115	0123457	2629	01
711	0123457	1996	01
218	13457	3302	01
97	013457	3092	01
47	0123457	3069	13
416	025	2948	2
1571	0135	2660	014
761	0123457	3184	12
50	023457	2898	5
186	013457	2350	0
306	013457	2110	012
668	012	2753	01
404	0123457	3314	0
1295	0123457	3392	0
1234	0125	3490	5
1242	012	2246	02
1627	013457	3286	0123
973	0124	2488	0
1176	012345	2348	01
271	0123457	3199	0
1831	0125	2792	2
425	0123457	2030	01
54	012457	3442	0
334	0123457	3393	01
118	123457	3349	012
118	123457	3348	23
427	023457	3081	0125
340	012457	3426	0
128	01245	3466	2
115	0123457	2840	01
838	0123457	2619	01
214	0123457	2994	0
733	013457	2310	012
513	01245	3280	012
167	0123457	2180	012
198	0123457	2994	0
88	012457	2539	012
742	0123457	2912	1
1606	0123457	2983	01
446	0123457	2954	0
446	0123457	2951	0
646	0123457	3349	012
1106	012345	3378	0
1577	01235	2697	01
20	13457	2823	01
367	0125	3201	2
970	0135	2804	0123
935	013457	3313	01
21	013	3403	1
456	0	2185	02
149	0123457	2205	0
240	0123457	3122	1
1140	02345	1989	02
1164	0123457	2840	01
34	0125	3270	0
388	0123457	2847	0
48	0123457	2292	0
844	0123457	2687	5
600	02345	2802	016
264	013	2260	013
993	0123457	3264	01
513	01245	2246	02
513	01245	2241	2
126	13457	3359	01
54	012457	2426	0
727	02345	3142	0
1532	023457	2531	023
12	023457	2473	24
902	0125	2840	01
126	13457	3357	01
206	0123457	3040	0
87	023457	3229	02
156	023457	3291	02
1448	03	2105	0
446	0123457	1997	012
252	0123457	2335	25
35	013457	2581	012
157	0123457	3393	01
1354	012457	2198	2
446	0123457	2316	0
472	0123457	3399	0
1219	0123457	3116	0
55	0123457	2992	013
611	0123457	2119	012
594	013	3289	01
622	012345	2067	014
1033	0123457	2352	5
256	023457	3484	025
608	01235	2814	01
536	013457	2383	0123
554	012457	3501	013
5	023457	3026	012
195	0123	3378	0
1093	0123457	3011	2
1471	01235	3274	0
1210	0125	2781	01
63	0123457	2918	2
540	0123457	2347	0
627	01235	3270	0
738	01	3080	0
173	0123457	3030	025
399	0123457	3011	2
1857	0123457	2359	5
443	0	3100	0123
482	0134	3302	01
551	0123457	3378	0
165	013457	3003	01
132	023457	2262	012
482	0134	3309	01
642	0123457	3175	0123
248	012457	2747	01
122	023457	2578	012
179	0123457	2706	2
87	023457	2903	5
94	0123457	2404	012
545	0123457	2367	0
104	012457	2745	01
770	012345	2041	0
145	023457	3225	5
1029	012345	2257	01
1049	135	2614	01
561	0123457	3394	01
122	023457	2589	012
1145	123457	3312	01
122	023457	2585	012
147	023457	2249	01235
147	023457	1991	234
132	023457	3228	012
550	13457	3436	01
517	0123457	2564	5
203	012457	2277	03
295	012345	2740	01
850	0125	2379	01
765	023457	2517	012
1570	0124	2792	2
183	013457	3072	0123
75	0123457	3015	012
744	0123457	2042	0
149	0123457	3168	012
315	13457	3344	013
55	0123457	2371	1
381	013457	3205	03
167	0123457	3147	012
1888	13457	3092	01
404	0123457	2540	12
748	01	3486	01
391	0135	2774	035
510	0125	2846	2
561	0123457	3183	0
226	023457	2063	2
786	0123457	2422	0
609	02	3484	025
469	023457	2462	24
740	013	2380	0123
644	0125	3495	0
1328	02345	2382	01245
746	0	2596	024
792	123457	3217	2
1475	0125	2146	0
1485	135	2823	01
476	012457	3437	03
503	01	3484	025
1289	0125	3054	01
115	0123457	2986	015
17	013457	2603	01
275	0123457	2543	5
218	13457	2067	014
1206	012457	2280	0
1403	13457	3313	01
1212	0125	3325	0
463	013457	2407	01
750	123457	2738	012
377	0123457	2467	2
597	0123457	2295	0
76	0123457	2722	2
110	012457	2823	01
513	01245	3081	0125
383	01	3008	0
1003	023457	3098	12
2	0123457	2159	5
87	023457	2271	5
44	013457	3072	0123
735	0123457	2421	0
721	0125	3092	01
52	025	2240	012
187	0123457	3264	01
341	023457	2396	2
149	0123457	3375	0
20	13457	2678	01
328	02457	2545	0
398	12345	2885	2
88	012457	3302	01
796	013457	2875	012
735	0123457	2550	1
252	0123457	2265	0125
191	0123457	2221	1
115	0123457	2078	01
1	023457	2543	5
275	0123457	3431	5
20	13457	2906	01
170	0123457	3263	1
1144	012345	2320	01
59	02345	2181	012
599	0123457	3006	02
365	0123457	3166	5
54	012457	2434	0
1025	013	2524	0245
20	13457	2965	01
250	0125	2576	01
366	0123457	2601	012
1682	012	2659	012
666	012457	2141	2
67	0123457	3091	01235
340	012457	3087	01
67	0123457	3093	012
1040	0123457	3241	0
1318	13457	3313	01
472	0123457	2102	0
67	0123457	3147	012
165	013457	3344	013
111	012457	3428	02
1398	01235	3482	012
520	023457	3484	025
487	0123457	3386	01
674	01235	3459	0
261	012457	2900	01
404	0123457	2017	12
203	012457	3245	03
1002	013457	2875	012
258	0123457	3166	5
59	02345	3078	023
761	0123457	3064	12
243	013	2214	0
1449	0123457	3063	2
135	023457	2831	0
518	0123457	3433	0
20	13457	2197	01
79	013457	2656	012
8	0123457	2905	5
1265	0123457	3031	01
199	0123457	2363	012
107	013457	2214	0
203	012457	2914	03
1596	023457	2950	2
810	0123457	2131	01
127	0123457	2958	012
843	0123457	3032	5
35	013457	3083	01
928	023457	3421	02
4	0123457	2989	0
1108	123457	2390	12
162	1	3088	012
1122	013	2594	02
964	023457	3490	5
840	0123457	3008	0
355	0123457	2642	0
149	0123457	3374	0
133	0123457	2363	012
52	025	2579	0124
95	012345	2883	0
306	013457	3288	012
249	0123457	2039	0
1130	023457	3300	02
404	0123457	3165	2
126	13457	2671	01
792	123457	2741	2
404	0123457	3163	12
282	013457	2184	012
775	0123457	3008	0
517	0123457	2359	5
75	0123457	2004	01
945	012345	3261	0
255	012457	2357	01
236	0123457	3200	13
