# Supplementary material for: Environmental change makes robust ecological networks fragile
Source: Nat Commun. 2016 Aug 11;7:12462. doi: 10.1038/ncomms12462 (PMC4987532; doi:10.1038/ncomms12462)
Supplement: Supplementary Data 1 — Host-parasite networks and host extinction sequences in Avida experiments. The compressed archive includes the 100 co-evolved host-parasite networks and the host extinction sequences in the historical scenario. [file ncomms12462-s2.zip › Supplementary_data_S1/host_parasite_network_47.csv]

host_genotype	host_phenotype	parasite_genotype	parasite_phenotype
330	1	3736	125
222	01	3020	125
288	12	2816	1
111	23	3962	25
772	01	4178	015
75	23	3688	12
965	013	3514	12
1569	345	3007	125
1086	45	3380	125
58	45	2902	015
1132	35	4441	015
763	23	3176	125
733	035	2814	125
624	013	2872	0125
903	23	2740	125
501	01	2726	123
75	23	4321	12
422	23	2761	125
705	1	4025	12
149	24	3595	125
865	1	3476	125
258	45	4351	0125
1022	23	2698	0125
1263	1	4402	0125
1442	2	3114	125
109	35	3242	035
258	45	4174	05
841	235	4356	12
599	1	2708	015
743	23	2878	35
125	35	3635	125
2154	23	3362	125
250	023	4208	12
1214	23	3297	125
107	12	3237	015
2310	235	3234	0125
479	2	3210	125
714	23	3226	3
628	05	3379	0125
2042	04	4149	0
1125	45	3622	125
988	23	2806	03
1701	25	3303	125
194	5	2796	0125
1005	24	4128	0125
1128	0345	2875	0125
1158	12	2661	15
192	45	2976	0125
694	45	3400	125
1144	45	2908	0125
199	45	3823	015
169	35	4446	1235
1975	01	3723	0125
223	234	3519	25
58	45	3335	015
494	345	4224	0125
889	2	3333	012
413	05	3789	05
12	35	3275	125
1029	03	3768	0125
694	45	3717	125
217	1	3968	0125
708	35	4462	0125
635	35	3087	0125
1657	05	4411	15
197	13	3508	035
1431	35	3051	015
163	01	3501	12
78	45	3363	125
58	45	3420	015
842	45	2746	0125
369	013	3812	125
816	234	3732	25
958	013	3170	015
101	235	3401	03
190	45	3680	0125
190	45	3681	015
575	45	4057	0125
30	35	4521	123
281	2	4304	012
382	5	4155	125
727	345	3192	015
867	1	4134	012
51	2	4515	0125
1130	45	4314	0125
239	45	3844	0125
1469	34	2726	123
466	35	3697	015
122	235	3716	0125
157	2	4521	123
127	5	4255	0125
2237	01	3293	0125
430	1	3683	0125
515	23	2749	235
87	234	3671	0125
1044	45	3607	0125
161	2	4214	012
670	235	2741	2
259	1	4169	12
460	234	3730	0125
776	05	2724	0135
738	45	3747	35
47	35	4003	0125
1372	45	3153	035
990	01	3552	12
567	234	3234	0125
210	5	4007	0125
172	013	3297	125
390	234	3081	12
1236	234	4477	12
751	235	3494	125
969	23	3948	125
332	235	3873	15
854	23	3500	035
357	0345	3389	0125
1229	23	3473	125
1902	05	3077	15
403	1	3793	0125
1684	235	2889	125
613	35	3717	125
120	45	3430	25
210	5	3392	5
1268	234	3425	0125
159	01	2726	123
390	234	3666	0125
5	23	3867	125
1416	2	4344	012
2153	05	2923	0125
270	12	3135	1
1854	0123	3594	12
122	235	3236	12
891	45	2755	15
299	2	3860	0125
845	14	2762	012
1395	45	3742	0125
1928	1	4170	125
488	35	4139	25
62	23	2711	125
595	2	4455	125
1951	1	2796	0125
595	2	4457	125
758	235	3716	0125
27	05	3894	0125
164	1	3453	1
84	35	3745	0125
377	01	3462	12
1901	35	3440	35
884	2	4344	012
415	45	3660	25
387	23	3473	125
25	23	3492	12
378	23	3045	03
75	23	4407	012
1500	45	2833	125
76	23	4335	135
1525	45	3804	125
844	012	3357	0125
557	1	4058	012
1548	035	3715	125
343	13	4411	15
971	0123	3514	12
405	23	3550	125
2084	45	3318	05
635	35	3894	0125
1867	05	3325	0125
861	2	4426	125
1144	45	4379	125
370	35	3752	35
947	235	3498	015
185	45	3365	015
386	23	4033	0125
227	5	4442	125
646	1	3007	125
422	23	3358	125
422	23	3359	125
1005	24	4477	12
1465	12	2661	15
226	23	3772	125
556	13	3341	012
2228	45	3281	5
413	05	4009	015
1042	235	3230	012
166	23	4122	125
277	123	4038	25
223	234	3262	12
1248	24	3667	125
525	45	4414	125
525	45	4415	0125
360	2	2873	0123
677	23	3889	0125
1537	45	3134	01235
1105	23	4252	2
222	01	3290	0125
395	5	3548	25
145	1	3621	0125
483	0345	2893	0125
41	034	3525	05
1965	13	3286	0125
163	01	3884	12
587	45	3007	125
1606	2	4019	0125
305	13	3529	015
169	35	3706	125
1453	34	2675	035
729	23	3282	25
175	45	4183	05
483	0345	2968	0125
573	23	2844	0125
573	23	2841	0125
78	45	3174	125
614	23	3019	0125
595	2	3137	0125
522	01	3051	015
1823	35	4190	0125
199	45	3965	15
690	1235	3738	125
872	1	3559	0125
1347	0345	3230	012
528	235	3060	125
1045	235	3234	0125
14	2	2783	125
481	2	3147	125
2328	45	2753	0125
88	04	3185	0125
615	2	3322	125
796	45	2746	0125
1014	13	3109	012
2276	45	4136	015
779	45	3134	01235
819	1	3451	015
125	35	4517	125
125	35	4515	0125
677	23	3260	0125
824	235	3716	0125
160	13	3237	015
1197	36	3580	1235
60	2	3791	125
81	0345	3213	25
320	23	4048	25
485	5	2868	125
1208	235	2807	125
155	23	4430	0125
996	23	4321	12
111	23	3442	01235
1066	45	3379	0125
857	45	3316	5
842	45	4358	125
122	235	2814	125
384	23	3190	012
432	35	2933	5
379	1	4402	0125
986	35	4242	0125
720	035	3234	0125
698	235	2663	125
178	345	3761	0125
1299	35	2846	35
575	45	3607	0125
1097	23	3476	125
89	45	3761	0125
1051	23	3975	0125
941	345	3460	15
9	5	4248	135
136	35	4242	0125
457	23	3673	0125
1047	13	2826	0123
150	01	2958	12
959	5	4334	125
1151	2	4328	125
1584	05	2796	0125
160	13	2745	125
427	35	4362	034
59	2	3701	125
581	034	4013	05
374	234	3730	0125
222	01	4421	125
373	2	3102	0125
165	23	3607	0125
401	1	3999	12
401	1	3998	12
56	2	4344	012
73	235	3579	125
1025	2	4476	125
158	45	3047	015
390	234	3890	0125
2361	12	2896	15
187	5	3711	5
1371	23	3213	25
113	23	3349	01235
851	35	2668	015
238	23	4481	125
487	234	2978	01235
424	013	3771	135
573	23	3005	0125
49	05	4086	0125
1693	23	2965	35
574	23	3164	125
997	05	3771	135
627	0345	3110	0125
60	2	2895	0125
182	45	2753	0125
9	5	4335	135
1296	235	3416	125
463	45	3340	125
1399	345	3615	0125
280	23	2729	0125
635	35	3959	0125
704	12	3712	012
908	035	4388	015
9	5	4427	125
526	2	3860	0125
922	23	4313	0125
73	235	3877	125
517	45	2743	0125
1513	35	3390	125
144	23	3306	0125
32	345	3837	25
211	1	4138	015
543	123	3653	01235
1028	23	3515	0125
548	013	3666	0125
194	5	4168	125
211	1	4134	012
639	013	4476	125
936	45	2923	0125
96	35	2984	0125
224	013	4298	12
62	23	2698	0125
1115	01	3379	0125
644	345	3285	5
826	234	3099	0125
12	35	3183	015
261	345	3981	125
1474	45	2903	0125
62	23	3904	125
367	23	3379	0125
784	1	4222	012
1256	05	4044	125
639	013	4473	125
1173	35	3356	0125
58	45	3077	15
644	345	3757	0125
219	23	3871	03
305	13	3280	125
1270	1	4402	0125
1572	2	2707	0125
1249	1	3451	015
1060	35	4249	125
2	34	2675	035
966	345	3192	015
1375	234	4297	01235
425	23	4340	0123
224	013	3961	12
81	0345	3785	0125
1930	013	4325	012
335	013	4325	012
189	23	4389	0125
332	235	3412	125
1943	15	4471	12
1768	23	3303	125
584	345	3192	015
718	0123	2768	25
1373	45	4401	0125
105	23	3500	035
1208	235	3397	125
483	0345	3796	0125
366	35	4488	15
657	345	3007	125
213	45	3538	0125
463	45	2908	0125
278	1	4421	125
656	35	3640	0125
263	5	3087	0125
393	45	3612	015
2052	035	3049	015
157	2	4347	125
963	45	3946	15
23	2	3950	0125
814	23	4325	012
192	45	3134	01235
2041	01	4459	0125
528	235	3234	0125
116	23	3327	035
662	01	3375	15
2199	35	2846	35
944	034	4193	0
287	24	3891	125
325	45	3880	015
104	45	3015	125
476	234	4019	0125
184	2	3506	012
410	0345	3110	0125
694	45	3715	125
1000	35	4475	0125
734	2	3622	125
27	05	3672	015
250	023	3346	0125
435	23	3630	12
1858	01	3026	125
1249	1	3170	015
116	23	3144	035
254	23	4169	12
782	45	4120	0125
558	05	3676	15
1145	12	3648	1
781	23	3126	12
1065	234	2820	03
1463	013	4500	012
548	013	4476	125
147	035	3730	0125
2034	5	3303	125
697	345	3763	015
708	35	3416	125
472	2	4521	123
314	2	3703	125
10	1	3451	015
190	45	4136	015
304	13	3403	125
1787	45	3134	01235
1787	45	3791	125
623	45	4143	015
776	05	3472	35
1205	01	2726	123
1107	35	4285	5
120	45	2907	5
24	23	3109	012
377	01	2948	125
101	235	2661	15
280	23	4511	0125
78	45	2926	125
1401	35	4129	05
247	34	2846	35
302	2	2919	0125
194	5	4341	125
379	1	2715	0125
900	23	3039	125
163	01	4283	0
1483	345	3978	0125
73	235	3498	015
864	2	3038	12
11	23	2827	0125
463	45	4379	125
478	45	2903	0125
1141	35	3144	035
210	5	4343	0125
803	23	4071	0125
90	05	2764	125
271	23	3254	25
808	2	3118	0123
537	235	3411	0125
60	2	3137	0125
1030	01	4422	125
418	23	4199	013
90	05	4397	15
347	23	2905	125
425	23	3207	125
100	2	3359	125
175	45	2744	0125
198	01	2726	123
297	23	2707	0125
777	2	3787	125
306	1	3100	0125
770	04	3172	01
295	14	3271	15
518	034	3528	0125
392	01	3377	015
671	345	2717	125
2240	13	4500	012
1280	23	2945	25
299	2	4521	123
1933	45	3424	35
367	23	3624	0125
1940	45	3564	125
152	2	3461	125
92	234	4192	03
583	235	2666	012
356	45	3103	015
465	45	3622	125
920	035	2814	125
648	125	2661	15
87	234	4296	125
281	2	4301	0125
537	235	3063	0125
885	45	4372	0125
207	23	2903	0125
2278	35	3517	0125
1296	235	4123	15
58	45	3067	015
1546	14	3416	125
253	345	3911	015
219	23	4362	034
261	345	4224	0125
1379	35	4156	01235
19	23	2728	0125
19	23	2727	0125
2161	1	3231	01
104	45	3286	0125
109	35	4027	15
14	2	4155	125
97	23	3015	125
811	23	3476	125
556	13	3255	035
648	125	3566	15
1150	235	3234	0125
86	35	4143	015
1719	45	4315	5
1011	35	3709	0125
1238	45	3980	25
1385	35	4278	1235
1680	035	4483	125
891	45	4286	125
151	234	4292	25
9	5	3850	135
332	235	3411	0125
1844	23	4394	12
318	234	4192	03
369	013	4473	125
261	345	3830	15
261	345	3831	05
1868	03	2977	0125
369	013	3511	125
151	234	4295	25
222	01	4328	125
78	45	3750	0125
207	23	3234	0125
949	12	4016	1
570	235	3866	125
1236	234	3666	0125
1376	23	3923	0125
1579	234	2994	12
29	2	3973	125
1937	12	4353	125
718	0123	3176	125
1809	23	3764	0125
701	12	2661	15
382	5	2868	125
23	2	4382	0125
1581	35	3515	0125
253	345	3007	125
689	23	2804	125
912	1	4455	125
678	23	3923	0125
899	5	4161	125
1927	012	3721	15
1137	1	4313	0125
1381	45	2978	01235
1381	45	2753	0125
412	23	3807	125
1499	45	4219	0125
558	05	4397	15
1996	45	3458	015
560	234	4125	125
839	2	4334	125
441	2	4521	123
582	235	4261	0125
208	2	2964	12
58	45	3654	05
1635	45	3793	0125
699	04	3671	0125
58	45	3658	25
199	45	3092	0125
373	2	3290	0125
243	2	2801	125
73	235	3241	0125
1808	23	3119	0125
707	01	3861	12
2082	45	3400	125
730	2	3117	125
858	01	2815	125
248	45	3988	125
1237	45	2669	0125
100	2	2763	125
729	23	3837	25
867	1	3451	015
377	01	3627	125
258	45	3409	125
377	01	3622	125
8	35	4314	0125
184	2	3341	012
887	23	2806	03
1149	0345	3389	0125
678	23	3036	125
140	45	3249	125
1587	24	3595	125
1447	14	4464	012
279	2	3702	125
144	23	3030	012
171	235	2889	125
516	35	4074	15
401	1	3551	12
299	2	3859	125
251	1	4097	125
683	345	3460	15
2456	1	4222	012
1162	13	3860	0125
75	23	3530	012
11	23	3075	125
2330	23	3400	125
224	013	3592	12
210	5	3562	05
202	35	3549	5
392	01	4505	15
998	23	4237	35
251	1	4088	0125
345	013	3022	0125
423	05	2930	0125
912	1	3137	0125
1700	45	4286	125
211	1	3755	012
14	2	3462	12
1801	45	4287	125
74	013	4298	12
58	45	4374	015
2618	23	3596	0125
264	23	3768	0125
32	345	3695	125
415	45	3658	25
451	35	3616	125
332	235	3229	125
107	12	3875	015
51	2	3706	125
92	234	3246	01235
145	1	3193	0125
1022	23	2705	0125
590	13	3403	125
55	14	3671	0125
1320	05	3771	135
377	01	3545	125
332	235	3044	125
402	2	2829	012
1753	35	3364	0125
1169	23	3317	3
548	013	3511	125
575	45	2844	0125
415	45	3251	25
441	2	4004	123
277	123	3251	25
705	1	2974	125
1549	05	2949	135
617	2	3622	125
956	234	4471	12
1902	05	3946	15
332	235	3716	0125
897	2	4035	125
412	23	3246	01235
1238	45	3687	125
633	23	3897	12
745	45	3496	125
214	45	3984	0125
83	45	3653	01235
718	0123	3904	125
305	13	3758	0125
1529	5	4154	125
130	45	4403	125
384	23	3373	0125
134	235	3416	125
261	345	4230	5
1151	2	3770	125
9	5	3207	125
947	235	3063	0125
986	35	2945	25
1314	0	2796	0125
617	2	2936	125
1105	23	3306	0125
921	35	3625	0125
726	034	3364	0125
1359	01	2890	15
829	013	4255	0125
1105	23	4516	2
192	45	3067	015
1496	01	4440	125
269	1	2708	015
90	05	4411	15
2113	2	4042	0125
459	2	4519	12
381	2	3859	125
881	234	4500	012
617	2	3994	125
234	05	4162	013
128	1	3371	0125
608	235	3716	0125
514	235	2969	0125
1406	45	3564	125
127	5	3312	0125
52	234	2698	0125
127	5	3314	5
1102	2	2873	0123
1524	45	2936	125
179	235	3234	0125
744	2	4001	0125
1214	23	2866	125
1791	345	3757	0125
221	13	4403	125
309	23	2841	0125
87	234	3353	125
1087	01	3843	125
106	45	2753	0125
453	034	4129	05
68	45	4244	25
566	45	3564	125
1596	35	3323	034
753	23	3341	012
219	23	3062	034
318	234	3234	0125
258	45	3134	01235
322	23	3704	2
868	2	4001	0125
1441	14	3134	01235
786	034	3134	01235
941	345	3694	5
488	35	4227	125
668	345	4313	0125
122	235	4356	12
1016	23	4511	0125
703	35	3788	15
525	45	3980	25
703	35	3781	1235
703	35	3783	1235
509	23	3176	125
536	14	3416	125
435	23	4429	0125
58	45	4382	0125
235	01	3211	0
575	45	3366	0125
986	35	3546	0125
516	35	3544	5
172	013	3547	0125
5	23	3139	12
657	345	3842	5
597	35	4371	125
761	23	3323	034
9	5	2952	125
324	45	3841	125
1342	45	3750	0125
223	234	2994	12
32	345	4413	5
175	45	3715	125
390	234	4128	0125
1158	12	3648	1
392	01	4327	15
782	45	3074	0125
465	45	3460	15
155	23	3384	0125
139	234	4214	012
246	45	3281	5
151	234	3595	125
12	35	4138	015
306	1	3276	0125
145	1	3622	125
451	35	3289	25
32	345	3617	25
23	2	3080	0125
506	23	4430	0125
200	35	3499	125
801	013	3514	12
1406	45	4174	05
270	12	4016	1
1147	13	2866	125
175	45	3400	125
484	013	3590	12
113	23	4046	012
379	1	4142	0125
1644	1	3514	12
114	23	3745	0125
56	2	3122	12
914	45	2830	0125
1279	45	2700	0125
362	5	4426	125
266	234	2698	0125
1605	0	2872	0125
577	5	4170	125
332	235	3234	0125
1318	23	2945	25
251	1	4341	125
644	345	3985	5
644	345	3986	0125
51	2	3919	0125
84	35	3673	0125
1354	013	3081	12
593	2	4400	125
103	35	3875	015
516	35	4243	125
591	235	3721	15
1629	0123	3590	12
163	01	2821	15
152	2	3843	125
382	5	3465	125
130	45	3978	0125
1567	45	4174	05
1061	05	4491	5
273	023	3497	125
1284	5	4345	125
582	235	3646	0125
127	5	3127	5
32	345	2934	0125
438	45	4262	125
158	45	3319	15
834	45	3542	125
436	2	3651	0125
672	45	2667	015
490	35	2903	0125
844	012	3088	0
610	2	3999	12
233	345	4329	125
1359	01	4178	015
299	2	2873	0123
1415	013	4298	12
1772	1	4317	0125
62	23	4306	0125
1803	2	2873	0123
1264	2	3322	125
609	2	3793	0125
165	23	2925	0125
22	45	4069	0125
219	23	3572	3
930	23	3956	135
62	23	3176	125
95	23	3838	0125
715	23	2702	125
208	2	3387	012
253	345	3622	125
537	235	3877	125
221	13	3286	0125
19	23	4516	2
208	2	4171	012
630	13	4520	0123
140	45	4205	0125
58	45	3253	15
58	45	3252	025
684	35	3174	125
170	23	3956	135
736	5	2804	125
418	23	2678	0125
188	13	3232	125
2253	45	4414	125
163	01	2974	125
221	13	4411	15
721	2	3257	012
748	23	3327	035
505	45	4350	015
158	45	4450	15
2356	23	4484	0125
558	05	3354	0
154	5	3111	15
219	23	3323	034
314	2	3114	125
1010	05	3753	125
425	23	2797	12
87	234	2761	125
625	23	3601	0125
639	013	4207	125
842	45	3935	0125
1856	14	3134	01235
1472	23	3293	0125
753	23	3510	012
204	14	3573	12
469	1	4025	12
303	01	3495	0125
1907	12	3319	15
1015	013	3523	125
382	5	2939	5
1308	13	4188	1
85	234	3337	12
973	235	3411	0125
262	0345	3785	0125
175	45	4264	15
738	45	3607	0125
24	23	3625	0125
1515	2	4088	0125
394	35	3248	125
1280	23	4329	125
1083	23	4255	0125
741	5	2796	0125
24	23	2714	012
1615	35	4391	0125
1436	05	4411	15
2168	23	3248	125
925	034	4129	05
1292	03	2666	012
53	45	3980	25
1582	13	4181	125
109	35	3144	035
12	35	3827	125
390	234	2690	12
199	45	2696	0125
24	23	3024	0125
24	23	3534	01235
541	12	4284	12
154	5	4424	125
147	035	2907	5
344	04	3609	01
74	013	4477	12
11	23	3434	0125
277	123	3658	25
1138	235	3716	0125
1107	35	3504	0125
645	234	3353	125
226	23	2945	25
227	5	3862	15
436	2	4019	0125
295	14	3001	125
945	05	2999	0125
255	23	3889	0125
32	345	2780	125
356	45	3286	0125
75	23	3607	0125
575	45	4219	0125
945	05	4300	0125
175	45	3053	15
22	45	2860	5
1467	01	3981	125
509	23	3900	125
116	23	2677	035
627	0345	2935	0125
1188	45	3580	1235
1072	013	3765	1
864	2	3387	012
2334	01	3035	012
1368	23	2814	125
320	23	3515	0125
672	45	2671	5
1751	13	2762	012
1060	35	3852	125
714	23	3046	3
918	23	4325	012
395	5	3771	135
886	0345	3234	0125
424	013	3462	12
1665	23	3715	125
226	23	3543	125
1175	01	2726	123
2285	0	3293	0125
597	35	2974	125
288	12	4268	015
920	035	3716	0125
767	45	3564	125
967	45	3730	0125
751	235	3234	0125
122	235	2741	2
27	05	3087	0125
568	45	3935	0125
230	2	4308	125
62	23	4313	0125
105	23	3657	0125
574	23	4287	125
106	45	3424	35
1063	45	3607	0125
2255	35	4399	125
738	45	4398	125
1163	45	3682	015
516	35	2943	5
2099	23	4242	0125
954	2	2874	125
683	345	3842	5
852	045	3067	015
58	45	3247	15
115	04	3354	0
96	35	4375	0125
54	2	3398	0125
345	013	3109	012
972	01	3293	0125
24	23	4420	012
789	123	3226	3
281	2	2844	0125
736	5	2878	35
179	235	3329	015
514	235	4186	125
96	35	3144	035
1099	45	3278	125
1731	345	4329	125
75	23	2713	012
278	1	3620	125
2155	035	3667	125
1241	45	3527	35
1996	45	3687	125
734	2	3376	125
411	45	2667	015
1130	45	4140	0125
296	35	2732	125
700	35	4287	125
219	23	3317	3
243	2	4430	0125
1400	35	3269	125
1497	2	3387	012
170	23	3166	125
52	234	4060	25
952	23	3853	0125
1107	35	4379	125
184	2	3257	012
879	45	3134	01235
1807	12	3142	15
391	23	4068	0125
676	0345	3697	015
142	345	4313	0125
224	013	3514	12
1050	45	4401	0125
1547	35	3716	0125
850	5	4424	125
184	2	3333	012
366	35	3745	0125
1626	45	3826	0125
415	45	4019	0125
517	45	3484	125
52	234	3615	0125
49	05	3926	0125
204	14	4178	015
1093	13	3341	012
21	23	3936	125
689	23	3480	0123
700	35	2756	125
314	2	3634	125
969	23	3811	0125
674	45	3607	0125
879	45	3791	125
848	1	3008	125
1582	13	3403	125
1560	45	4276	0125
49	05	2724	0135
1010	05	3529	015
1423	0123	2698	0125
462	23	4403	125
147	035	4475	0125
899	5	4427	125
1412	12	3410	1
226	23	4329	125
131	35	4002	0123
654	23	3400	125
969	23	3258	0125
1509	12	4178	015
2433	23	4288	0125
50	46	3663	012456
525	45	3908	0125
1039	2	3219	12
465	45	3769	015
878	45	2846	35
32	345	4329	125
664	12	2809	13
32	345	4327	15
149	24	3890	0125
109	35	3327	035
47	35	3037	125
184	2	3809	012
415	45	2754	25
1389	45	3400	125
105	23	3248	125
808	2	3033	12
957	35	3673	0125
1625	23	4024	0235
130	45	3531	25
22	45	2858	5
340	23	3032	012
86	35	3293	0125
2432	5	3303	125
1112	35	3788	15
130	45	2919	0125
104	45	4067	125
90	05	3906	125
210	5	3389	0125
62	23	3757	0125
1243	45	3729	125
356	45	3456	015
356	45	3455	0125
19	23	3297	125
452	45	4023	0125
2051	23	3940	0125
190	45	2923	0125
1347	0345	3647	0125
214	45	3189	1235
147	035	3667	125
383	2	4042	0125
5	23	3717	125
5	23	3715	125
581	034	3134	01235
342	23	2719	0125
260	23	3499	125
610	2	2956	12
491	45	3699	0125
5	23	3489	125
125	35	3209	0125
1382	35	2917	05
367	23	3291	0125
234	05	4428	05
727	345	3911	015
1353	23	3443	125
1498	23	3818	125
152	2	4427	125
27	05	3964	15
1566	013	4500	012
606	035	4475	0125
184	2	2687	012
786	034	4183	05
933	12	3563	012
1279	45	3969	0125
174	345	4152	125
169	35	4522	0125
977	23	3813	125
1640	45	4009	015
5	23	3400	125
1629	0123	2994	12
591	235	3140	0125
1552	0123	3234	0125
1915	23	3747	35
24	23	4418	35
280	23	3208	0125
451	35	4060	25
1319	23	3500	035
1178	013	3769	015
74	013	3085	12
199	45	4403	125
1494	1	3007	125
693	23	3791	125
1330	1	3684	015
650	23	4481	125
68	45	4072	0125
303	01	2815	125
890	0345	3784	0125
98	35	2661	15
201	14	3268	125
1174	45	3732	25
340	23	3924	0125
1394	5	4514	015
58	45	3583	015
415	45	3808	25
97	23	4071	0125
1622	5	3631	125
1577	013	3089	12
1061	05	3965	15
443	345	2768	25
1757	35	3852	125
1844	23	3673	0125
332	235	3397	125
913	23	4486	25
386	23	2678	0125
1809	23	3616	125
33	2	4430	0125
19	23	3306	0125
1761	23	3625	0125
570	235	2810	125
1938	23	3301	135
320	23	4131	0125
1820	23	4432	125
893	0	2976	0125
99	2	3219	12
200	35	3325	0125
80	0123	2698	0125
33	2	2801	125
110	35	3370	5
959	5	4427	125
52	234	3459	25
177	05	2724	0135
261	345	3007	125
676	0345	2935	0125
114	23	4389	0125
1260	45	3400	125
979	123	3730	0125
604	235	4356	12
1859	23	4495	12
483	0345	3060	125
415	45	3732	25
708	35	3063	0125
72	45	4452	0125
1626	45	3010	5
451	35	3188	01235
47	35	3482	125
63	35	4129	05
24	23	2938	12
956	234	3730	0125
1612	12	3067	015
199	45	3673	0125
1286	013	3145	15
1786	2	2844	0125
211	1	3275	125
226	23	3299	0125
623	45	3185	0125
42	1	3559	0125
295	14	3821	12
295	14	3822	125
990	01	3034	12
1591	45	3067	015
713	35	4523	5
1160	2	4328	125
508	46	3165	456
509	23	2922	125
109	35	3500	035
1733	45	4244	25
87	234	3953	0125
541	12	4371	125
548	013	4206	125
234	05	3771	135
1739	01	4322	012
310	23	2935	0125
415	45	2982	015
1421	013	3460	15
548	013	3951	125
286	14	4026	125
426	5	3313	15
714	23	3932	135
286	14	4028	125
970	034	3785	0125
873	03	4112	0
708	35	3716	0125
415	45	3585	5
415	45	3580	1235
1018	235	2741	2
495	013	4207	125
1460	235	3411	0125
144	23	3923	0125
32	345	4330	015
943	35	3709	0125
2197	45	3673	0125
1527	013	3579	125
656	35	4446	1235
1651	2	3619	2
1496	01	3218	12
664	12	3233	125
356	45	2931	015
24	23	4070	125
395	5	4084	125
81	0345	2875	0125
58	45	2988	15
840	14	4457	125
530	345	2680	125
202	35	2872	0125
493	45	3134	01235
2297	13	2809	13
620	235	3443	125
109	35	4369	035
608	235	3646	0125
224	013	3893	12
263	5	3895	125
754	345	3730	0125
250	023	3890	0125
619	5	4427	125
2477	345	3622	125
912	1	3578	125
114	23	3443	125
97	23	3194	0125
1001	2	3114	125
335	013	4500	012
438	45	3484	125
532	35	2920	15
663	235	4272	5
1805	35	3655	015
1291	05	3717	125
1590	45	3580	1235
70	35	3504	0125
1479	013	4445	0125
363	35	4430	0125
817	23	3075	125
378	23	3713	03
659	23	3039	125
755	235	3394	5
1379	35	3381	125
1425	2	4519	12
117	23	2993	023
1799	23	2945	25
151	234	3890	0125
192	45	3420	015
465	45	3990	5
550	45	2926	125
42	1	3220	015
135	23	3606	125
986	35	4152	125
2249	01	3085	12
116	23	3500	035
1015	013	2698	0125
1750	45	4013	05
1877	35	3155	15
459	2	4002	0123
697	345	3192	015
1895	5	4314	0125
1413	35	4481	125
116	23	3724	035
571	235	2663	125
1497	2	3125	12
558	05	3965	15
1090	05	3548	25
342	23	2935	0125
410	0345	3023	15
14	2	3914	125
76	23	3700	13
489	01	4034	12
29	2	2698	0125
1551	23	4147	0125
815	234	3234	0125
1010	05	2709	15
907	23	3331	125
1023	35	4430	0125
624	013	3036	125
234	05	4246	015
1185	2	3114	125
166	23	3416	125
738	45	3679	0125
204	14	3791	125
797	01	3881	15
1092	23	4337	0125
1587	24	3890	0125
2254	45	3880	015
390	234	4477	12
479	2	3114	125
1016	23	2951	0125
1037	01	3865	12
1280	23	4152	125
24	23	3185	0125
1716	45	4100	05
188	13	3133	125
124	35	3348	0125
1180	13	3592	12
231	2	3551	12
861	2	3383	0125
478	45	3246	01235
645	234	2840	125
1303	45	4405	5
938	2	3950	0125
944	034	4114	0125
110	35	3369	125
24	23	3293	0125
1027	5	2804	125
24	23	3297	125
24	23	3294	012
18	45	4219	0125
523	45	2815	125
1695	234	3595	125
708	35	3498	015
529	23	3139	12
231	2	4339	12
2051	23	3416	125
153	05	3916	15
163	01	4377	035
1119	2	3860	0125
516	35	3467	5
1241	45	2710	5
723	23	3190	012
994	35	3542	125
1235	234	4319	2
708	35	3723	0125
926	23	3144	035
1710	04	3354	0
1690	14	4462	0125
67	12	2738	12
548	013	3812	125
517	45	3130	05
589	5	4424	125
32	345	3535	0125
982	45	4472	0125
32	345	2933	5
1899	5	3921	125
253	345	4505	15
659	23	4001	0125
59	2	4341	125
974	45	2744	0125
277	123	4471	12
1303	45	2926	125
1372	45	2675	035
954	2	2796	0125
527	35	2916	05
1227	234	3615	0125
866	1	4002	0123
703	35	4446	1235
882	13	3906	125
1132	35	4342	125
1301	12	3135	1
930	23	3516	0125
1696	23	3750	0125
1987	2	3114	125
356	45	3983	5
169	35	3788	15
1930	013	4420	012
1079	23	3026	125
179	235	3416	125
370	35	3527	35
528	235	3716	0125
1834	5	3623	15
1440	23	3715	125
1487	23	3515	0125
1489	05	4286	125
711	1	4040	125
164	1	3172	01
1146	5	3325	0125
98	35	4104	015
377	01	4422	125
253	345	3192	015
12	35	3756	015
438	45	2744	0125
842	45	3576	125
305	13	3453	1
122	235	2666	012
306	1	2708	015
87	234	4051	0125
169	35	3215	15
42	1	3303	125
257	23	4168	125
785	034	2859	0125
889	2	3257	012
1934	013	3741	12
258	45	4101	05
677	23	4288	0125
1387	235	3236	12
19	23	3925	2
298	0	3835	05
257	23	2802	0123
738	45	2846	35
738	45	2844	0125
552	45	3844	0125
1609	35	4002	0123
117	23	3345	0125
645	234	3896	125
672	45	4106	015
1329	013	3765	1
836	45	3108	0125
1348	234	2707	0125
1520	45	2827	0125
24	23	4500	012
408	2	3114	125
190	45	3969	0125
427	35	3142	15
1011	35	3781	1235
513	45	3108	0125
226	23	3200	0125
650	23	3955	25
695	45	4174	05
1756	1	3151	1
297	23	2698	0125
125	35	4441	015
475	04	3087	0125
51	2	4439	0125
210	5	4091	125
1636	1	2795	12
604	235	2814	125
95	23	4321	12
158	45	2662	015
384	23	3191	0125
1861	45	4069	0125
304	13	3491	125
1817	23	4107	01345
299	2	3703	125
855	23	3956	135
855	23	3957	125
1057	35	4139	25
1024	45	2978	01235
991	35	3498	015
221	13	3109	012
2134	04	3354	0
1391	23	4000	0125
607	235	3716	0125
221	13	3106	15
221	13	3107	125
258	45	3052	25
101	235	3792	3
452	45	3241	0125
592	123	3732	25
120	45	3732	25
332	235	4353	125
626	12	4350	015
486	45	2980	0125
140	45	3428	25
1954	12	4016	1
1645	5	2667	015
923	24	3007	125
1015	013	3273	125
2053	1	4040	125
795	2	4172	125
943	35	4446	1235
214	45	4414	125
61	2	2974	125
2107	35	4138	015
2326	23	4329	125
157	2	3114	125
254	23	4006	12
776	05	2796	0125
917	2	4042	0125
568	45	2746	0125
1189	23	4242	0125
1047	13	2680	125
162	2	3043	125
1337	05	3789	05
285	23	4068	0125
278	1	3102	0125
1050	45	2852	015
136	35	3851	0125
945	05	3351	0125
1169	23	3226	3
402	2	3333	012
299	2	4004	123
714	23	3132	013
884	2	4447	123
1457	05	4411	15
166	23	4470	0125
510	1	2924	0125
633	23	3673	0125
76	23	3996	035
234	05	4514	015
2351	23	4091	125
999	23	4152	125
87	234	2840	125
347	23	3416	125
169	35	3222	0135
445	1	3968	0125
2119	35	3923	0125
273	023	2974	125
32	345	3291	0125
389	05	3051	015
913	23	2760	25
747	013	4005	0125
464	01	2728	0125
1313	235	3234	0125
32	345	3615	0125
21	23	2891	0125
127	5	2739	5
169	35	3310	1235
1474	45	3246	01235
974	45	3400	125
8	35	3753	125
981	23	4481	125
2189	23	4466	0125
868	2	3707	125
522	01	3789	05
714	23	3317	3
1464	1	4169	12
185	45	2846	35
877	1	4224	0125
420	034	3752	35
1379	35	3293	0125
533	23	3743	125
1863	13	4411	15
1903	2	3476	125
330	1	4040	125
1320	05	4084	125
1011	35	3310	1235
47	35	2882	125
194	5	2735	25
389	05	3874	015
272	12	3151	1
365	5	3805	125
335	013	4411	15
595	2	2746	0125
1284	5	2737	125
898	23	4407	012
1156	5	3205	125
1819	234	4139	25
378	23	2806	03
394	35	3070	0125
488	35	3185	0125
477	2	4020	012
1128	0345	3785	0125
140	45	4380	125
20	23	2802	0123
548	013	4207	125
204	14	3134	01235
136	35	4079	0125
454	35	4002	0123
259	1	2956	12
753	23	2836	012
593	2	3750	0125
303	01	2752	125
140	45	4039	0125
1079	23	3300	012
1178	013	3765	1
1028	23	4389	0125
1526	45	2700	0125
219	23	3226	3
493	45	4367	125
304	13	3061	15
1491	45	3286	0125
202	35	3923	0125
281	2	2841	0125
543	123	3732	25
812	45	3673	0125
195	13	3462	12
1624	013	3514	12
231	2	2795	12
370	35	4218	35
1081	05	3293	0125
1625	23	4113	0235
824	235	2663	125
177	05	3114	125
1550	35	4017	015
2219	235	3234	0125
377	01	2783	125
591	235	3716	0125
89	45	3460	15
1687	23	4072	0125
941	345	3769	015
1607	2	3121	0125
482	14	3749	015
51	2	4085	125
23	2	4042	0125
1335	23	2950	12
1418	12	4268	015
51	2	4089	125
1571	45	3978	0125
831	5	4335	135
1611	13	3475	125
29	2	2705	0125
463	45	3738	125
436	2	3942	125
53	45	2719	0125
537	235	3498	015
47	35	3213	25
1083	23	4001	0125
679	035	3866	125
370	35	2846	35
819	1	4221	012
641	45	2680	125
971	0123	4393	12
61	2	3149	125
1367	45	3612	015
707	01	3782	012
259	1	3999	12
377	01	4155	125
277	123	3429	123
1385	35	3325	0125
600	2	3341	012
671	345	3985	5
110	35	3176	125
253	345	4327	15
1320	05	2724	0135
49	05	2949	135
736	5	3560	125
227	5	3386	15
964	23	3379	0125
106	45	3730	0125
295	14	2761	125
131	35	3388	0125
976	45	4379	125
175	45	3318	05
277	123	3732	25
556	13	4202	0135
373	2	4328	125
469	1	3155	15
1368	23	3411	0125
585	23	2786	0125
192	45	4276	0125
175	45	3316	5
682	45	2943	5
273	023	2901	035
1951	1	4260	0125
1703	234	3591	125
891	45	3338	15
211	1	4058	012
719	45	3732	25
2062	23	3923	0125
944	034	3066	0
638	2	3651	0125
858	01	3576	125
502	35	3325	0125
1238	45	3908	0125
1238	45	3458	015
169	35	3121	0125
52	234	2775	25
933	12	3125	12
1772	1	4402	0125
578	01	3988	125
1205	01	3471	13
2061	1	3398	0125
397	35	3757	0125
265	45	4044	125
8	35	2923	0125
232	23	4088	0125
1061	05	3677	125
1061	05	3673	0125
219	23	4275	013
194	5	3553	125
273	023	3652	125
16	235	3651	0125
224	013	3593	12
1214	23	3026	125
1329	013	3192	015
951	23	4001	0125
332	235	4023	0125
239	45	3537	0125
239	45	3538	0125
595	2	3576	125
802	235	2741	2
181	5	3124	5
2133	1	2708	015
383	2	2689	0125
1330	1	3007	125
491	45	3383	0125
1146	5	3941	125
59	2	3303	125
305	13	4056	125
1131	45	2675	035
1241	45	3607	0125
577	5	3303	125
257	23	3476	125
274	2	2897	012
640	45	3673	0125
896	45	3134	01235
914	45	3339	0125
715	23	3967	0125
179	235	3069	125
221	13	3907	125
221	13	3909	12
1590	45	3421	5
201	14	3355	125
1377	1	3276	0125
231	2	3920	12
683	345	3694	5
1208	235	3866	125
268	013	3960	0
201	14	3358	125
1051	23	4403	125
1405	35	3327	035
370	35	3093	05
573	23	3450	0125
1380	2	4277	12
575	45	3826	0125
370	35	3094	05
130	45	3363	125
1393	013	4325	012
212	234	4111	125
202	35	4251	0125
566	45	3484	125
140	45	3889	0125
219	23	3414	034
281	2	3678	012
692	345	3007	125
887	23	2889	125
8	35	4397	15
239	45	3839	0125
106	45	2823	125
278	1	4142	0125
669	0345	2945	25
1940	45	4174	05
611	35	4371	125
223	234	2692	12
212	234	4020	012
415	45	4281	25
1438	23	4001	0125
356	45	4320	015
847	013	4299	12
1148	5	4337	0125
581	034	4183	05
1323	35	2761	125
949	12	3135	1
2088	45	4244	25
1207	23	2866	125
1050	45	3826	0125
423	05	3758	0125
1015	013	3452	0125
1376	23	3030	012
111	23	2827	0125
435	23	3915	012
949	12	2818	12
37	1	3917	0125
758	235	2970	012
769	13	4499	1
1634	35	2916	05
90	05	4305	0125
262	0345	3389	0125
483	0345	3234	0125
30	35	4447	123
1242	234	3337	12
32	345	4428	05
442	235	3416	125
180	23	4244	25
45	35	4392	125
877	1	3007	125
1100	23	3751	01235
1020	45	4426	125
728	45	3607	0125
296	35	4249	125
143	1	3007	125
783	013	2903	0125
140	45	2756	125
2440	2	3398	0125
278	1	3290	0125
24	23	4325	012
245	12	3237	015
1326	35	3276	0125
395	5	4337	0125
1441	14	2973	125
306	1	3757	0125
284	45	3281	5
570	235	3223	012
155	23	2935	0125
58	45	3947	25
58	45	3946	15
184	2	3945	012
295	14	3358	125
1688	45	3673	0125
11	23	3948	125
1796	01	3843	125
1438	23	4255	0125
616	234	3726	03
1082	12	4361	01
194	5	2877	0125
950	05	2796	0125
321	013	2908	0125
324	45	3691	125
351	2	3780	125
274	2	4019	0125
703	35	4258	125
160	13	3869	125
1207	23	3028	125
1043	04	2808	0
1909	5	4424	125
130	45	4137	0125
424	013	2864	125
725	12	3940	0125
344	04	3172	01
401	1	2958	12
595	2	2895	0125
106	45	3245	0125
921	35	2791	125
2075	12	3616	125
84	35	3600	015
562	23	3263	0125
155	23	4068	0125
644	345	3007	125
1221	023	2974	125
423	05	4143	015
232	23	4005	0125
232	23	4001	0125
14	2	3536	2
1139	01	4371	125
266	234	3906	125
45	35	3750	0125
1898	23	2878	35
357	0345	4437	0
1449	0123	2804	125
231	2	2953	125
1501	35	3209	0125
287	24	3671	0125
64	1	3305	01
14	2	3622	125
1253	2	3029	125
235	01	4087	0
575	45	2846	35
1172	0123	4498	125
532	35	3604	015
1113	345	3986	0125
1840	12	3854	1
336	013	3666	0125
28	34	3752	35
152	2	4328	125
1835	235	3651	0125
843	04	4149	0
748	23	3156	035
389	05	3789	05
113	23	2760	25
160	13	3403	125
221	13	3910	15
325	45	3067	015
1551	23	4508	012
294	013	2848	0125
318	234	3803	0125
684	35	2920	15
868	2	4088	0125
337	13	4133	125
1053	35	4002	0123
302	2	3356	0125
403	1	3227	0125
280	23	3031	0125
868	2	3476	125
73	235	3234	0125
190	45	4314	0125
2251	01	3906	125
662	01	3622	125
1072	013	2942	13
212	234	3803	0125
734	2	3462	12
210	5	3642	01235
395	5	3918	015
135	23	2919	0125
379	1	3288	0125
169	35	3858	0125
592	123	3251	25
201	14	2761	125
299	2	3118	0123
299	2	3114	125
486	45	2978	01235
1183	45	4358	125
525	45	3458	015
179	235	2903	0125
755	235	2661	15
1015	013	3449	0125
2090	35	2945	25
32	345	4505	15
1093	13	2836	012
811	23	4257	0125
1617	03	2762	012
550	45	3760	0125
131	35	4446	1235
1565	45	3072	5
516	35	2867	5
569	23	3791	125
1838	23	3019	0125
369	013	2992	125
261	345	2708	015
541	12	3330	012
541	12	3332	012
510	1	2762	012
516	35	3204	5
561	12	4513	015
666	01	3622	125
1662	45	2923	0125
446	5	3862	15
465	45	2864	125
947	235	4462	0125
624	013	3923	0125
74	013	4489	12
47	35	3308	0125
299	2	4340	0123
1188	45	3730	0125
437	23	2836	012
667	234	3730	0125
1305	0345	2900	015
32	345	4236	0125
415	45	3730	0125
1091	034	3186	012
1808	23	3923	0125
208	2	3640	0125
2244	01	2937	015
340	23	4511	0125
295	14	3169	125
445	1	2928	0125
1988	01	4143	015
645	234	3671	0125
337	13	3824	125
518	034	2762	012
682	45	4075	5
728	45	3527	35
928	35	3640	0125
2417	23	2827	0125
814	23	4420	012
280	23	3633	0125
160	13	2813	125
541	12	3809	012
1666	14	4459	0125
1368	23	3799	125
130	45	3606	125
658	345	3835	05
96	35	2681	0125
768	012	3411	0125
1017	05	4411	15
62	23	4495	12
96	35	2688	125
2031	45	4276	0125
1487	23	3817	0125
49	05	2796	0125
585	23	4511	0125
283	2	3542	125
1293	12	3320	1
939	45	2661	15
999	23	3773	25
416	23	4045	0125
269	1	3007	125
1862	45	4454	0125
1774	45	4276	0125
588	01	2815	125
62	23	3282	25
487	234	4019	0125
411	45	3051	015
131	35	3640	0125
965	013	4393	12
527	35	4129	05
1764	23	4407	012
1914	45	3886	25
86	35	4077	01235
883	01	4435	12
172	013	2866	125
76	23	2724	0135
98	35	3062	034
518	034	3364	0125
942	13	3415	015
583	235	3719	12
253	345	3460	15
383	2	3950	0125
442	235	4026	125
1790	45	2700	0125
582	235	2663	125
416	23	4211	125
202	35	4433	5
1685	14	2839	125
1430	01	4515	0125
341	345	2667	015
250	023	4129	05
489	01	4377	035
261	345	3899	0125
670	235	3486	125
515	23	3715	125
367	23	4152	125
382	5	3914	125
39	34	2726	123
312	2	2953	125
1347	0345	3050	125
389	05	3715	125
1926	2	3521	0125
612	013	3656	05
273	023	3875	015
318	234	3146	125
1498	23	3090	0125
1091	034	3615	0125
435	23	3849	12
299	2	3033	12
1885	01	2890	15
787	13	3237	015
19	23	3704	2
[truncated: 50 more rows]
