# Supplementary material for: Environmental change makes robust ecological networks fragile
Source: Nat Commun. 2016 Aug 11;7:12462. doi: 10.1038/ncomms12462 (PMC4987532; doi:10.1038/ncomms12462)
Supplement: Supplementary Data 1 — Host-parasite networks and host extinction sequences in Avida experiments. The compressed archive includes the 100 co-evolved host-parasite networks and the host extinction sequences in the historical scenario. [file ncomms12462-s2.zip › Supplementary_data_S1/host_parasite_network_48.csv]

host_genotype	host_phenotype	parasite_genotype	parasite_phenotype
324	03	2925	023
1394	3	3839	3
338	03	3709	0
132	35	3127	35
1528	3	3862	3
25	35	2956	3
180	35	3065	035
225	03	3510	3
112	3	3113	35
2504	3	3147	34
1287	035	3390	035
44	1	3863	013
50	35	2941	3
918	3	3812	35
355	35	3542	035
1736	35	3627	3
1197	23	3346	03
447	35	3232	013
330	3	3514	03
410	35	2927	3
602	35	3206	3
12	3	2877	23
180	35	3664	035
946	35	3475	3
81	3	3217	013
286	35	3403	3
231	3	2999	3
115	35	3205	013
125	3	3298	035
855	03	3614	0
2038	35	3809	3
763	35	3764	3
614	35	3204	03
1263	03	3318	03
243	3	3369	13
781	35	3362	13
2765	35	3228	013
1293	3	3743	3
87	5	3460	35
1110	03	3471	13
41	3	3682	013
815	35	2892	3
211	03	3396	03
25	35	2955	3
670	3	3839	3
475	35	3344	023
943	35	3749	03
504	3	3611	3
123	35	2894	3
474	03	2981	3
1177	35	3181	34
165	35	3803	3
165	35	3620	013
165	35	3621	013
1811	3	2999	3
905	03	3272	01
1883	12	3270	013
407	35	3682	013
2742	1	3369	13
1987	03	2975	0
550	06	3217	013
1672	03	3707	0
43	03	2844	3
43	03	2842	3
513	0	3232	013
59	35	3715	3
233	35	3648	3
1083	013	3108	03
823	35	3361	013
120	35	3437	03
18	35	3747	013
1909	3	3757	3
1091	34	3231	3
744	3	3260	3
714	35	3767	03
264	35	3397	34
1120	35	2943	3
413	35	3742	23
2591	3	3437	03
1242	03	3273	013
699	35	3260	3
225	03	3322	3
1769	35	2899	013
1122	35	3232	013
212	35	3774	3
960	3	3726	013
1123	03	3373	34
104	35	2871	35
471	35	3173	3
928	03	3623	023
207	35	3655	3
300	35	3293	3
816	3	3858	13
1885	35	3165	013
1738	03	3437	03
292	3	3287	3
1985	35	3005	03
2563	3	3219	03
420	03	3040	0
560	35	3809	3
109	03	3703	03
719	03	3194	3
80	5	3441	35
846	5	3441	35
141	35	3361	013
223	35	3260	3
286	35	3149	3
879	35	2923	03
1442	3	3380	3
81	3	3533	3
859	5	2871	35
1249	35	3441	35
419	2	2925	023
103	35	3051	023
815	35	3396	03
708	35	3863	013
2203	35	3411	34
253	35	3682	013
737	12	3344	023
1143	3	3720	3
855	03	2914	3
380	35	2993	3
745	35	3102	3
2667	03	2951	3
1988	35	3570	3
180	35	3542	035
2128	03	2926	023
1457	3	3682	013
1496	0	3083	03
213	3	3657	3
449	013	3826	3
165	35	3708	3
1619	013	3108	03
1293	3	3839	3
1077	013	3676	03
1497	35	3081	3
871	03	3228	013
1991	03	3387	0
444	35	3834	3
952	35	3226	3
9	35	3055	013
1808	0	3224	03
1824	3	3632	3
316	35	3318	03
197	03	2936	35
389	35	3642	3
2371	35	3217	013
906	3	3257	34
1552	35	3670	3
71	35	3184	3
22	35	3677	34
1158	0	3123	013
629	35	3079	03
1358	35	3298	035
2717	0	3857	03
404	3	3693	3
622	35	3122	3
1171	35	3344	023
1855	03	3669	35
139	35	2932	3
1007	3	3231	3
946	35	2914	3
180	35	3108	03
68	35	3159	03
2381	03	3749	03
865	3	3074	3
554	35	3685	34
2167	2	3742	23
635	35	3312	3
1407	35	3383	13
940	35	3682	013
96	2	3344	023
483	35	3344	023
771	03	3123	013
2102	03	3250	03
109	03	3469	3
300	35	3621	013
229	35	3159	03
587	35	2923	03
109	03	3609	35
324	03	2871	35
1203	1	3515	13
944	35	3166	03
334	035	3533	3
447	35	3032	013
283	35	3802	3
328	03	3373	34
1	35	3804	3
912	35	3206	3
247	35	3081	3
292	3	3383	13
337	3	3128	3
949	4	3411	34
22	35	3073	03
321	03	3855	03
1626	0	3514	03
564	013	3265	03
2600	3	3260	3
742	35	3682	013
853	013	3025	0
719	03	3236	3
431	03	2974	0
1148	013	2983	03
1	35	3577	3
296	35	3608	3
1988	35	3567	3
1709	35	3219	03
821	35	3809	3
207	35	3208	3
1	35	3481	023
1033	35	3361	013
475	35	3105	3
207	35	3206	3
302	2	2969	023
123	35	3588	3
132	35	3742	23
140	35	2923	03
2059	0	3493	013
1143	3	3721	3
1868	03	3596	3
1143	3	3722	03
438	35	3513	3
1653	35	3317	34
353	3	3037	3
133	3	3655	3
68	35	3564	13
816	3	3383	13
434	0	3453	013
167	03	3531	023
559	35	2925	023
267	3	3625	023
80	5	3020	35
43	03	3192	3
420	03	3784	3
873	03	2847	0
56	35	3369	13
329	1	3033	013
1878	35	3255	3
73	3	3011	013
1346	3	3825	35
475	35	3812	35
1846	2	2890	02
1201	3	3204	03
90	5	3643	35
592	03	3126	0
2173	35	3751	03
672	35	3020	35
334	035	2929	03
81	3	2970	03
321	03	3612	3
573	3	3039	3
1398	35	3477	3
1644	3	3712	23
324	03	3480	013
434	0	3033	013
2220	1	3077	13
120	35	3022	3
109	03	3612	3
1535	35	2900	3
1192	0	3154	0
24	35	3811	03
1087	013	3266	01
103	35	3854	3
103	35	3853	35
290	03	2914	3
169	35	3257	34
673	35	3249	013
645	0	3107	01
361	03	3424	3
1454	3	2923	03
1315	0	3146	0
1317	35	3123	013
564	013	3676	03
331	35	3829	34
537	03	3172	23
1653	35	3640	34
459	03	2916	23
334	035	3298	035
180	35	3496	3
645	0	3819	01
576	35	3719	013
1201	3	2965	3
1241	3	3460	35
753	35	3270	013
563	3	3437	03
109	03	3851	35
447	35	3687	13
829	35	3232	013
112	3	3498	013
1749	03	3755	3
2003	03	3322	3
2325	03	3754	3
1233	3	3762	3
1438	03	3784	3
487	35	3282	35
1177	35	3395	35
607	3	3799	13
815	35	3354	0123
1824	3	3542	035
1848	35	3232	013
1423	3	3720	3
1358	35	3872	3
1008	0	3682	013
438	35	3231	3
1586	3	3404	135
542	35	3317	34
330	3	2911	03
227	013	3446	3
879	35	3298	035
202	35	3460	35
338	03	3338	3
36	35	3592	3
43	03	3272	01
121	23	3346	03
245	4	3257	34
1980	03	3191	01
1620	3	3471	13
341	03	3680	0
2135	03	2976	0
2063	35	3174	35
2365	03	3612	3
1948	3	3682	013
608	35	3156	3
881	35	3322	3
918	3	3344	023
762	35	3856	03
1977	3	3069	3
906	3	3767	03
225	03	3226	3
211	03	2976	0
1005	35	3633	3
413	35	3244	3
164	4	3411	34
1489	35	3543	035
2386	03	3529	0
1558	35	3108	03
543	0	3501	034
719	03	3322	3
719	03	3323	3
103	35	3519	23
2248	3	3001	03
139	35	3023	3
1637	2	3531	023
658	35	2884	03
1214	3	3436	3
386	35	3205	013
117	03	3843	0
1066	035	2868	03
369	35	3213	3
81	3	3765	3
81	3	3763	03
112	3	3669	35
999	35	3293	3
41	3	3241	013
2544	3	3642	3
977	3	3515	13
226	35	3034	3
359	2	3742	23
166	35	3749	03
403	35	2872	03
2133	03	3481	023
1481	3	3652	13
211	03	3112	03
1194	4	3257	34
1461	35	3317	34
138	35	3293	3
488	03	3638	3
1077	013	3594	03
978	3	3373	34
2003	03	3194	3
622	35	3829	34
1838	35	3881	3
197	03	3543	035
1055	03	3519	23
211	03	3022	3
2186	3	3644	3
672	35	3537	35
672	35	3531	023
1991	03	3755	3
750	4	3147	34
1083	013	3496	3
753	35	3506	13
2460	35	3219	03
2281	3	3373	34
480	35	3123	013
497	3	3734	03
497	3	3731	13
1047	03	3734	03
140	35	3471	13
550	06	3819	01
10	35	3531	023
1120	35	2987	34
2023	35	3446	3
354	3	3870	3
465	5	3464	35
1541	03	3374	35
1740	35	3232	013
203	35	3121	34
771	03	2998	03
1714	035	2885	3
581	0	3621	013
1027	03	3867	3
781	35	3599	013
848	03	3013	013
37	035	3298	035
2582	3	3669	35
109	03	3374	35
474	03	3069	3
497	3	3322	3
20	35	3204	03
413	35	3329	23
287	3	3373	34
1346	3	3669	35
1224	3	3781	3
740	1	3270	013
13	35	3374	35
1495	3	3325	3
742	35	3033	013
1719	3	3682	013
334	035	3872	3
1027	03	3428	3
1191	35	3543	035
846	5	3391	35
699	35	3397	34
788	3	3322	3
390	35	3829	34
2350	35	3611	3
961	03	3191	01
1813	03	3114	0
558	03	3197	01
2074	03	3802	3
933	35	3437	03
832	03	3823	3
875	03	3317	34
447	35	3317	34
420	03	2999	3
1035	03	3711	3
842	3	3125	013
1756	03	2842	3
839	3	3184	3
267	3	3299	023
1196	35	3437	03
2450	35	3678	34
1398	35	3339	35
1806	3	3581	3
300	35	3526	3
1131	35	3231	3
1928	0	3534	013
28	35	3581	3
142	35	3802	3
302	2	3211	23
2245	3	2923	03
1895	35	3561	3
662	03	3781	3
2404	3	2894	3
222	35	3543	035
2655	03	3767	03
2454	5	3643	35
469	03	3192	3
133	3	3755	3
213	3	3618	13
2746	35	3648	3
1001	03	3655	3
1471	3	3374	35
210	3	3361	013
901	2	3538	023
1949	03	3863	013
331	35	2899	013
2010	3	3858	13
73	3	3752	3
465	5	3374	35
178	35	3275	3
68	35	3283	13
2630	35	3815	3
1528	3	3806	3
55	2	2877	23
1536	03	3098	01
1885	35	3384	23
604	35	3217	013
1393	03	3655	3
1672	03	2921	3
559	35	3535	03
1656	35	2899	013
992	3	3544	3
1972	3	3774	3
2083	23	3346	03
1157	35	3867	3
1627	0	3681	013
832	03	3720	3
2397	03	3588	3
1264	03	3229	3
141	35	3316	13
1092	5	3408	35
1516	3	3069	3
117	03	2999	3
1351	3	3381	3
1086	35	3257	34
1713	035	3726	013
1754	3	3542	035
1294	35	3835	3
81	3	3298	035
1272	03	2912	3
115	35	2916	23
605	3	3655	3
2603	35	3669	35
19	2	2916	23
125	3	3439	03
383	35	3670	3
819	35	3797	3
1244	35	3446	3
322	35	3829	34
222	35	3441	35
1397	03	3191	01
78	35	3786	03
670	3	3328	013
9	35	3489	3
706	35	3802	3
2550	35	3263	03
946	35	3013	013
781	35	3273	013
372	5	3668	35
1853	3	3784	3
32	35	3255	3
2169	35	3348	03
1890	35	3611	3
165	35	3863	013
2092	03	3853	35
939	35	3870	3
1504	03	3514	03
22	35	3404	135
123	35	3549	3
9	35	3174	35
905	03	3226	3
17	35	3498	013
2000	03	3658	0
267	3	3712	23
353	3	3782	34
302	2	3531	023
199	3	3420	3
567	2	3344	023
786	5	3464	35
2000	03	2921	3
2374	3	3816	3
1018	03	3720	3
580	5	3643	35
447	35	2843	3
133	3	3380	3
375	35	3838	35
1880	3	2990	3
348	35	3255	3
142	35	3764	3
14	35	3231	3
879	35	3868	03
1490	03	3129	3
296	35	3839	3
1007	3	2990	3
2166	35	3742	23
632	35	2846	013
222	35	3140	03
2113	2	3859	023
451	03	3265	03
1395	35	3588	3
283	35	3708	3
503	35	3317	34
13	35	3519	23
580	5	3460	35
1611	3	3624	3
582	03	3116	34
1947	3	3361	013
225	03	3126	0
1535	35	3199	35
1896	3	3627	3
1485	3	2990	3
1139	3	3275	3
419	2	3211	23
1620	3	3757	3
2137	03	3804	3
918	3	3139	023
264	35	3260	3
39	35	3057	03
2519	03	3312	3
2329	35	3589	3
138	35	3621	013
167	03	3293	3
555	03	3051	023
2396	0	3681	013
2427	0	3819	01
1417	3	3557	03
1118	01	3025	0
1856	35	3682	013
999	35	3710	23
1007	3	3829	34
648	03	3450	34
534	35	3204	03
605	3	3428	3
1744	35	3057	03
24	35	3535	03
441	35	3685	34
1836	013	3266	01
930	35	3205	013
89	35	3632	3
243	3	3645	3
9	35	3767	03
523	03	3272	01
606	03	3528	013
1167	35	3715	3
1890	35	3135	013
543	0	3498	013
316	35	3116	34
243	3	3003	3
2436	35	3708	3
666	3	3236	3
915	35	3348	03
1454	3	3765	3
211	03	3308	3
697	13	3294	013
363	0	3154	0
968	03	3226	3
1345	0	3734	03
1165	03	3423	3
635	35	3184	3
1979	35	3547	3
986	03	3623	023
368	3	3642	3
617	0	3437	03
2206	3	3391	35
1925	04	3217	013
747	0	3095	0
640	2	3859	023
769	35	3373	34
17	35	3668	35
646	3	2854	3
432	1	3271	013
256	35	3535	03
1804	35	3441	35
1086	35	3302	035
931	013	3397	34
2080	34	3411	34
820	3	3515	13
611	03	3567	3
388	2	3531	023
109	03	3798	01
840	3	3572	35
11	35	3344	023
2259	03	3278	3
4	35	3459	3
103	35	3339	35
89	35	2894	3
62	03	3694	3
2099	3	3346	03
1544	3	2913	013
81	3	2872	03
115	35	3621	013
884	35	3055	013
103	35	3753	35
638	2	3101	023
383	35	2892	3
383	35	2893	3
383	35	2894	3
214	3	3682	013
1264	03	3191	01
337	3	3693	3
450	35	3243	3
1742	03	3562	3
12	3	3344	023
2424	03	3204	03
1	35	2865	3
125	3	3217	013
1541	03	3612	3
20	35	3802	3
489	35	3631	13
1643	3	3369	13
925	35	3624	3
2403	35	3459	3
44	1	3220	13
1208	35	2892	3
1497	35	3123	013
992	3	3261	3
1709	35	3057	03
474	03	3267	013
801	3	2882	3
438	35	3461	35
438	35	3460	35
341	03	2985	03
1992	35	2981	3
132	35	3417	35
706	35	3626	013
1858	35	3535	03
1385	03	3213	3
1558	35	3446	3
1481	3	3162	3
1536	03	2967	034
1756	03	3596	3
558	03	3784	3
1633	35	3621	013
990	3	3751	03
1914	23	3747	013
1106	3	3333	3
117	03	3197	01
125	3	3868	03
1346	3	3402	35
469	03	3227	3
469	03	3226	3
658	35	3344	023
666	3	3226	3
355	35	3496	3
1250	03	3781	3
212	35	3069	3
410	35	3806	3
1882	35	3533	3
173	35	3073	03
1700	03	3797	3
897	1	3307	01
251	35	3392	3
2488	03	3065	035
2063	35	3055	013
534	35	3011	013
307	36	3381	3
706	35	3213	3
947	35	2894	3
931	013	3070	1
820	3	3611	3
1609	03	3009	23
1089	35	3226	3
321	03	3374	35
1158	0	3557	03
1495	3	3735	3
139	35	3344	023
683	03	3344	023
180	35	3632	3
1800	03	2916	23
947	35	3437	03
1502	3	2990	3
2437	3	3231	3
856	013	3666	3
115	35	2962	3
1165	03	3793	3
848	03	3476	3
115	35	3384	23
150	35	2923	03
1001	03	3387	0
1023	35	3309	3
672	35	2883	023
1199	0	3132	0
240	0	3787	03
2180	3	2927	3
592	03	3514	03
1	35	3476	3
1	35	3475	3
292	3	2915	3
380	35	3226	3
159	5	3282	35
464	03	3191	01
1334	35	3459	3
1479	35	3081	3
1287	035	3533	3
393	35	3081	3
1370	35	3115	03
1178	03	3753	35
489	35	3717	35
710	0	3204	03
437	35	3392	3
529	013	3672	34
431	03	3872	3
1542	03	3735	3
2475	03	2967	034
475	35	3880	3
986	03	2925	023
2018	01	3437	03
41	3	3369	13
629	35	3363	3
1568	35	3392	3
15	35	3309	3
138	35	3803	3
73	3	3797	3
2325	03	3521	3
1463	03	3695	0
1430	35	2925	023
211	03	3219	03
941	35	3608	3
292	3	3471	13
159	5	2952	35
73	3	3088	03
1522	3	2861	03
741	2	3742	23
446	35	3545	3
446	35	3542	035
370	5	2855	35
1500	35	3260	3
2140	35	3460	35
226	35	2900	3
452	5	3668	35
330	3	2997	013
558	03	3737	0
636	03	3229	3
338	03	3621	013
1760	03	3454	3
1189	35	3577	3
1584	03	3191	01
266	35	3682	013
109	03	2958	3
1086	35	3581	3
30	35	3802	3
992	3	3348	03
109	03	3576	35
283	35	3863	013
742	35	3117	34
742	35	3116	34
109	03	3753	35
1949	03	3210	03
2527	03	3236	3
589	03	3852	01
437	35	3715	3
1816	03	3399	0
644	3	3682	013
771	03	2852	3
1670	0	3219	03
11	35	3812	35
2086	3	2876	03
1845	3	3194	3
1552	35	2894	3
1214	3	3764	3
465	5	3331	35
1191	35	3669	35
370	5	3460	35
287	3	3650	34
790	35	3293	3
2082	35	3213	3
371	2	3344	023
968	03	3192	3
584	3	3287	3
253	35	3078	013
1070	3	2990	3
576	35	3543	035
180	35	3400	3
87	5	3331	35
455	2	3012	23
437	35	3492	34
819	35	3204	03
383	35	3633	3
917	3	3648	3
2068	35	3270	013
78	35	3127	35
1777	35	3608	3
53	35	3751	03
380	35	3507	3
1640	1	3682	013
815	35	3219	03
1105	35	3123	013
56	35	2907	3
38	0	3538	023
570	35	3147	34
276	3	2854	3
1619	013	3178	01
1520	03	3219	03
1049	0	3036	013
810	1	3075	013
1017	5	2859	35
1511	3	2990	3
251	35	3666	3
617	0	3176	0
1282	03	2967	034
13	35	3742	23
120	35	2892	3
1069	03	3365	3
992	3	3020	35
1251	5	3460	35
1760	03	3680	0
6	5	3467	5
771	03	3081	3
1644	3	3484	35
427	35	2979	3
62	03	2912	3
1797	03	3121	34
2389	35	3597	34
1443	35	3437	03
39	35	3138	03
1775	035	3797	3
1527	3	2950	13
283	35	3210	03
2376	03	2987	34
348	35	3218	03
50	35	3596	3
560	35	3539	3
292	3	3086	13
109	03	3742	23
2034	3	3816	3
195	2	3742	23
222	35	3818	3
2138	3	3734	03
25	35	3567	3
1018	03	2935	3
1475	3	3369	13
1227	03	3464	35
930	35	2916	23
714	35	3493	013
1110	03	3757	3
78	35	3460	35
471	35	3059	3
537	03	3712	23
310	03	3051	023
112	3	3147	34
2104	35	3396	03
353	3	2900	3
256	35	3811	03
115	35	3706	013
1573	3	3147	34
431	03	3437	03
999	35	3205	013
2535	3	3108	03
431	03	3438	3
1852	3	3693	3
944	35	3476	3
1055	03	3014	3
1173	03	3322	3
573	3	2954	34
886	03	3020	35
202	35	2845	3
1161	2	3012	23
2186	3	2999	3
535	35	3081	3
39	35	3760	3
89	35	3671	3
2297	03	3316	13
626	35	3317	34
2169	35	3104	3
380	35	3192	3
733	3	3862	3
1044	35	2868	03
760	0	3479	03
2278	3	2865	3
251	35	3446	3
790	35	3803	3
141	35	3731	13
1580	35	3717	35
1230	35	3630	35
992	3	3812	35
37	035	3662	3
1206	0	2923	03
1148	013	3551	03
2037	3	3567	3
1820	03	3373	34
1219	35	3742	23
787	3	3747	013
420	03	3644	3
1520	03	3224	03
489	35	3174	35
150	35	3762	3
1570	3	3369	13
992	3	3105	3
2267	35	3206	3
196	03	3781	3
11	35	3768	023
41	3	3283	13
672	35	3541	023
1407	35	3167	13
961	03	2850	13
1552	35	3633	3
1083	013	3664	035
2490	35	2899	013
1066	035	3622	3
923	3	3375	3
459	03	3009	23
2672	013	3025	0
1088	35	3381	3
68	35	3682	013
2421	3	2915	3
133	3	3206	3
2243	35	3648	3
726	03	2889	0
109	03	3519	23
1030	03	3054	3
112	3	3668	35
4	35	3411	34
142	35	3342	3
1279	35	2930	3
1906	35	3752	3
1128	36	3206	3
285	3	3069	3
226	35	2899	013
283	35	3338	3
704	3	3757	3
456	03	3612	3
995	03	3232	013
564	013	3551	03
935	3	3533	3
518	0	3651	03
229	35	3846	3
2429	35	2900	3
2162	35	3679	3
1441	35	3827	3
441	35	3366	3
103	35	3804	3
497	3	3834	3
498	35	3679	3
4	35	3366	3
853	013	3392	3
853	013	3397	34
1516	3	3774	3
1933	0	3271	013
1227	03	3699	3
431	03	3533	3
1703	35	3545	3
1845	3	3834	3
1191	35	3441	35
834	03	3764	3
39	35	3755	3
966	35	3392	3
1005	35	2893	3
928	03	3344	023
589	03	3522	0
167	03	3205	013
882	013	3265	03
393	35	3567	3
1438	03	3191	01
296	35	3648	3
602	35	3655	3
529	013	3397	34
734	35	3260	3
2040	0	3751	03
626	35	3232	013
966	35	3715	3
810	1	3270	013
117	03	3201	3
2077	35	3597	34
1236	35	3092	3
1753	3	3123	013
353	3	3231	3
1583	35	3611	3
1006	035	3550	3
2332	3	3411	34
573	3	3373	34
2422	35	3870	3
1394	3	3844	13
2059	0	3587	0
842	3	2901	13
452	5	3148	35
1398	35	3753	35
550	06	3542	035
507	035	3542	035
10	35	3255	3
1972	3	3069	3
952	35	3507	3
1703	35	2892	3
434	0	3075	013
1775	035	3204	03
1115	4	3411	34
1470	2	2925	023
211	03	3437	03
986	03	3344	023
1992	35	3403	3
881	35	3731	13
801	3	3626	013
371	2	2931	023
456	03	3469	3
1410	03	2925	023
2359	03	2997	013
673	35	3751	03
2204	4	3147	34
947	35	3588	3
1688	0	2985	03
283	35	3300	013
2493	03	3705	3
2180	3	3862	3
1415	3	3170	3
582	03	3315	34
1009	3	3219	03
576	35	2888	035
251	35	3108	03
1003	03	3655	3
920	0	3271	013
1904	0	3478	0
1252	0	3437	03
290	03	3609	35
2506	35	2844	3
1167	35	3352	3
1109	35	2893	3
742	35	3678	34
369	35	3626	013
103	35	3386	3
933	35	3219	03
2023	35	3666	3
992	3	3490	3
1244	35	3108	03
495	3	3771	013
125	3	3533	3
873	03	3124	03
2158	23	3065	035
1993	0	2985	03
816	3	3618	13
12	3	3712	23
2529	35	3283	13
2605	35	3205	013
410	35	3862	3
1135	0	3491	01
626	35	3682	013
1624	35	3767	03
438	35	3411	34
44	1	3493	013
1914	23	2913	013
2494	3	3069	3
1257	35	3682	013
967	03	2865	3
1540	35	3398	3
992	3	3441	35
848	03	3854	3
104	35	3753	35
81	3	2923	03
456	03	3374	35
73	3	3204	03
943	35	3751	03
2206	3	3663	3
1888	16	3571	013
824	5	3778	5
894	03	2912	3
197	03	3669	35
829	35	3124	03
444	35	2985	03
479	3	3784	3
1024	35	3531	023
839	3	2982	3
802	1	3033	013
575	5	3669	35
941	35	3648	3
18	35	3648	3
575	5	3113	35
1454	3	3217	013
212	35	2981	3
1882	35	3298	035
1360	03	3863	013
483	35	3630	35
497	3	3785	03
696	35	3123	013
71	35	3219	03
109	03	2914	3
1895	35	3123	013
1405	03	3219	03
1257	35	3033	013
1167	35	3392	3
1392	03	3649	3
