# Supplementary material for: Environmental change makes robust ecological networks fragile
Source: Nat Commun. 2016 Aug 11;7:12462. doi: 10.1038/ncomms12462 (PMC4987532; doi:10.1038/ncomms12462)
Supplement: Supplementary Data 1 — Host-parasite networks and host extinction sequences in Avida experiments. The compressed archive includes the 100 co-evolved host-parasite networks and the host extinction sequences in the historical scenario. [file ncomms12462-s2.zip › Supplementary_data_S1/host_parasite_network_49.csv]

host_genotype	host_phenotype	parasite_genotype	parasite_phenotype
797	0	5401	01
256	23	5260	03
1533	023	5306	3
315	35	5381	3
1157	03	5353	0
415	23	5505	03
3488	3	5505	03
1788	03	5474	3
1926	35	5472	3
640	23	5381	3
1342	05	5467	03
57	35	5461	3
2347	35	5467	03
4045	23	5458	3
680	035	5428	03
1213	35	5454	3
2171	23	5505	03
618	35	5246	3
640	23	5329	3
27	03	5472	3
1424	35	5537	3
213	135	5293	3
217	13	5515	3
2438	013	5447	03
1433	35	5384	05
2094	03	5302	013
353	35	5398	03
2494	0	5265	013
1037	35	5411	3
1165	0	5331	03
1165	0	5332	01
1400	23	5293	3
934	35	5442	03
563	03	5244	3
1573	13	5274	3
612	1	5481	01
1264	35	5472	3
640	23	5442	03
1074	35	5417	3
1074	35	5537	3
1734	23	5447	03
2094	03	5463	013
994	0	5484	01
1157	03	5264	0
256	23	5331	03
36	0	5229	01
505	35	5437	3
25	23	5302	013
505	35	5531	3
77	13	5432	3
1416	03	5292	03
1234	23	5310	03
256	23	5387	03
347	03	5273	3
3317	23	5467	03
938	23	5529	3
1412	013	5346	3
704	35	5411	3
2408	0	5503	03
2375	35	5474	3
376	23	5239	03
2310	0	5492	03
812	23	5472	3
1104	23	5405	3
1134	0	5375	01
1671	05	5261	03
4751	0	5428	03
145	23	5526	03
2145	03	5513	03
254	35	5260	03
1656	13	5430	3
905	23	5465	03
945	23	5232	013
2296	03	5480	0
711	03	5465	03
376	23	5282	03
2186	23	5465	03
2212	0	5391	01
3693	0	5391	01
2802	35	5411	3
1268	13	5284	3
3158	03	5274	3
1312	35	5472	3
254	35	5465	03
866	35	5246	3
1098	35	5381	3
2211	23	5381	3
405	35	5432	3
2164	03	5328	3
3020	03	5247	3
1766	0	5251	0
353	35	5467	03
435	023	5293	3
257	35	5232	013
618	35	5474	3
1750	13	5306	3
2079	135	5306	3
609	23	5459	3
1051	35	5344	3
539	35	5247	3
2494	0	5256	013
347	03	5347	3
820	35	5472	3
820	35	5474	3
1390	03	5465	03
1485	23	5328	3
1956	023	5306	3
3903	04	5425	03
1577	35	5288	3
145	23	5307	03
1566	35	5472	3
1773	013	5341	03
4779	23	5467	03
428	03	5347	3
859	01	5467	03
1602	03	5517	0
898	023	5306	3
347	03	5496	3
4343	23	5505	03
850	35	5472	3
1150	0	5229	01
1510	0	5465	03
1205	35	5411	3
735	0	5465	03
950	0	5505	03
2011	023	5418	3
3670	013	5306	3
1034	35	5472	3
435	023	5306	3
600	0	5285	0
2257	03	5381	3
1424	35	5316	3
2932	0	5447	03
2235	23	5505	03
938	23	5435	3
2429	23	5381	3
812	23	5530	3
2161	35	5381	3
3520	23	5451	13
1165	0	5310	03
1927	04	5447	03
145	23	5465	03
704	35	5472	3
1729	35	5505	03
3804	23	5435	3
189	0	5363	0
3036	035	5293	3
1564	135	5306	3
428	03	5273	3
1560	23	5536	3
2246	35	5472	3
1254	23	5467	03
2917	23	5472	3
1134	0	5250	01
812	23	5424	3
1034	35	5530	3
1617	0	5310	03
898	023	5293	3
1610	35	5316	3
1756	46	5294	034
898	023	5343	3
2247	135	5441	3
1320	23	5381	3
242	0	5260	03
405	35	5444	3
3754	0	5377	0
545	13	5367	3
640	23	5505	03
3886	35	5381	3
2150	013	5442	03
756	13	5288	3
1265	23	5367	3
1295	23	5260	03
1469	35	5416	013
2619	13	5306	3
97	03	5381	3
387	35	5474	3
145	23	5421	03
387	35	5472	3
2266	035	5293	3
1368	03	5535	03
1166	0	5391	01
563	03	5298	3
1443	0	5365	01
1488	35	5472	3
1816	23	5320	03
631	23	5306	3
1342	05	5398	03
1977	03	5234	3
1254	23	5259	03
939	0	5520	01
898	023	5418	3
27	03	5531	3
1611	35	5474	3
56	35	5474	3
1907	05	5467	03
1198	35	5389	013
609	23	5495	3
880	23	5513	03
1051	35	5381	3
76	23	5431	03
3562	03	5465	03
2753	35	5395	013
2878	0	5449	03
2151	035	5328	3
2919	23	5328	3
1469	35	5232	013
1451	23	5493	03
3081	03	5244	3
1156	035	5306	3
922	23	5465	03
1268	13	5306	3
1772	23	5467	03
385	13	5306	3
1205	35	5531	3
315	35	5321	03
539	35	5392	03
2447	135	5306	3
1555	35	5471	3
1502	05	5307	03
1729	35	5381	3
25	23	5291	013
1966	35	5354	3
1057	03	5480	0
1397	03	5328	3
213	135	5524	3
189	0	5301	03
376	23	5467	03
405	35	5445	3
1062	35	5357	03
1346	03	5328	3
1502	05	5465	03
945	23	5315	13
2561	013	5465	03
1698	0	5301	03
1580	0	5465	03
797	0	5391	01
1397	03	5428	03
3087	05	5467	03
699	35	5470	03
1533	023	5418	3
2246	35	5530	3
