# Supplementary material for: Environmental change makes robust ecological networks fragile
Source: Nat Commun. 2016 Aug 11;7:12462. doi: 10.1038/ncomms12462 (PMC4987532; doi:10.1038/ncomms12462)
Supplement: Supplementary Data 1 — Host-parasite networks and host extinction sequences in Avida experiments. The compressed archive includes the 100 co-evolved host-parasite networks and the host extinction sequences in the historical scenario. [file ncomms12462-s2.zip › Supplementary_data_S1/host_parasite_network_5.csv]

host_genotype	host_phenotype	parasite_genotype	parasite_phenotype
89	012345	2833	01
2007	012345	2797	0
194	012345	2890	0
53	012345	3123	0
355	012345	2395	01
1534	012345	2395	01
42	012345	2995	0
965	012	2939	1
2315	012345	3123	0
1695	012345	2995	0
1674	012345	2797	0
590	012345	2395	01
905	012345	2395	01
633	012345	3123	0
1268	012345	2580	0
432	012345	2507	1
2024	012345	2395	01
1839	012345	2499	0
76	012345	2995	0
1240	012345	2456	0
1600	012345	2596	1
1124	012345	2952	0
771	012345	2499	0
413	012345	2490	0
1799	012345	2395	01
788	012345	2995	0
1167	012345	2580	0
1940	012345	2586	0
131	012345	2939	1
229	012345	2395	01
1607	012345	3008	1
1632	012345	3123	0
2086	012345	2833	01
72	012345	2995	0
321	012345	3097	1
685	012345	2780	0
2100	012345	2499	0
1888	012345	2681	0
1173	012345	2517	0
420	012345	3123	0
512	012345	2622	0
1557	012345	2499	0
144	012345	2580	0
2101	012345	2499	0
1162	012345	2952	0
190	012345	2401	0
1102	012345	2797	0
92	012345	2401	0
686	01345	2395	01
154	012345	2580	0
190	012345	2952	0
89	012345	2499	0
1269	02345	2681	0
28	012345	3157	0
13	012345	3123	0
214	012345	2499	0
760	012345	2797	0
690	012345	2633	0
1043	01235	3123	0
1307	012345	2395	01
1319	012345	2995	0
163	012345	2580	0
1364	012345	2995	0
2321	012345	2912	0
1165	01245	3123	0
660	01345	2797	0
1763	012345	2818	0
576	012345	3123	0
2029	012345	2952	0
194	012345	2797	0
1549	012345	2797	0
670	012345	3123	0
1921	012345	3123	0
334	012345	3043	0
414	012345	2780	0
576	012345	2681	0
967	012345	3157	0
1429	012345	3083	01
125	012345	2833	01
314	012345	2580	0
988	012345	2797	0
2197	0123	2499	0
562	012345	2797	0
955	01345	2797	0
493	012345	2912	0
113	012345	2580	0
29	012345	3123	0
2146	012345	2681	0
344	012345	2606	0
2183	0123	2499	0
299	02345	2797	0
803	012345	2499	0
1330	012345	3123	0
441	012345	3123	0
44	012345	2580	0
1246	012345	2395	01
187	012345	2619	0
274	012345	2681	0
577	01234	2449	0
1355	01235	3123	0
659	012345	2499	0
285	012345	2580	0
1026	012345	2395	01
81	012345	2499	0
137	012345	3123	0
2274	012345	2797	0
818	012345	2764	0
802	012345	2395	01
536	012345	2549	0
1644	01245	2395	01
2053	012345	2552	01
515	012345	3123	0
1989	012	2395	01
35	012345	2619	0
1871	01235	2499	0
1024	012345	2474	0
417	01234	2995	0
1190	012345	2586	0
1117	012345	3097	1
1887	012345	2395	01
600	012345	2517	0
191	012345	2499	0
1851	01234	2499	0
19	012345	2395	01
117	012345	2912	0
23	012345	2499	0
733	012345	2499	0
272	012345	2395	01
1910	012345	2395	01
1814	012345	3123	0
944	012345	2952	0
2232	01235	2499	0
61	012345	2954	1
195	012345	2952	0
2247	012345	2395	01
695	01234	2474	0
2072	012345	2395	01
368	012345	2636	0
470	012345	2401	0
608	012345	2833	01
209	012345	2511	0
1049	0345	2536	0
1332	012345	2797	0
1745	01245	2395	01
679	02345	2395	01
36	012345	3123	0
696	012345	3009	0
1801	012345	2620	0
1373	012345	2780	0
687	012	2499	0
353	012345	3123	0
1090	012345	2659	0
579	012345	2889	01
304	012345	2797	0
370	012345	2889	01
1872	012345	2797	0
489	012345	2499	0
2028	012345	2499	0
315	012345	3123	0
1635	0123	2499	0
594	012345	2912	0
1523	012345	2912	0
1333	012345	2499	0
757	02345	2517	0
407	012345	2401	0
678	01234	2395	01
227	012345	3123	0
605	01345	2808	01
420	012345	2793	0
1302	012345	2681	0
187	012345	2499	0
279	012345	2425	01
2064	012345	2952	0
1132	012345	2517	0
1122	01345	2780	0
1684	012345	2395	01
1152	012345	2499	0
266	012345	2499	0
2187	012345	2797	0
241	012345	2952	0
735	012345	2395	01
199	012345	2797	0
725	012345	3123	0
1507	012345	2995	0
2044	012345	3123	0
730	012345	2797	0
2103	012345	2395	01
642	012345	2818	0
243	012345	2580	0
1602	01234	2562	0
2324	012345	2499	0
943	012345	2833	01
749	012345	2395	01
462	012345	2395	01
143	012345	2499	0
611	012345	2395	01
1274	02345	2395	01
189	012345	2580	0
80	012345	2395	01
2191	01235	3123	0
457	012345	2797	0
1569	012345	2580	0
2161	012	2499	0
375	012345	2580	0
1143	01345	2474	0
579	012345	2395	01
1734	012345	2470	0
483	012345	2797	0
90	012345	2580	0
1455	012345	2912	0
373	012345	2995	0
628	012345	2499	0
61	012345	3097	1
1442	012345	2912	0
1243	012345	2499	0
103	012345	3047	0
1305	012345	3030	0
778	012345	2995	0
2109	012345	3123	0
784	01234	2912	0
1300	012345	2395	01
192	012345	2401	0
937	012345	2681	0
1451	0123	2933	0
1263	01245	2491	0
68	012345	2681	0
567	012345	2912	0
1287	02345	2499	0
1309	012345	2395	01
563	012345	2499	0
2251	01345	2395	01
1114	012345	3123	0
1813	012345	2952	0
1326	012345	3157	0
830	012345	2395	01
2306	0123	2395	01
100	012345	2519	1
570	012345	2952	0
100	012345	2517	0
1818	012345	2499	0
1585	012345	3157	0
112	012345	2395	01
2143	01234	2499	0
163	012345	2446	0
591	012345	3146	0
1308	012345	3123	0
1950	0123	2395	01
591	012345	2499	0
384	02345	2742	01
725	012345	2952	0
272	012345	3123	0
2342	0123	2580	0
1338	012345	2499	0
1378	012345	2659	0
908	012345	3123	0
386	012345	3093	0
257	012345	2499	0
1556	012345	3123	0
257	012345	2491	0
709	02345	2395	01
1065	012345	3123	0
1873	012345	2797	0
247	012345	3097	1
1955	0123	2457	0
2126	012345	2952	0
549	012345	2797	0
2172	012	3123	0
186	012345	2547	01
2159	012345	2952	0
85	012345	2580	0
82	012345	2499	0
641	012	2499	0
65	012345	2499	0
418	012345	3095	012345
1775	01345	2499	0
1649	012345	2586	0
503	012345	3123	0
1170	012345	2499	0
464	012345	2499	0
872	012345	3157	0
343	012345	2499	0
1437	012345	2395	01
992	012345	2818	0
1235	012345	2952	0
1679	012345	2995	0
14	012345	2499	0
1294	012345	2517	0
1298	0123	2499	0
839	012345	3123	0
265	01234	2889	01
1953	012345	2499	0
472	0123	2580	0
410	012345	2861	0
1840	012345	2395	01
170	012345	2395	01
363	012345	2797	0
400	012345	3135	1
441	012345	3135	1
1629	012345	2912	0
1171	02345	2580	0
413	012345	2395	01
1531	012345	3123	0
1025	012345	2499	0
951	0123	2797	0
1060	012345	2395	01
1044	0123	2681	0
571	012345	2499	0
1234	012345	2952	0
756	012345	2580	0
495	0123	3157	0
1869	012345	3123	0
1516	012345	2580	0
2133	012345	2499	0
160	012345	3123	0
1461	012345	2499	0
295	012345	2978	0
413	012345	2889	01
16	01234	3123	0
499	012345	2395	01
2111	012345	2499	0
1181	012345	2967	0
514	012345	2995	0
1524	0345	2580	0
861	012345	2499	0
1683	012345	2499	0
1630	012345	3123	0
52	012345	2867	0
1715	0123	3123	0
152	012345	3123	0
993	01235	3123	0
213	012345	2499	0
398	012345	2995	0
1575	012345	3135	1
1784	0123	2395	01
807	012345	2395	01
1150	012345	2499	0
517	012345	2499	0
107	012345	2580	0
720	012345	2830	0
902	02345	2499	0
2372	012345	2499	0
42	012345	3009	0
2041	012345	2499	0
163	012345	3157	0
2006	012345	3123	0
1570	045	3146	0
68	012345	2622	0
1074	012345	2395	01
173	012345	2952	0
1090	012345	2395	01
46	012345	2499	0
15	012345	2861	0
554	012345	2797	0
783	012345	2499	0
1933	012345	2580	0
314	012345	3157	0
455	012345	2499	0
725	012345	2681	0
249	01234	3123	0
676	012345	2395	01
411	012345	2580	0
2222	01235	2580	0
669	012345	2833	01
1490	01234	2395	01
606	012345	2549	0
1844	012345	2499	0
286	012345	2544	0
2147	012345	2499	0
24	012345	3203	0
2335	012	2395	01
1121	01234	2499	0
1125	012345	2580	0
1168	012345	2995	0
2352	012345	2952	0
866	012345	2517	0
822	0345	2912	0
2348	012345	2980	01
135	012345	2499	0
1885	012345	3123	0
43	012345	2853	01
1343	012345	2395	01
382	012345	3123	0
87	012345	2620	0
177	012345	2580	0
764	012345	2395	01
9	012345	2833	01
1787	012345	3123	0
762	012345	3123	0
58	012345	2499	0
10	012345	3130	1
349	012345	3123	0
1876	012345	2499	0
34	012345	3157	0
2224	012345	2499	0
394	012345	3123	0
178	012345	2499	0
158	012345	2395	01
521	01345	3123	0
1726	012345	2715	0
77	012345	2395	01
1534	012345	2549	0
241	012345	2942	0
2074	012345	2395	01
802	012345	2499	0
195	012345	2499	0
151	012345	3123	0
1322	0123	2797	0
1144	012345	2995	0
286	012345	2833	01
674	01235	3097	1
497	012345	3019	0
1247	012345	2797	0
1717	0123	2912	0
301	012345	2474	0
1403	012345	3133	0
482	012345	2622	0
1286	012345	3123	0
452	012345	2681	0
1812	012345	3123	0
1760	012345	2659	0
2351	012345	2499	0
501	012345	2967	0
111	012345	2499	0
1118	012345	2395	01
2037	012345	2517	0
1750	012345	2952	0
275	012345	2952	0
405	012345	2780	0
1766	012345	2395	01
1	012345	2797	0
772	012345	2401	0
2245	012345	3081	0
646	0123	2652	0
1971	012345	3157	0
16	01234	2395	01
1581	012345	2395	01
183	012345	2889	01
1187	012345	2952	0
1560	012345	2797	0
1734	012345	2499	0
423	012345	2621	0
244	012345	2499	0
1250	012345	3157	0
1013	012345	2499	0
34	012345	2395	01
468	012345	2499	0
773	012345	2499	0
322	012345	2395	01
1040	012345	2797	0
399	012345	2797	0
214	012345	2889	01
1248	02345	2395	01
113	012345	3236	012345
2119	012345	2580	0
288	012345	2499	0
739	012345	2517	0
767	0123	2499	0
1073	012345	3053	0
498	012345	2499	0
74	012345	2499	0
257	012345	2551	0
309	01234	2580	0
1615	012345	2797	0
2149	012345	2517	0
1823	0123	3123	0
342	012345	2499	0
427	012345	2580	0
1573	01345	2995	0
1964	012345	2499	0
1146	012345	2912	0
1351	012345	3123	0
1454	012345	2912	0
2319	01235	2912	0
1438	012345	3135	1
744	012345	2499	0
294	012345	2395	01
2297	023	2580	0
251	012345	2833	01
777	01235	2797	0
2234	012345	2889	01
1992	012345	2499	0
1265	012345	2833	01
722	012345	2586	0
144	012345	2499	0
119	012345	2580	0
164	012345	2499	0
190	012345	2995	0
225	012345	2797	0
1380	012345	3146	0
115	012345	3043	0
693	012345	2499	0
153	012345	2580	0
85	012345	2499	0
228	01235	2580	0
1477	01234	2952	0
1182	012345	2681	0
1086	012345	2742	01
564	012345	2395	01
214	012345	2395	01
1990	012345	3123	0
895	012345	2499	0
1265	012345	2952	0
1059	012345	3130	1
365	012345	2939	1
590	012345	2833	01
2084	012345	3123	0
856	01345	2742	01
806	012345	2452	0
125	012345	2691	0
626	012345	2503	0
395	012345	2952	0
635	012345	2912	0
1181	012345	2395	01
2033	012345	2580	0
621	012345	2988	0
379	012345	2395	01
574	012345	3123	0
164	012345	2788	0
1487	012	3123	0
259	012345	2395	01
104	012345	2808	01
996	012345	2499	0
753	012345	2952	0
791	012345	3123	0
173	012345	2549	0
264	012345	2952	0
1053	012	2586	0
114	012345	3123	0
5	012345	2988	0
159	0123	2499	0
104	012345	2395	01
28	012345	2797	0
352	012345	2395	01
1068	012345	2499	0
134	012345	2499	0
1113	012345	3123	0
242	012345	3097	1
1575	012345	3123	0
1109	012345	2606	0
1350	012345	3123	0
197	012345	2499	0
246	012345	2912	0
1740	012345	2499	0
428	012345	2499	0
883	012	2952	0
219	012345	2395	01
158	012345	2499	0
393	0123	3123	0
1288	012345	3123	0
1850	012345	2395	01
1126	012345	2861	0
289	012345	2562	0
2049	012345	2651	1
1757	012345	2681	0
2087	012345	2474	0
837	012345	2580	0
1949	012345	2499	0
648	012345	3157	0
647	012345	2988	0
804	012345	2395	01
528	02345	3123	0
925	012345	2797	0
205	012345	2801	0
2293	0124	2395	01
850	012345	2797	0
1957	012345	2499	0
1894	012345	2395	01
1233	012345	2395	01
116	012345	3149	0
1306	012345	2544	0
367	01235	2995	0
1866	012345	2499	0
1930	012345	2889	01
685	012345	2395	01
857	012345	2499	0
412	012345	2499	0
1103	012345	2833	01
750	012345	3123	0
2285	012345	2499	0
936	012345	2797	0
1209	012345	2797	0
42	012345	2499	0
289	012345	2498	0
503	012345	2395	01
1030	012345	2395	01
105	012345	2395	01
894	012345	2499	0
182	012345	2797	0
915	01235	2797	0
53	012345	2797	0
1862	012345	3123	0
1480	012345	2499	0
752	012345	2580	0
157	012345	2833	01
927	012345	2797	0
919	012345	2580	0
1817	012345	2499	0
1332	012345	2681	0
823	012345	2770	0
1130	012345	3157	0
68	012345	2540	0
825	02345	2499	0
357	012345	3123	0
427	012345	2797	0
651	012345	2802	0
522	012345	2395	01
2350	012345	2499	0
84	012345	3123	0
241	012345	2936	0
238	012345	2486	0
215	012345	2967	0
143	012345	2833	01
142	012345	3123	0
241	012345	2939	1
385	012345	2622	0
1755	012345	2395	01
1846	012345	2952	0
860	0345	2681	0
668	012345	2395	01
719	012345	2580	0
488	012345	2401	0
697	01234	2611	1
1096	012345	2552	01
35	012345	3161	0
320	012345	3123	0
2131	012345	2798	0
849	012345	2395	01
1588	012345	2797	0
322	012345	2499	0
1693	012345	2395	01
1244	012345	2499	0
1037	012	2395	01
324	012345	2517	0
60	012345	2889	01
953	01234	2995	0
15	012345	2499	0
979	012345	2499	0
1097	01234	2517	0
266	012345	2833	01
132	012345	3176	0
1	012345	3062	0
1233	012345	2912	0
1904	012345	2499	0
1264	012345	2797	0
667	012345	2797	0
101	012345	2395	01
623	012345	2939	1
276	012345	2580	0
826	0123	2395	01
1561	012345	2580	0
1712	012345	2395	01
1826	012345	2517	0
769	012345	3123	0
947	012345	2499	0
498	012345	2395	01
1889	0	2395	01
131	012345	2499	0
838	012345	2797	0
40	012345	3123	0
131	012345	2491	0
169	012345	2499	0
1415	012345	2395	01
1389	012	2401	0
112	012345	3123	0
173	012345	3146	0
124	012345	2499	0
2097	012345	2952	0
2353	012345	2499	0
543	012345	2797	0
1142	012345	2889	01
1495	012345	2797	0
121	012345	2650	0
1198	012345	2499	0
81	012345	2995	0
160	012345	2988	0
1440	012345	3123	0
604	012345	2797	0
236	012345	2562	0
149	012345	3123	0
861	012345	3146	0
170	012345	2952	0
2094	012345	3123	0
942	012345	2474	0
331	012345	2517	0
1831	01234	2491	0
2157	012345	2395	01
1303	012345	2797	0
1022	012345	3052	01
492	012345	3123	0
1115	012345	3123	0
298	012345	3123	0
2140	012345	2551	0
1364	012345	2499	0
1022	012345	2395	01
1385	012345	2580	0
1908	012345	2833	01
778	012345	3009	0
1246	012345	3123	0
32	012345	2499	0
540	012345	2499	0
83	012345	2797	0
1279	012345	2988	0
376	012345	2395	01
2127	012345	2833	01
318	012345	2580	0
1854	012345	2995	0
2180	012345	2952	0
733	012345	2395	01
940	012345	2499	0
139	012345	2499	0
1340	012345	2499	0
2152	012345	2939	1
87	012345	3123	0
2298	01234	2797	0
135	012345	3123	0
77	012345	2499	0
257	012345	2740	0
784	01234	2434	0
1067	012345	3161	0
1092	012345	2499	0
1072	012345	3123	0
95	012345	2676	012345
1367	012345	2517	0
288	012345	2735	0
1362	02345	2580	0
110	012345	2952	0
2130	012345	2499	0
798	012345	2952	0
447	012345	2797	0
1014	012345	2833	01
819	012345	2833	01
30	012345	2952	0
351	012345	3123	0
1475	012345	2395	01
179	012345	2912	0
1827	012345	2499	0
662	012345	2580	0
1982	012345	2995	0
262	01234	2395	01
1002	012345	2580	0
796	012345	2769	0
472	0123	2499	0
1361	012345	2499	0
1468	012345	3183	1
2271	012345	2474	0
568	0123	3123	0
2355	012345	3136	0
2307	02345	2517	0
98	012345	2395	01
59	012345	2499	0
2128	012345	2395	01
1553	012345	2499	0
191	012345	2669	0
388	012345	2395	01
7	012345	2952	0
156	012345	2499	0
1038	012345	2889	01
867	012345	2952	0
269	012345	2395	01
584	012345	2499	0
1628	0123	2912	0
1104	012345	2401	0
2153	01235	2395	01
1937	012345	3235	0
2028	012345	3161	0
2151	012345	2395	01
316	012345	2797	0
1295	012345	2499	0
754	012345	3123	0
664	012345	2833	01
267	01235	2580	0
679	02345	2580	0
1363	012345	2478	0
511	012345	3123	0
206	01234	2395	01
602	0123	2912	0
1463	012345	2580	0
274	012345	2499	0
697	01234	2517	0
29	012345	2797	0
1001	012345	2450	0
332	012345	2952	0
318	012345	2995	0
842	012345	2952	0
1464	012345	3157	0
185	012345	2499	0
352	012345	2826	1
570	012345	2395	01
757	02345	2742	01
928	012345	2953	0
633	012345	2499	0
68	012345	2395	01
486	012345	2474	0
317	012345	2562	0
96	012345	3123	0
726	01235	2912	0
458	012345	2912	0
330	012345	2912	0
2212	012345	2499	0
1472	012345	2580	0
547	012345	2499	0
834	012345	2401	0
1503	012345	2681	0
53	012345	2499	0
2268	01235	3123	0
1004	012345	2797	0
818	012345	3123	0
1323	012345	2780	0
652	012345	2499	0
1565	01345	3157	0
984	01234	2517	0
375	012345	2395	01
212	012345	3123	0
56	012345	2517	0
934	012345	2952	0
82	012345	2411	0123
1896	012345	3123	0
106	012345	3161	0
1232	012345	3123	0
1537	012345	2499	0
2132	01234	3123	0
227	012345	2646	0
2059	012345	2742	01
1011	012345	2499	0
1576	012345	2995	0
112	012345	2797	0
2256	0123	2499	0
1833	01234	2536	0
700	012345	2499	0
61	012345	2797	0
127	012345	2517	0
403	012345	2580	0
974	012345	2499	0
1506	02345	2499	0
133	012345	2912	0
1857	012345	3123	0
789	012345	2808	01
2115	0123	2499	0
348	01234	2912	0
233	012345	2499	0
1142	012345	2967	0
997	012345	2499	0
1449	012345	2912	0
1358	012345	3123	0
68	012345	3130	1
107	012345	3123	0
782	012	2995	0
95	012345	2499	0
1914	01234	2499	0
1993	0123	2499	0
580	012345	2810	0
1986	012345	2797	0
147	012345	2499	0
345	012345	2395	01
1108	012345	3083	01
271	012345	2861	0
1057	012345	3123	0
740	0123	3024	0
148	012345	2499	0
2170	012345	2580	0
765	012345	2474	0
913	012345	3123	0
434	012345	2952	0
377	01234	2395	01
2117	012345	2499	0
1838	012345	2395	01
1418	012345	2499	0
870	012	2395	01
1152	012345	3123	0
1374	012345	2982	0
45	012345	2580	0
1723	012345	2499	0
2300	012345	2952	0
2213	01235	2797	0
1748	012345	2499	0
169	012345	2395	01
1578	012345	2499	0
1466	012345	2395	01
2032	0123	2517	0
335	012345	2912	0
206	01234	2952	0
288	012345	2580	0
429	012345	2995	0
778	012345	2499	0
300	012345	2395	01
130	012345	2580	0
1432	012345	2912	0
1076	012345	3135	1
2329	012345	2797	0
2221	012345	2499	0
1127	012345	2499	0
811	012345	2681	0
582	012345	2833	01
1991	0123	2395	01
1433	012345	2761	0
527	012345	2499	0
75	012345	3027	0
47	012345	2395	01
1616	012345	2580	0
2305	012345	2499	0
1201	012345	2797	0
1540	01234	2833	01
743	02345	2499	0
2122	012345	2395	01
785	012345	2395	01
100	012345	2671	0
8	012345	2681	0
1840	012345	2995	0
972	02345	2499	0
1316	012345	2715	0
742	0123	2797	0
149	012345	2646	0
249	01234	2401	0
14	012345	2600	0
1361	012345	2551	0
190	012345	2499	0
310	012345	2395	01
842	012345	2401	0
1076	012345	3000	0
153	012345	2499	0
1561	012345	3118	0
282	012345	2830	0
2016	012345	2797	0
770	01235	2580	0
44	012345	3135	1
620	012345	2912	0
429	012345	3097	1
368	012345	2499	0
180	012345	2517	0
59	012345	2395	01
2226	0123	2499	0
1798	01234	3123	0
1084	01235	2499	0
471	012345	2499	0
98	012345	2499	0
271	012345	2952	0
1318	012345	2395	01
798	012345	2474	0
411	012345	2517	0
1275	01234	2833	01
682	012345	2681	0
1108	012345	2797	0
1685	012345	2912	0
14	012345	2517	0
1032	012345	2499	0
989	012345	2903	0
1401	012345	2677	0
285	012345	2722	0
1520	01234	2982	0
361	012345	2580	0
1156	012345	2395	01
701	012345	2499	0
116	012345	2499	0
1501	01235	2395	01
410	012345	2580	0
171	012345	3123	0
121	012345	3123	0
1740	012345	3123	0
1252	01235	2505	0
2272	012345	2499	0
417	01234	2797	0
2092	012345	2833	01
2289	01234	2499	0
2169	012345	2967	0
1059	012345	2395	01
1417	012345	2499	0
1225	012345	2499	0
1942	012345	2499	0
2238	012345	2833	01
652	012345	2622	0
110	012345	2659	0
314	012345	2966	012345
2001	012345	2952	0
1227	01345	2395	01
2074	012345	3144	012345
612	01345	2995	0
1097	01234	2995	0
410	012345	2395	01
1603	012345	2499	0
1757	012345	2797	0
516	012345	2395	01
68	012345	2499	0
2292	012345	2982	0
1526	012345	3123	0
289	012345	3123	0
489	012345	3074	1
218	012345	2499	0
896	01245	2499	0
1469	012345	2395	01
92	012345	2551	0
401	01235	2580	0
432	012345	3083	01
920	012345	2499	0
259	012345	3130	1
1859	0123	2995	0
334	012345	2952	0
638	01234	2797	0
1752	012345	2499	0
1475	012345	2640	1
1027	01345	2995	0
846	012345	2517	0
27	012345	2499	0
2312	012345	2395	01
1336	012345	2952	0
1983	012345	2499	0
1620	012345	3123	0
1800	012345	2499	0
1345	012345	2982	0
68	012345	2833	01
167	012345	2499	0
2364	012345	2799	0
1980	012345	2586	0
565	012345	3123	0
43	012345	2395	01
279	012345	2395	01
928	012345	2830	0
1819	034	2517	0
1621	012345	2395	01
748	0123	2912	0
1938	012345	2617	0
114	012345	2746	0
887	012345	2659	0
1493	012345	2499	0
120	012345	2499	0
379	012345	2735	0
1015	012	3203	0
1087	012345	2499	0
596	01234	2499	0
82	012345	2889	01
1855	013	2499	0
2227	0123	3123	0
952	0345	2499	0
854	02345	2499	0
203	012345	2499	0
625	012345	3123	0
810	02345	2499	0
1345	012345	3123	0
919	012345	2499	0
2171	012345	2499	0
360	012345	3123	0
1706	012345	2580	0
63	012345	2580	0
220	012345	2549	0
1467	012345	2395	01
1116	012345	3123	0
1666	012345	2395	01
155	012345	3123	0
143	012345	3167	1
557	012345	2952	0
311	012345	2912	0
56	012345	3123	0
124	012345	3123	0
321	012345	3123	0
394	012345	2401	0
1627	012345	2499	0
96	012345	2395	01
725	012345	2797	0
1714	012345	3157	0
344	012345	2718	0
86	012345	2499	0
70	012345	2808	01
1781	012345	2617	0
423	012345	2499	0
87	012345	2988	0
1446	012345	2395	01
1392	012345	3146	0
1431	012	2395	01
1397	012345	2499	0
426	012345	2499	0
34	012345	2580	0
162	012345	2499	0
447	012345	2995	0
1670	012345	2517	0
1868	012345	2499	0
271	012345	3123	0
607	012345	2499	0
566	012345	2586	0
1087	012345	3203	0
2120	01235	3097	1
215	012345	2499	0
2163	012345	2787	013
1848	012345	2952	0
337	012345	2499	0
776	012345	3123	0
950	012345	2499	0
512	012345	2833	01
502	012345	2499	0
1458	012345	3123	0
2000	012345	3123	0
244	012345	2995	0
109	012345	3123	0
1328	012345	3161	0
215	012345	2889	01
1238	012345	2580	0
631	012345	2647	0
616	012345	2681	0
886	012345	2797	0
2276	012345	2862	0
1076	012345	3123	0
1845	012345	2797	0
2090	012345	2395	01
403	012345	3123	0
1478	012345	3009	0
52	012345	2952	0
853	0123	3123	0
186	012345	2580	0
1436	012345	2797	0
1063	012345	2499	0
1735	012345	2580	0
1634	012	3123	0
144	012345	2995	0
507	012345	3123	0
340	012345	3123	0
131	012345	2395	01
1586	01234	3123	0
2056	012345	2517	0
371	012345	2395	01
1510	012345	2395	01
28	012345	3123	0
316	012345	2952	0
97	012345	3070	0
831	012345	3081	0
1029	012345	2395	01
874	01234	2797	0
1477	01234	2499	0
44	012345	3123	0
505	012345	2549	0
1729	012345	3157	0
2223	012345	2499	0
1817	012345	3123	0
26	012345	2889	01
1184	012345	3123	0
1194	012345	2912	0
1796	012345	2708	0
1311	012345	2681	0
1324	01234	2797	0
1460	012345	2889	01
1003	0123	3123	0
1149	012345	3052	01
1877	012345	3123	0
160	012345	3169	1
1112	012	2982	0
275	012345	2499	0
1667	012345	2499	0
253	012345	3157	0
693	012345	2912	0
795	012345	2499	0
66	012345	2797	0
506	012345	3009	0
74	012345	2926	0
1203	01234	2395	01
125	012345	2401	0
1144	012345	2499	0
1612	012345	2395	01
5	012345	2951	0
537	012345	3215	0
77	012345	2586	0
162	012345	2395	01
280	012345	2952	0
1006	012345	2580	0
490	02345	2499	0
996	012345	2770	0
448	012345	2517	0
615	012345	2458	0
1251	012345	3235	0
1099	012	3069	0
1202	012345	2580	0
2318	012345	2952	0
1240	012345	2952	0
1591	012345	2889	01
2057	012345	2797	0
2107	012345	2742	01
821	012345	2982	0
176	012345	2499	0
380	012345	2797	0
1098	02345	2517	0
56	012345	2395	01
572	012345	2395	01
889	01235	3123	0
1481	012345	2395	01
207	012345	2499	0
719	012345	3123	0
2031	012345	2995	0
84	012345	2797	0
512	012345	2499	0
334	012345	2944	0
558	012345	2912	0
303	012345	3019	0
673	012345	2499	0
137	012345	2554	0
980	012345	2797	0
1075	012	3123	0
1597	0123	2395	01
1277	012	3011	0
2275	012345	2912	0
864	012345	2499	0
456	012345	2939	1
370	012345	3034	012345
650	02345	2517	0
1500	012345	2580	0
1004	012345	2952	0
67	012345	2499	0
1260	012345	2797	0
2181	012345	2499	0
1593	012345	2499	0
10	012345	2408	0
1697	012345	2712	0
353	012345	2797	0
418	012345	2499	0
1387	012345	2499	0
2201	012345	3123	0
442	012345	2499	0
277	012345	3123	0
1731	012345	2797	0
1565	01345	2681	0
4	012345	2499	0
1137	012345	2499	0
627	012345	2499	0
633	012345	2561	0
2088	012345	3123	0
1346	012345	2580	0
44	012345	2833	01
1395	01235	2952	0
2112	012345	3123	0
1248	02345	2935	0
575	012345	3086	0
1400	01345	2474	0
1117	012345	2580	0
595	012345	2395	01
281	012345	2499	0
582	012345	2544	0
417	01234	2580	0
1388	012345	2580	0
1658	02345	2580	0
1653	02345	3123	0
221	012345	2499	0
1911	012345	3081	0
160	012345	2395	01
633	012345	2580	0
1410	012345	2590	0
1145	0345	2499	0
461	0345	2401	0
790	012345	2586	0
93	012345	3123	0
1353	0123	2395	01
332	012345	2770	0
430	012345	2622	0
305	012345	2912	0
664	012345	2499	0
1046	0123	3123	0
390	012345	2982	0
1579	012345	2499	0
1217	012345	2395	01
1588	012345	2988	0
768	012345	2499	0
49	012345	2517	0
1828	012345	2395	01
297	012345	2549	0
333	012345	2499	0
1205	012345	2395	01
1231	012345	2580	0
2083	012345	2499	0
1739	012345	2742	01
1050	012345	2499	0
216	012345	3157	0
97	012345	2797	0
466	012345	2499	0
630	012345	2499	0
681	01234	2499	0
1043	01235	2580	0
954	012345	2474	0
1929	012345	2952	0
944	012345	2797	0
1219	012345	2499	0
1525	012345	3123	0
1089	01235	2580	0
418	012345	2474	0
530	012345	2517	0
278	012345	3145	0
241	012345	2904	0
1311	012345	2797	0
94	012345	2499	0
415	012345	3123	0
1774	012345	2833	01
834	012345	2952	0
330	012345	2797	0
453	012345	3123	0
1344	012345	3123	0
34	012345	2628	0
1280	012345	2995	0
548	012345	2797	0
175	012345	2580	0
1984	01234	2499	0
2193	012345	2499	0
295	012345	2517	0
133	012345	2395	01
52	012345	3123	0
1129	012345	2952	0
167	012345	2719	0
474	012345	3123	0
999	012345	2395	01
1558	012345	3123	0
2135	01235	2818	0
2334	012	2580	0
102	012345	2549	0
100	012345	2395	01
1566	012345	2499	0
1200	012345	2580	0
2261	012345	2833	01
2015	012345	2499	0
198	012345	2681	0
460	012345	2499	0
1618	012345	2395	01
2189	012345	2797	0
703	012345	2499	0
1133	012345	2499	0
652	012345	2833	01
45	012345	2499	0
534	0127	2780	0
95	012345	2395	01
1041	012345	2988	0
954	012345	2499	0
288	012345	2452	0
1193	012345	2395	01
2354	012345	3123	0
1106	012345	2395	01
319	012345	2528	01
198	012345	3157	0
595	012345	3123	0
454	012345	2499	0
747	012345	2912	0
1018	012345	3123	0
1290	012345	2395	01
1874	012345	3123	0
1767	0123	2499	0
581	02345	2517	0
397	012345	2499	0
1214	012345	2742	01
845	012345	3123	0
1853	012	3123	0
389	012345	2499	0
472	0123	3009	0
236	012345	2395	01
2380	012345	2499	0
532	01234	2474	0
313	012345	2551	0
644	012345	2499	0
19	012345	2912	0
2264	012345	3123	0
130	012345	3235	0
408	012345	2947	0
892	012345	3146	0
474	012345	2707	01
2374	012345	2818	0
836	012345	2395	01
161	012345	3123	0
1675	0123	2401	0
1912	012345	2600	0
98	012345	3123	0
512	012345	2802	0
1281	012345	2912	0
98	012345	2833	01
247	012345	2797	0
891	012345	2499	0
969	012345	2708	0
463	012345	2499	0
1317	012345	2580	0
1114	012345	2952	0
2254	012345	2549	0
29	012345	3097	1
1176	02345	2499	0
1401	012345	2499	0
119	012345	2395	01
391	012345	2499	0
1932	012345	2499	0
755	012345	2395	01
1148	012345	2499	0
827	012345	2833	01
252	012345	2499	0
593	012345	2797	0
279	012345	2499	0
682	012345	2797	0
481	012345	2395	01
2288	01234	2889	01
1044	0123	2499	0
1689	0123	3123	0
1369	012345	2499	0
859	012345	2912	0
1002	012345	3157	0
100	012345	2785	0
658	012345	2395	01
1051	0345	3146	0
296	012345	2517	0
1401	012345	2720	0
2194	012345	2604	01
591	012345	2395	01
420	012345	2606	0
1783	01234	2995	0
1307	012345	2780	0
609	01345	2606	0
104	012345	3123	0
1497	012345	2499	0
642	012345	2395	01
1489	012345	2952	0
1172	012345	2499	0
1856	012345	3123	0
870	012	3123	0
140	012345	2499	0
24	012345	2499	0
1179	02345	2742	01
529	012345	2797	0
278	012345	2820	0
194	012345	2395	01
1236	012345	2499	0
2252	012345	2499	0
1977	0123	2499	0
240	012345	2952	0
316	012345	3123	0
349	012345	2395	01
79	012345	2395	01
1539	012345	2952	0
887	012345	3123	0
1219	012345	2395	01
550	012345	2499	0
808	012345	2681	0
287	02345	2580	0
322	012345	2527	1
1203	01234	2889	01
1541	012345	2580	0
677	0345	2499	0
1732	012345	2797	0
467	012345	2474	0
654	012345	2995	0
103	012345	2517	0
2065	0123	2826	1
1306	012345	2499	0
1355	01235	2499	0
558	012345	2395	01
639	0123	2499	0
1677	012345	2395	01
121	012345	2430	0
2320	0127	2499	0
25	012345	2912	0
356	012345	2499	0
302	01345	2952	0
1215	012345	2952	0
1000	012345	2797	0
234	012345	2580	0
120	012345	3123	0
496	02345	2499	0
444	012345	2912	0
724	01235	2580	0
9	012345	2998	01
975	012345	3123	0
629	012345	2797	0
763	012345	2858	01
1221	0123	2395	01
141	012345	2517	0
220	012345	2707	01
1196	01234	2395	01
5	012345	3083	01
171	012345	2707	01
432	012345	2912	0
1180	012345	3123	0
62	012345	2797	0
37	012345	2783	0
1865	012345	2952	0
1852	01345	2742	01
1185	012345	2995	0
1359	012345	2681	0
614	01234	2395	01
215	012345	2395	01
67	012345	2681	0
90	012345	3123	0
269	012345	2912	0
1730	012345	2912	0
1703	012345	3123	0
847	012345	2499	0
903	012345	2499	0
2007	012345	3123	0
596	01234	2586	0
127	012345	2499	0
2178	012345	2505	0
1031	01235	2995	0
1870	012345	2912	0
614	01234	2889	01
113	012345	2995	0
2039	012345	2499	0
491	012345	2988	0
2138	012345	2580	0
2280	012345	2395	01
708	012345	2499	0
96	012345	2604	01
918	012345	2797	0
460	012345	2395	01
1427	012345	2797	0
379	012345	2524	0
2068	012345	2995	0
823	012345	2499	0
195	012345	2401	0
278	012345	2600	0
344	012345	2609	0
2079	012345	2499	0
422	012345	2395	01
778	012345	2580	0
1906	012345	2920	0
580	012345	2994	0
2046	0123	2395	01
685	012345	2586	0
1500	012345	3123	0
1187	012345	2395	01
407	012345	2395	01
1647	012345	2786	0
656	01245	2952	0
383	012345	2395	01
313	012345	2499	0
1888	012345	2617	0
1922	012345	2499	0
225	012345	3123	0
520	012345	2395	01
1813	012345	2401	0
313	012345	2491	0
583	012345	2681	0
156	012345	2912	0
1699	012345	3123	0
440	012345	3130	1
273	012345	2499	0
1881	012345	2499	0
1756	012345	2990	0
966	012	2499	0
2290	012345	2499	0
610	012345	2797	0
285	012345	3009	0
278	012345	2517	0
297	012345	3215	0
1843	012345	2395	01
634	012345	2580	0
619	012345	2797	0
1116	012345	2499	0
2095	012345	2995	0
1849	012345	2677	0
2309	012345	2499	0
421	012345	3097	1
152	012345	2580	0
239	012345	2995	0
640	012345	2499	0
657	012345	2580	0
86	012345	2395	01
1185	012345	2739	0
113	012345	2517	0
105	012345	3130	1
1120	012345	2499	0
52	012345	2646	0
1479	012345	2474	0
364	012345	2425	01
1546	012345	2395	01
313	012345	2549	0
430	012345	2770	0
1928	0123	2797	0
162	012345	2459	01
603	012345	3125	0
344	012345	3123	0
214	012345	2586	0
2076	02345	3049	0
785	012345	2580	0
381	012345	2912	0
2178	012345	2499	0
910	012345	2499	0
1357	012345	2952	0
815	0123	3083	01
334	012345	3123	0
708	012345	2952	0
204	012345	2580	0
505	012345	3231	0
313	012345	2952	0
319	012345	2395	01
2093	012345	2499	0
2188	012345	2797	0
92	012345	2499	0
484	012345	3123	0
664	012345	3215	0
702	012345	2580	0
2118	012345	2580	0
1751	012345	2395	01
850	012345	2499	0
544	012345	2499	0
239	012345	2846	01
1433	012345	2395	01
963	1236	2833	01
1809	012345	2499	0
464	012345	2395	01
381	012345	3083	01
1045	012345	2499	0
2	012345	3203	0
911	012345	2395	01
1410	012345	2952	0
480	02345	2797	0
123	012345	2797	0
2325	12	2395	01
115	012345	2792	0
2368	012345	2681	0
1317	012345	2517	0
303	012345	2499	0
80	012345	2499	0
1532	012345	2499	0
264	012345	2833	01
286	012345	2691	0
447	012345	2594	0
201	012345	2401	0
134	012345	2622	0
2330	012345	2395	01
435	02345	2912	0
933	012345	2499	0
1515	012345	2395	01
592	012345	2797	0
154	012345	2995	0
427	012345	3123	0
114	012345	2395	01
2004	01345	2499	0
729	012345	2499	0
1436	012345	3083	01
1835	01235	2395	01
895	012345	2681	0
362	012345	2499	0
332	012345	2622	0
929	012345	2395	01
814	012345	2982	0
916	012345	2622	0
713	012345	2952	0
43	012345	3123	0
1254	012345	2995	0
2214	012345	2499	0
741	012345	2406	0
675	012345	2499	0
135	012345	2893	0
535	012345	2395	01
1135	012345	3123	0
618	012345	2912	0
445	012345	3122	0
753	012345	2395	01
2359	01345	2952	0
372	012345	2503	0
848	012345	3123	0
2220	02345	2797	0
117	012345	3157	0
552	012345	2995	0
670	012345	2797	0
1424	012345	2517	0
504	012345	2681	0
219	012345	2499	0
1603	012345	2952	0
734	012345	3146	0
706	012345	3123	0
205	012345	2499	0
473	012345	3161	0
1736	012345	2797	0
679	02345	3123	0
266	012345	2770	0
311	012345	2499	0
991	012345	2499	0
2250	012345	3203	0
45	012345	3230	0
2291	012345	2499	0
1536	0123	3161	0
484	012345	2833	01
2089	012345	2580	0
55	012345	2674	0
489	012345	2395	01
1033	012345	2395	01
258	012345	3123	0
1126	012345	2580	0
332	012345	2401	0
1161	012345	2499	0
375	012345	3135	1
1293	0345	2499	0
1248	02345	2499	0
2301	012345	2499	0
61	012345	2912	0
998	012345	3123	0
1085	012345	3101	0
1091	012345	2889	01
1383	012345	2395	01
440	012345	2833	01
308	012345	2499	0
168	012345	2499	0
423	012345	2681	0
1329	02345	2797	0
514	012345	2580	0
342	012345	3123	0
1541	012345	2395	01
1007	01345	3123	0
1374	012345	3123	0
1223	012345	2580	0
880	012345	2797	0
186	012345	2952	0
142	012345	2952	0
1158	0123	2833	01
1368	01235	2499	0
623	012345	3146	0
396	012345	2499	0
649	0123	3123	0
1544	012345	2606	0
1210	012345	2861	0
1291	0123	2499	0
2121	012345	2742	01
385	012345	2833	01
266	012345	2957	0
589	012	2499	0
1344	012345	2499	0
142	012345	2797	0
1136	012345	2549	0
181	012345	2395	01
84	012345	2912	0
2099	0123	2586	0
127	012345	2995	0
1967	02345	2912	0
269	012345	2831	0
2262	01245	2395	01
1642	012345	2912	0
402	012345	2797	0
347	012345	2681	0
504	012345	2833	01
1212	012345	3157	0
1248	02345	2967	0
962	012345	2499	0
173	012345	2395	01
359	012345	2499	0
949	012345	3123	0
1952	02345	2395	01
71	012345	2401	0
989	012345	3123	0
680	012345	2401	0
273	012345	3203	0
336	01234	2910	0
1200	012345	2499	0
1253	012345	2395	01
2186	012345	2833	01
586	012345	2952	0
1650	012345	2715	0
64	012345	2580	0
1793	012345	2499	0
710	012345	2499	0
1690	012345	2681	0
474	012345	2549	0
2054	01235	2499	0
125	012345	2586	0
532	01234	2499	0
58	012345	3161	0
683	012345	2474	0
429	012345	2580	0
1698	012345	2797	0
167	012345	2517	0
556	012345	2395	01
2155	012345	2395	01
402	012345	2952	0
160	012345	3157	0
1391	012345	2499	0
381	012345	2395	01
1637	012345	2395	01
1	012345	2662	0
357	012345	2797	0
90	012345	2883	01
1365	012345	2797	0
2066	0345	2802	0
2040	012345	2681	0
1276	01235	2912	0
1027	01345	2499	0
1733	012345	3123	0
263	012345	2952	0
609	01345	2580	0
2199	01235	2395	01
1445	012345	2499	0
1184	012345	2646	0
15	012345	2562	0
733	012345	3123	0
1994	012345	2517	0
1995	0125	2995	0
2323	012345	3157	0
306	012345	2499	0
1972	012345	2395	01
343	012345	2952	0
1208	01235	3123	0
440	012345	2952	0
1167	012345	3123	0
917	012345	2395	01
1605	012345	2549	0
551	012345	2499	0
163	012345	3123	0
935	012345	2580	0
136	0123	3123	0
1622	01234	3235	0
353	012345	3097	1
1318	012345	3123	0
1645	012345	2499	0
57	012345	2797	0
23	012345	2797	0
487	012345	3123	0
535	012345	3123	0
14	012345	2423	0
2282	012345	2395	01
1547	012345	2846	01
32	012345	2653	0
1608	012345	2586	0
12	012345	2505	0
1794	012345	2505	0
666	0123	2797	0
293	012345	2395	01
1483	012345	2580	0
116	012345	2639	0
676	012345	2499	0
2073	012345	2499	0
395	012345	2797	0
1829	012345	3123	0
781	012345	2499	0
404	01234	2833	01
1021	012345	2833	01
829	012345	2681	0
1300	012345	2499	0
1034	012345	2517	0
698	012345	2499	0
1101	012345	2580	0
202	012345	3123	0
1	012345	2912	0
1159	01234	2399	0
546	012345	2499	0
511	012345	2912	0
1058	0123	2580	0
1562	012345	2499	0
993	01235	2797	0
143	012345	2544	0
897	012345	3123	0
74	012345	2474	0
553	012345	2822	0
4	012345	2912	0
1070	01234	2517	0
1746	012345	2952	0
101	012345	3123	0
759	012345	2707	01
93	012345	2797	0
200	012345	2580	0
500	012345	2499	0
515	012345	2499	0
1917	012345	2952	0
1709	0	3123	0
87	012345	2499	0
606	012345	2395	01
757	02345	2864	0
1105	01345	2499	0
135	012345	3135	1
314	012345	3123	0
511	012345	3083	01
1842	012345	2952	0
1811	0123	2681	0
1378	012345	2395	01
105	012345	2580	0
2106	012345	2395	01
72	012345	2723	012345
459	012345	3123	0
899	012345	2499	0
454	012345	2395	01
1804	012345	3135	1
238	012345	2499	0
636	012345	2833	01
446	012345	2912	0
1169	012345	2580	0
877	0123	3123	0
851	01345	2401	0
106	012345	2499	0
1309	012345	2640	1
31	012345	2802	0
1354	01345	2952	0
1372	012	2738	0
688	012345	2912	0
2124	0123	2681	0
366	012345	2499	0
272	012345	2804	1
447	012345	2580	0
330	012345	2438	0
752	012345	3123	0
1668	012345	2517	0
1924	012345	2499	0
2190	012345	2797	0
900	0345	3123	0
331	012345	2395	01
419	012345	3123	0
629	012345	2681	0
11	012345	2754	0
522	012345	2797	0
1096	012345	2395	01
764	012345	2499	0
208	012345	2395	01
847	012345	2833	01
337	012345	2474	0
1484	01235	2580	0
581	02345	2797	0
590	012345	3123	0
1081	012345	3123	0
1742	012345	2549	0
523	012345	2499	0
232	012345	2952	0
3	012345	2517	0
291	012345	2401	0
245	012345	2395	01
409	012345	2574	03
875	012345	2797	0
2294	012	2499	0
1119	01235	2797	0
280	012345	2549	0
1543	012345	2474	0
2331	012	2499	0
60	012345	2395	01
566	012345	2499	0
530	012345	2995	0
1404	012345	2499	0
221	012345	2995	0
1268	012345	3123	0
1341	012345	2499	0
76	012345	2580	0
188	012345	2395	01
865	02345	2952	0
25	012345	2499	0
75	012345	3123	0
43	012345	2499	0
637	012345	2395	01
1154	012	2677	0
844	012345	2517	0
53	012345	2818	0
709	02345	2499	0
346	012345	2600	0
1019	012345	2988	0
526	012345	2988	0
976	012345	3123	0
160	012345	2580	0
930	012345	2797	0
2158	012345	2797	0
1535	012345	3123	0
1610	012	3123	0
1978	012345	2797	0
186	012345	3123	0
1589	012345	2797	0
1412	01245	2499	0
1204	012345	2499	0
2104	012345	2395	01
677	0345	2952	0
1607	012345	2395	01
224	012345	2395	01
378	02345	2499	0
1816	012345	2517	0
1420	012345	3123	0
465	012345	2395	01
237	012345	2499	0
82	012345	2780	0
288	012345	2797	0
709	02345	2517	0
1547	012345	3123	0
54	012345	3123	0
180	012345	3123	0
1920	012345	2499	0
2253	012345	2797	0
797	012345	2770	0
88	012345	2474	0
1139	012345	2499	0
549	012345	2646	0
723	012345	3173	0
1485	02345	2395	01
5	012345	2912	0
761	012345	2797	0
217	01345	2606	0
54	012345	2646	0
1755	012345	2679	1
1795	012345	2802	0
1175	01234	2681	0
1883	012345	2797	0
799	02345	2499	0
1012	012345	2770	0
1768	012345	2395	01
438	012345	3123	0
95	012345	2562	0
617	012345	2499	0
83	012345	2395	01
780	012345	3123	0
1125	012345	2995	0
869	0123	2499	0
1761	012345	2499	0
1598	01345	2833	01
1182	012345	2617	0
238	012345	2395	01
448	012345	2797	0
793	012345	2797	0
819	012345	3123	0
250	012345	2395	01
1594	012345	3123	0
1509	012345	2525	1
1360	01345	2499	0
647	012345	2912	0
281	012345	3123	0
882	012345	3123	0
868	012345	2952	0
1446	012345	2826	1
[truncated: 926 more rows]
