# Supplementary material for: Environmental change makes robust ecological networks fragile
Source: Nat Commun. 2016 Aug 11;7:12462. doi: 10.1038/ncomms12462 (PMC4987532; doi:10.1038/ncomms12462)
Supplement: Supplementary Data 1 — Host-parasite networks and host extinction sequences in Avida experiments. The compressed archive includes the 100 co-evolved host-parasite networks and the host extinction sequences in the historical scenario. [file ncomms12462-s2.zip › Supplementary_data_S1/host_parasite_network_50.csv]

host_genotype	host_phenotype	parasite_genotype	parasite_phenotype
343	3	1255	3
469	035	1215	34
457	4	1396	4
753	34	1349	013
810	1	1250	01
618	23	1259	34
921	3	1373	3
466	05	1214	04
466	05	1216	0
662	3	1284	34
250	3	1249	34
551	04	1314	34
418	135	1370	34
89	23	1340	013
246	3	1403	34
468	0	1409	03
399	035	1249	34
576	3	1255	3
382	4	1398	34
274	45	1163	34
741	3	1349	013
160	3	1337	34
451	3	1383	34
745	4	1383	34
246	3	1383	34
250	3	1327	013
379	3	1327	013
310	4	1403	34
994	4	1320	4
580	3	1249	34
551	04	1219	34
666	3	1231	34
356	3	1215	34
621	4	1320	4
102	4	1215	34
280	3	1373	3
555	0345	1215	34
462	04	1296	0
430	4	1383	34
457	4	1387	34
683	3	1215	34
81	035	1276	34
606	4	1383	34
136	035	1215	34
194	3	1418	13
821	3	1373	3
352	3	1215	34
403	23	1370	34
599	3	1215	34
387	34	1231	34
712	3	1373	3
559	45	1163	34
751	4	1329	34
212	3	1215	34
614	35	1249	34
85	12	1334	01
324	035	1276	34
346	3	1248	3
824	34	1231	34
387	34	1349	013
89	23	1337	34
246	3	1284	34
117	3	1373	3
902	3	1391	013
340	3	1337	34
618	23	1377	34
246	3	1355	34
430	4	1177	04
139	45	1163	34
408	23	1337	34
426	3	1215	34
939	3	1337	34
273	45	1292	34
447	3	1327	013
1137	3	1255	3
387	34	1241	03
462	04	1314	34
363	4	1260	04
744	13	1221	013
577	3	1327	013
498	3	1255	3
162	3	1254	34
109	45	1249	34
612	01	1405	04
420	04	1231	34
811	45	1215	34
885	34	1349	013
105	4	1249	34
561	12	1297	013
246	3	1255	3
713	1	1336	1
109	45	1163	34
691	3	1275	34
285	3	1314	34
343	3	1340	013
542	3	1249	34
800	4	1260	04
102	4	1359	034
853	4	1177	04
277	45	1292	34
105	4	1337	34
621	4	1260	04
852	3	1249	34
138	1	1297	013
617	45	1163	34
291	4	1383	34
683	3	1240	13
280	3	1255	3
583	3	1337	34
920	03	1276	34
606	4	1177	04
310	4	1383	34
555	0345	1349	013
346	3	1337	34
343	3	1383	34
603	45	1249	34
17	4	1337	34
470	3	1215	34
901	4	1303	04
892	3	1327	013
291	4	1177	04
324	035	1215	34
824	34	1219	34
105	4	1257	34
160	3	1406	34
416	1	1420	013
382	4	1387	34
166	3	1337	34
277	45	1215	34
422	3	1337	34
744	13	1170	34
375	035	1215	34
352	3	1232	34
343	3	1373	3
161	1	1380	013
194	3	1184	034
194	3	1215	34
596	4	1383	34
212	3	1239	34
313	1	1234	013
708	3	1255	3
387	34	1186	013
884	34	1349	013
495	3	1358	34
627	34	1349	013
387	34	1360	34
280	3	1383	34
