# Supplementary material for: Environmental change makes robust ecological networks fragile
Source: Nat Commun. 2016 Aug 11;7:12462. doi: 10.1038/ncomms12462 (PMC4987532; doi:10.1038/ncomms12462)
Supplement: Supplementary Data 1 — Host-parasite networks and host extinction sequences in Avida experiments. The compressed archive includes the 100 co-evolved host-parasite networks and the host extinction sequences in the historical scenario. [file ncomms12462-s2.zip › Supplementary_data_S1/host_parasite_network_51.csv]

host_genotype	host_phenotype	parasite_genotype	parasite_phenotype
1333	0	3100	0
157	0	2750	0
971	0	3364	0
1042	0	3378	0
878	0	3188	0
1238	0	2194	0
1912	0	3456	0
1537	0	2320	0
808	0	2915	0
305	0	3164	0
209	0	2286	05
289	01	2650	0
1094	0	2261	0
349	0	2806	0
576	0	2574	0
744	0	2121	0
758	0	3096	0
352	0	2441	0
82	0	3078	0
1958	0	2305	0
1896	0	3239	0
404	0	3379	0
621	0	3148	0
37	01	2458	0
627	01	2132	0
85	0	2286	05
53	0	3012	0
488	0	2764	0
778	0	3277	0
1466	0	3423	0
72	0	2755	0
91	0	3456	0
1203	0	2221	0
336	0	3370	0
1558	0	2328	01
821	0	3284	0
1695	0	2873	0
1104	0	2100	0
639	0	2554	0
44	0	2713	0
657	0	2247	0
589	0	3161	0
1193	0	3210	0
52	0	2251	0
60	0	2456	0
10	0	2121	0
489	0	2704	0
981	0	3305	0
1317	0	2613	0
164	0	3072	0
127	0	2081	0
296	0	3339	0
851	0	2286	05
16	0	3289	0
1225	0	2980	0
821	0	2805	0
1442	0	2261	0
190	0	2629	0
848	0	2116	0
141	0	2157	0
9	0	2441	0
1088	0	2527	0
753	0	2500	0
368	0	2563	0
417	3	3126	0356
610	0	2876	036
866	0	2867	0
259	0	2834	0
1113	0	2412	0
539	0	3339	0
374	0	3413	0
2042	0	2732	0
296	0	2116	0
1174	0	2278	0
1127	0	3258	0
377	0	2980	0
287	0	2185	0
958	0	3394	0
40	0	3417	0
568	0	2806	0
1407	0	2286	05
1101	0	3100	0
213	0	2805	0
1742	0	2309	0
267	0	3400	0
488	0	3362	0
1172	0	2448	0
135	0	3229	0
706	01	2487	0
1596	0	3362	0
1758	0	2293	0
46	0	2394	0
272	01	2338	0
489	0	2823	0
449	0	2834	0
1603	0	2812	0
298	0	2842	0
1862	0	2255	0
6	0	2802	0
651	0	2225	0
61	0	2980	0
939	0	2381	0
499	0	2193	0
641	0	2803	0
118	0	2828	0
665	0	2251	0
61	0	2526	0
1828	0	2568	0
1812	0	2649	0
950	0	2980	0
1399	0	2843	0
1476	0	3239	0
723	0	3336	0
475	0	2981	0
266	0	2252	0
266	0	2250	0
264	0	3400	0
570	0	3254	0
1378	0	3304	0
522	01	2159	0
270	0	2111	0
1094	0	2797	0
118	0	2596	0
157	0	2748	0
630	0	3336	0
635	0	2413	0
649	0	3248	0
1349	0	2286	05
142	01	2657	0
1567	0	3239	0
82	0	2202	0
214	0	2322	0
915	0	2316	0
52	0	3025	0
262	0	2233	0
555	0	3217	0
1356	0	2983	0
582	0	3336	0
1969	0	3074	0
765	0	3334	0
918	0	2248	0
5	0	2514	0
5	0	2512	0
242	0	2608	0
156	0	2688	0
1138	0	2185	0
624	0	2864	0
212	0	2225	0
100	0	3110	036
1085	01	2487	0
169	0	2272	0
695	0	3384	0
53	0	3063	0
1361	0	2774	0
503	0	3364	0
103	0	2839	0
91	0	2737	0
1990	0	3068	0
1307	0	3120	0
189	01	3239	0
5	0	2325	0
203	0	3364	0
342	0	2950	0
1675	0	2202	0
979	03	2818	0
174	0	2768	0
76	0	2299	0
476	0	3078	0
1928	0	2334	0
163	0	3223	0
146	0	2818	0
568	0	3161	0
1454	0	2615	0
967	0	3146	0
491	0	2768	0
592	0	2081	0
483	0	2415	0
1901	0	2423	0
349	0	3161	0
394	0	2478	0
38	0	3012	0
339	0	2107	0
374	0	3177	0
1438	0	2876	036
524	0	2839	0
762	0	2730	0
857	01	2442	0
662	0	2107	0
354	0	2800	0
23	0	2419	0
1854	0	2867	0
2040	0	2161	0
552	0	2394	0
617	0	2128	0
254	0	2873	0
223	0	2657	0
181	0	3200	0
974	0	2867	0
1088	0	2466	0
128	0	2105	0
919	0	2132	0
297	0	3378	0
894	0	2113	0
302	01	3253	0
51	0	3096	0
706	01	2491	0
569	0	2525	0
1058	0	2208	0
1059	0	3433	0
268	0	2111	0
330	0	2800	0
354	0	3224	0
93	0	2093	0
232	0	2108	0
1060	0	3122	0
536	0	2248	0
1960	0	3400	0
1091	0	3048	0
11	0	2838	0
1048	0	2548	0
1000	0	2149	0
1730	0	2980	0
127	0	2974	0
280	0	2822	0
663	0	2758	0
221	0	2169	0
696	0	3106	0
10	0	2842	0
779	0	2190	0
203	0	2599	0
1319	0	3123	0
1325	05	2669	0
1608	0	2199	0
513	0	2786	0
2058	0	2439	0
397	03	3304	0
519	0	2111	0
797	0	3239	0
637	0	2649	0
654	01	2161	0
1953	0	2805	0
18	0	2204	0
1767	0	3065	0
1672	0	3387	0
654	01	2349	0
801	0	2293	0
892	0	3413	0
213	0	2268	0
865	0	2251	0
122	03	2121	0
78	0	2799	0
639	0	2954	0
576	0	2859	0
1539	0	2568	0
317	0	3321	0
1146	0	2280	0
102	01	2124	0
212	0	2768	0
78	0	2570	0
1111	0	2448	0
428	0	3323	0
214	0	2739	0
78	0	2572	0
78	0	2560	0
178	0	2971	0
1238	0	2319	0
3	0	2586	0
725	0	2251	0
2013	0	3206	0
41	0	2876	036
900	0	3312	0
900	0	3315	0
627	01	2970	0
151	0	3112	0
918	0	2834	0
644	0	3281	0
553	0	3110	036
1389	0	2237	0
415	0	3093	0
581	0	2421	0
448	0	2251	0
273	0	2520	0
727	0	3394	0
1242	0	2354	0
1409	0	2354	0
637	0	3110	036
1016	0	2243	0
1463	0	3065	0
1175	0	3290	0
213	0	3284	0
197	0	3038	0
385	0	2104	0
400	0	3303	0
1882	0	2748	0
734	0	2394	0
29	0	2618	0
1745	0	2506	0
1170	0	2735	0
622	0	2842	0
809	0	2621	0
615	0	2241	0
440	0	3425	0
724	0	3346	0
219	0	2995	0
954	0	3450	0
1109	0	2609	0
232	0	2487	0
1	0	2191	0
1127	0	2370	0
392	0	2221	0
410	0	2111	0
650	0	2490	0
1568	01	3271	0
1722	0	2124	0
528	0	2842	0
229	0	2803	0
1759	0	3438	0
48	0	2927	0
701	0	3071	0
197	0	3042	0
418	0	3336	0
1532	0	2915	0
291	0	3425	0
203	0	2104	0
418	0	2843	0
314	0	2948	0
282	0	3326	0
272	01	2286	05
508	0	2980	0
652	0	2243	0
546	0	2560	0
872	0	2453	0
881	0	3083	0
553	0	2536	0
654	01	2756	0
1814	0	3215	0
699	0	3044	0
1015	0	2163	0
525	0	3305	0
871	0	2423	0
939	0	2251	0
443	0	2688	0
2053	0	2788	0
892	0	2828	0
442	0	2756	0
1515	0	3071	0
1662	0	2748	0
400	0	2537	0
446	0	3397	0
986	0	2566	0
1311	0	2116	0
1296	0	2734	0
980	0	3317	0
1524	0	2980	0
696	0	3235	0
577	03	2873	0
107	0	2813	0
1052	0	2368	0
117	0	2108	0
163	0	2857	0
913	0	3066	0
13	0	2205	0
862	0	2293	0
345	0	3012	0
1275	0	2484	0
18	0	2562	0
50	0	2266	0
50	0	2265	0
1241	03	2640	0
823	0	2764	0
1068	0	2347	0
833	0	2083	0
1911	0	3453	0
676	0	3095	0
270	0	3389	0
2011	0	2328	01
478	01	3110	036
113	0	3352	0
331	0	2601	0
1511	0	3404	0
772	0	3110	036
84	0	3120	0
1032	0	2716	0
371	0	3336	0
876	0	2299	0
193	0	2423	0
955	0	3090	0
931	0	2963	0
305	0	3032	0
318	0	2963	0
399	0	3126	0356
672	0	2794	0
395	0	3387	0
239	0	2314	0
189	01	3251	0
177	0	2820	0
131	0	2549	0
472	0	2608	0
1962	0	3012	0
628	0	3187	0
1298	0	2241	0
37	01	2397	0
693	0	2803	0
46	0	3411	0
912	0	2924	0
1523	0	2806	0
680	0	3315	0
28	0	3140	0
108	0	3232	0
91	0	2261	0
850	0	2842	0
745	0	2146	0
1370	0	3239	0
1678	0	2439	0
72	0	2096	0
894	0	2423	0
76	0	2651	0
65	0	2335	0
137	0	2979	0
1186	0	2140	0
1254	0	3315	0
1341	03	2286	05
896	0	2805	0
480	0	2778	0
1577	0	2488	0
429	0	2221	0
1699	01	2972	0
1221	0	2143	0
719	0	2488	0
724	0	3350	0
446	0	2271	0
161	0	3339	0
1167	0	2261	0
22	0	3184	0
605	0	3315	0
316	0	3159	0
35	0	2121	0
1446	0	2927	0
1547	0	3239	0
883	0	2949	0
977	0	3345	0
267	0	3229	0
511	0	2877	0
820	0	3198	0
2074	0	2845	0
242	0	3379	0
312	01	2972	0
435	0	2225	0
302	01	3254	0
515	0	2378	0
235	0	2248	0
568	0	3231	0
146	0	3291	0
1002	01	2834	0
492	0	2948	0
1711	0	3224	0
1425	0	2834	0
1495	0	3222	0
206	0	2363	0
78	0	2139	0
438	0	3239	0
324	0	2291	0
78	0	2132	0
57	0	2323	0
513	0	2124	0
127	0	2324	0
426	0	2803	0
23	0	2948	0
1660	0	2362	0
1900	0	2658	0
1542	0	3155	0
1017	0	2999	0
1904	0	2261	0
1047	0	2651	0
881	0	3078	0
108	0	2155	0
164	0	2613	0
689	0	2100	0
6	0	2583	0
853	0	2408	0
1291	0	2949	0
1933	0	2146	0
183	0	3110	036
141	0	3164	0
723	0	2503	0
420	0	2295	0
1867	0	2623	0
965	0	2203	0
1925	0	3255	0
1482	0	2833	0
151	0	3035	0
1635	0	2511	0
356	03	2995	0
746	0	2251	0
51	0	2095	0
223	0	3015	0
120	0	2249	0
450	0	3451	0
1377	0	3356	0
531	0	3353	0
1367	0	3073	0
1821	01	2905	0
1977	0	3064	0
635	0	2354	0
138	0	2248	0
82	0	2264	0
651	0	2293	0
350	0	3365	0
1349	0	3239	0
154	0	2124	0
294	0	3444	0
858	0	2120	0
135	0	2331	0
508	0	3110	036
118	0	2415	0
1600	0	2487	0
1057	0	3239	0
537	0	2587	0
132	0	3017	0
566	0	2595	0
1174	0	2743	0
635	0	3110	036
169	0	2393	0
741	0	2621	0
52	0	2677	0
349	0	2087	0
401	0	2804	0
934	0	2737	0
1081	0	3312	0
169	0	3280	0
178	0	2680	0
169	0	2804	0
256	0	2423	0
912	0	3229	0
1026	0	2269	0
69	0	2441	0
649	0	2764	0
1891	0	3336	0
2	0	3132	0
1033	0	2286	05
376	0	2907	0
269	0	3387	0
137	0	2818	0
137	0	2985	0
839	0	3174	0
87	0	2843	0
1248	0	2355	0
182	0	2207	0
69	0	2796	0
719	0	3258	0
151	0	2100	0
1303	0	2124	0
282	0	2301	0
930	0	3317	0
350	0	2484	0
1347	0	3205	0
577	03	2648	0
501	01	2219	0
761	0	2186	0
803	0	2185	0
1658	0	2560	0
741	0	2676	0
201	0	3037	0
81	0	2560	0
928	0	3230	0
987	0	2800	0
1337	04	2266	0
1007	0	3364	0
902	0	2681	0
179	0	3237	0
829	0	2089	0
117	0	2487	0
9	0	2798	0
6	0	2093	0
282	0	2548	0
1201	0	2572	0
588	0	2745	0
110	0	3368	0
621	0	2251	0
89	0	2755	0
201	0	2981	0
1150	0	2573	0
1249	0	3403	0
670	0	2362	0
1738	0	3400	0
96	0	3267	0
670	0	2366	0
366	0	2251	0
515	0	2963	0
1787	0	3078	0
266	0	3067	0
710	01	2834	0
969	0	2983	0
1544	0	3394	0
554	0	2638	0
985	01	2572	0
1857	0	3378	0
1562	0	2619	0
299	0	3222	0
111	0	3033	0
1980	0	2839	0
657	0	2722	0
479	0	2735	0
435	0	3362	0
203	0	3309	0
1826	01	3116	0
479	0	2738	0
926	0	2601	0
964	0	3001	0
1367	0	3450	0
57	0	2903	0
80	0	3312	0
80	0	3315	0
37	01	2756	0
2021	0	2093	0
369	0	2803	0
1479	0	2618	0
318	0	2249	0
183	0	2980	0
980	0	3053	0
671	0	2397	0
824	0	3283	0
182	0	2685	0
1657	0	3239	0
572	0	2328	01
209	0	2338	0
516	0	2883	0
980	0	3187	0
324	0	2159	0
1954	0	3336	0
69	0	3147	0
415	0	2863	0
141	0	3100	0
817	0	2175	0
1671	0	2981	0
532	0	2244	0
394	0	2405	0
483	0	3423	0
52	0	3066	0
227	0	3304	0
1535	0	2583	0
1057	0	2842	0
442	0	3040	0
456	0	3357	0
1224	0	2301	0
146	0	3170	0
485	4	2294	014
1334	0	2202	0
583	01	2649	0
50	0	2394	0
190	0	2270	0
190	0	2272	0
342	0	2421	0
982	0	3161	0
503	0	2361	0
1259	0	3350	0
518	0	3180	0
736	0	2484	0
1416	0	2803	0
1048	0	2363	0
684	0	3350	0
783	0	3392	0
25	0	2678	0
772	0	2233	0
1026	0	2270	0
1267	0	3200	0
1245	0	3382	0
253	0	2190	0
527	0	2487	0
1124	0	2927	0
141	0	2338	0
523	0	2823	0
649	0	2534	0
397	03	2641	0
182	0	3346	0
374	0	2405	0
476	0	2501	0
1279	0	2146	0
172	0	2377	0
1222	01	2397	0
131	0	2170	0
42	0	2243	0
1813	0	2088	0
78	0	3336	0
788	03	2786	0
38	0	3128	0
1597	0	2916	0
333	0	3237	0
60	0	3163	0
853	0	3305	0
641	0	2272	0
400	0	3048	0
408	0	2843	0
37	01	2757	0
323	0	3263	0
1641	0	3428	0
213	0	3161	0
568	0	3355	0
413	0	2207	0
156	0	2275	0
769	0	2202	0
264	0	2692	0
809	0	2965	0
951	0	2752	0
31	0	3394	0
433	0	3418	0
33	0	2192	0
174	0	2293	0
1905	0	2783	0
219	0	2818	0
1943	0	2619	0
1663	0	3065	0
914	0	3068	0
24	0	2377	0
31	0	2969	0
37	01	2802	0
15	0	2918	0
202	0	3110	036
1317	0	2111	0
171	0	2716	0
120	0	2554	0
726	0	2978	0
695	0	2558	0
568	0	2277	0
1190	0	2363	0
676	0	2919	0
3	0	2823	0
1070	0	2257	0
297	0	3441	0
41	0	3122	0
671	0	2583	0
1110	0	2251	0
877	0	3241	0
1237	03	2249	0
1266	0	2266	0
41	0	3429	0
779	0	2317	0
1062	0	3362	0
872	0	2803	0
847	0	2377	0
401	0	2449	0
874	0	3190	0
429	0	2933	0
1350	0	2405	0
24	0	2957	0
653	0	3317	0
62	0	2239	0
614	0	2982	0
5	0	3095	0
295	0	2861	0
397	03	2100	0
1009	0	2225	0
1804	0	2111	0
579	0	2100	0
385	0	2706	0
1383	0	2573	0
397	03	3296	0
1345	0	2249	0
177	0	3036	0
1392	0	3155	0
644	0	2974	0
49	0	3269	0
1566	0	2946	0
57	0	2839	0
287	0	2619	0
55	0	2270	0
400	0	2588	0
425	0	2545	0
109	01	3029	0
1352	01	3301	0
1352	01	3305	0
2010	0	2816	0
254	0	3119	0
305	0	2573	0
499	0	2124	0
955	0	2266	0
955	0	2267	0
979	03	2532	0
215	01	3458	0
309	0	2650	0
1685	0	2654	0
37	01	2349	0
1080	0	2514	0
396	0	2251	0
878	0	3308	0
775	0	2205	0
72	0	2867	0
1234	0	2941	0
530	0	2195	0
491	0	3049	0
554	0	2806	0
168	0	3110	036
544	0	2335	0
1955	01	2573	0
383	0	3415	0
280	0	2099	0
1585	0	3094	0
1440	0	2249	0
1909	0	2185	0
803	0	2671	0
643	0	2137	0
1932	01	3258	0
1021	0	3332	0
100	0	2100	0
170	0	2091	0
1965	0	2861	0
624	0	2980	0
341	0	2095	0
325	0	3356	0
1944	0	3151	0
67	0	3346	0
542	0	2325	0
117	0	3317	0
1746	03	3336	0
827	0	2121	0
429	0	2100	0
246	0	2241	0
1455	0	2242	0
298	0	2111	0
1079	035	3378	0
1302	0	2970	0
966	0	3379	0
85	0	3239	0
248	0	2185	0
119	0	2251	0
1827	0	2834	0
110	0	2100	0
248	0	2437	0
2019	0	3346	0
593	01	2573	0
508	0	3415	0
1989	0	3425	0
1689	0	3239	0
479	0	2135	0
396	0	2124	0
987	0	2331	0
688	0	2576	0
68	0	2104	0
223	0	2249	0
1221	0	3157	0
1055	03	2317	0
550	0	2654	0
713	0	2654	0
990	0	2861	0
1580	0	3110	036
1067	0	2357	0
349	0	2462	0
5	0	3398	0
1041	0	2286	05
4	0	2803	0
734	0	3164	0
679	0	2409	0
241	0	2111	0
748	0	2970	0
111	0	2745	0
1087	0	3048	0
350	0	3423	0
1555	01	2972	0
778	0	2802	0
261	0	3161	0
1001	4	2679	04
1668	0	2619	0
1624	0	3310	0
303	0	3206	0
729	0	2248	0
876	0	3374	0
1684	0	2621	0
1872	0	2905	0
1093	03	2100	0
49	0	3071	0
61	0	2216	0
481	0	3450	0
229	0	3038	0
876	0	3005	0
619	0	2225	0
345	0	2834	0
1102	0	2325	0
349	0	3284	0
443	0	3165	0
738	0	3446	0
168	0	2649	0
1086	0	3334	0
5	0	2577	0
61	0	2699	0
221	0	2662	0
578	03	2527	0
157	0	2275	0
189	01	2876	036
542	0	3095	0
493	0	2506	0
151	0	2221	0
60	0	2972	0
951	0	2526	0
241	0	2241	0
1716	0	2247	0
85	0	2472	0
325	0	2745	0
827	0	2616	0
604	0	2190	0
488	0	2229	0
229	0	2818	0
775	0	2322	0
1034	0	2342	0
1858	0	2839	0
1897	0	2994	0
1250	03	3308	0
1461	0	2145	0
64	0	2132	0
978	0	2208	0
223	0	3206	0
142	01	2415	0
1892	0	3239	0
262	0	3126	0356
1102	0	2144	0
532	0	2607	0
647	0	2116	0
232	0	3134	0
1571	0	2745	0
401	0	3277	0
345	0	2252	0
1485	0	3006	0
1190	0	2487	0
476	0	2189	0
2	0	2243	0
1068	0	3300	0
5	0	3096	0
798	0	2110	0
513	0	2783	0
589	0	2806	0
294	0	2839	0
1004	0	3154	0
1646	0	2317	0
513	0	3012	0
207	03	3277	0
201	0	3041	0
215	01	3336	0
1198	0	2458	0
2012	0	2429	0
46	0	3164	0
768	0	3030	0
1510	0	2843	0
213	0	3096	0
213	0	3095	0
554	0	2815	0
811	0	2347	0
644	0	2688	0
219	0	2643	0
1395	0	2839	0
1260	0	2554	0
594	1	2183	01
194	0	2237	0
141	0	2823	0
15	0	2800	0
126	0	3099	0
532	0	2494	0
170	0	2977	0
261	0	3346	0
1761	0	2487	0
509	0	2325	0
849	0	3322	0
1509	0	2100	0
122	03	2261	0
221	0	2783	0
1233	0	2980	0
1664	0	2799	0
433	0	3237	0
952	0	2688	0
60	0	3100	0
22	0	3369	0
78	0	2195	0
199	0	3071	0
496	0	3025	0
801	0	2100	0
188	0	2560	0
5	0	3161	0
427	0	2980	0
624	0	2214	0
824	0	2690	0
845	0	2243	0
522	01	2347	0
1505	0	3124	0
9	0	2963	0
248	0	2192	0
128	0	2876	036
511	0	3309	0
676	0	2805	0
280	0	2409	0
1063	0	3206	0
40	0	2532	0
26	0	3020	0
1084	0	2264	0
1693	01	3321	0
557	0	2218	0
1907	0	3110	036
1967	0	2262	0
954	0	2251	0
489	0	2474	0
254	0	2711	0
330	0	2081	0
366	0	2248	0
59	0	2688	0
1313	03	2768	0
764	0	2484	0
189	01	3110	036
1042	0	3065	0
608	0	3068	0
272	01	3239	0
580	03	2639	0
1154	0	2112	0
310	0	2735	0
24	0	2111	0
439	0	2338	0
627	01	2138	0
580	03	2640	0
1341	03	3239	0
995	03	3285	0
865	0	2969	0
620	0	2085	0
858	0	2187	0
1261	0	2957	0
175	0	2325	0
670	0	2368	0
1147	0	3456	0
1632	0	3296	0
290	03	3066	0
41	0	2949	0
574	0	2100	0
1310	0	2560	0
117	0	2229	0
1759	0	2169	0
604	0	3389	0
1856	0	2435	0
187	03	2165	0
1410	0	2146	0
868	0	2362	0
609	0	3094	0
44	0	2484	0
1548	0	3254	0
83	0	2100	0
25	0	3336	0
729	0	3200	0
1271	0	3445	0
44	0	2488	0
39	0	2190	0
1074	0	2121	0
1667	0	3409	0
559	0	2243	0
478	01	2100	0
1140	0	3418	0
1380	0	3277	0
189	01	2763	0
2025	0	2555	0
806	0	2347	0
137	0	3094	0
203	0	3381	0
438	0	2842	0
246	0	2111	0
201	0	3096	0
1138	0	2243	0
125	0	3077	0
885	0	2876	036
172	0	2439	0
977	0	3158	0
412	0	3128	0
248	0	2852	0
384	0	2490	0
996	0	2439	0
480	0	2308	0
571	0	3131	0
429	0	2753	0
676	0	2325	0
1164	0	2806	0
541	0	2100	0
223	0	2554	0
172	0	2506	0
1248	0	2650	0
531	0	2634	0
596	0	2601	0
1866	0	2507	0
539	0	3152	0
2	0	3364	0
457	0	2553	0
542	0	3161	0
1526	0	2272	0
423	0	2959	0
769	0	2966	0
607	0	2093	0
550	0	2107	0
725	0	2124	0
1209	0	2669	0
387	0	2743	0
989	0	3379	0
985	01	3336	0
9	0	2734	0
38	0	2110	0
1091	0	3122	0
24	0	2906	0
1251	0	2867	0
370	01	2487	0
535	0	2272	0
206	0	3319	0
922	0	3186	0
833	0	2574	0
129	0	2164	0
1041	0	2474	0
335	0	3164	0
318	0	2850	0
851	0	2403	0
816	0	3304	0
157	0	3102	0
525	0	3364	0
1256	0	3110	036
782	0	2943	0
535	0	2803	0
1296	0	2441	0
479	0	3026	0
643	0	2377	0
18	0	2614	0
340	0	3239	0
738	0	2116	0
1702	0	2883	0
1103	0	2525	0
1713	0	2620	0
28	0	3390	0
419	0	2618	0
1368	0	2487	0
468	0	2957	0
947	0	3413	0
555	0	3458	0
964	0	2774	0
892	0	2405	0
26	0	3321	0
825	0	3425	0
900	0	2895	0
1265	0	3001	0
1108	0	3102	0
151	0	2335	0
50	0	3222	0
436	013	3439	0
1386	0	2506	0
566	0	2876	036
1083	0	2815	0
65	0	3228	0
1218	0	2502	0
349	0	2805	0
349	0	3407	0
765	0	2957	0
1287	0	3237	0
1434	0	2539	0
967	0	2439	0
891	0	3315	0
841	0	2527	0
531	0	3101	0
2	0	2429	0
620	0	2272	0
1054	3	2876	036
548	0	2362	0
328	0	3169	0
103	0	2439	0
25	0	3148	0
1328	03	2986	0
151	0	2754	0
429	0	2816	0
821	0	3095	0
586	0	3346	0
739	0	3348	0
1201	0	2124	0
242	0	3138	0
1503	0	3048	0
704	0	2321	0
628	0	3053	0
223	0	3312	0
804	0	3336	0
1913	01	2743	0
1688	0	2875	0
497	0	2880	0
415	0	3399	0
91	0	2190	0
92	0	2251	0
169	0	3092	0
52	0	2572	0
60	0	2579	0
197	0	3289	0
310	0	3151	0
28	0	3015	0
159	0	3358	0
1682	0	3096	0
982	0	2514	0
1817	0	2360	0
418	0	3012	0
963	0	2816	0
463	0	2190	0
709	0	2338	0
282	0	2496	0
463	0	2198	0
433	0	2638	0
358	0	2159	0
2	0	3006	0
1591	013	2843	0
946	0	2286	05
42	0	2375	0
1633	0	2121	0
201	0	2930	0
1369	0	2451	0
206	0	2650	0
357	0	3229	0
592	0	2800	0
1298	0	2432	0
785	0	3418	0
1050	0	3379	0
296	0	3078	0
545	0	2266	0
1165	0	2685	0
814	0	2149	0
284	0	2963	0
938	0	3015	0
376	0	2730	0
1869	0	2942	0
1772	0	2169	0
872	0	3226	0
126	0	3161	0
1447	0	3122	0
242	0	3264	0
815	0	3200	0
598	0	2124	0
496	0	2572	0
1692	0	2474	0
49	0	3142	0
768	0	3342	0
1212	0	2957	0
535	0	3403	0
963	0	2100	0
851	0	3239	0
1481	0	3154	0
466	01	3004	0
561	0	2601	0
7	0	2783	0
778	0	2749	03
438	0	3378	0
191	0	2525	0
138	0	3200	0
68	0	2996	0
1929	0	2178	0
1345	0	3068	0
433	0	2342	0
724	0	2803	0
874	0	3317	0
670	0	2719	0
108	0	2085	0
571	0	3378	0
183	0	2158	0
312	01	2573	0
528	0	2111	0
1130	0	3012	0
949	0	2651	0
122	03	3393	0
232	0	2548	0
964	0	2891	0
23	0	3255	0
151	0	2923	0
489	0	2286	05
976	0	2243	0
625	0	2828	0
6	0	2458	0
1216	0	2650	0
945	0	3356	0
6	0	2455	0
273	0	2803	0
468	0	2439	0
177	0	2090	0
499	0	3141	0
499	0	3146	0
499	0	3148	0
887	0	2406	0
1196	0	2857	0
170	0	2334	0
294	0	3336	0
184	0	2212	0
1218	0	3336	0
385	0	3186	0
824	0	2328	01
505	0	2116	0
419	0	3068	0
65	0	2861	0
671	0	3238	0
369	0	3410	0
425	0	2876	036
1496	0	2362	0
699	0	2819	0
908	0	3336	0
542	0	2806	0
1187	0	2619	0
699	0	2816	0
960	0	3301	0
667	0	3012	0
1995	0	3394	0
1478	0	2348	0
1415	0	2328	01
956	0	2834	0
151	0	2210	0
1998	0	3387	0
740	01	2171	0
1113	0	2873	0
1021	0	2554	0
57	0	3450	0
1294	0	2875	0
318	0	3447	0
514	03	3393	0
661	0	2458	0
602	0	3336	0
799	0	2336	0
912	0	3356	0
1112	0	2816	0
657	0	2111	0
1146	0	2155	0
999	0	3218	0
1578	0	2980	0
946	0	3239	0
999	0	2618	0
550	0	2834	0
430	0	2565	0
604	0	3456	0
844	0	3149	0
131	0	2720	0
159	0	3161	0
312	01	2743	0
819	0	2241	0
741	0	2679	04
1558	0	2802	0
1169	0	2111	0
768	0	2324	0
973	0	2816	0
354	0	2451	0
1168	0	2362	0
1449	0	2618	0
973	0	2819	0
1300	0	2324	0
863	01	2483	0
1229	01	2803	0
488	0	3187	0
472	0	3264	0
1501	0	3356	0
433	0	3045	0
301	0	3200	0
954	0	2839	0
893	013	2845	0
709	0	3100	0
250	0	3456	0
294	0	2783	0
314	0	3255	0
457	0	3379	0
197	0	2093	0
906	0	2870	0
848	0	2244	0
137	0	2272	0
1411	0	2203	0
1471	0	2802	0
1416	0	2818	0
214	0	2204	0
753	0	3015	0
354	0	2859	0
2062	0	3456	0
708	0	2819	0
1010	0	2275	0
550	0	2169	0
40	0	2818	0
570	0	2361	0
1378	0	3419	0
886	0	3094	0
724	0	2325	0
398	0	2251	0
896	0	2095	0
395	0	2441	0
259	0	3379	0
1433	0	2556	0
2002	0	3184	0
37	01	2093	0
1507	0	3207	0
688	0	2684	0
613	0	2336	0
1472	0	2335	0
158	0	2349	0
1971	01	3410	0
50	0	3029	0
127	0	2857	0
1601	0	2203	0
1082	0	2159	0
1756	0	2091	0
641	0	3403	0
384	0	2654	0
508	0	3239	0
823	0	3053	0
1629	0	2268	0
753	0	2611	0134
757	0	2249	0
403	0	2196	0
248	0	2243	0
26	0	3012	0
451	0	2338	0
15	0	2146	0
923	03	3301	0
454	0	2124	0
1051	0	2125	0
385	0	2591	0
833	0	2742	0
1103	0	3410	0
692	0	3239	0
146	0	2803	0
1226	0	2834	0
209	0	3169	0
1748	0	2241	0
971	0	2773	0
146	0	2155	0
312	01	3032	0
42	0	2667	0
425	0	2649	0
261	0	2091	0
888	0	2650	0
543	0	2550	0
1093	03	3296	0
157	0	2090	0
200	0	3096	0
505	0	2120	0
60	0	2808	0
41	0	2286	05
1258	01	2161	0
436	013	3067	0
145	0	2651	0
345	0	3321	0
834	0	2839	0
1582	0	2155	0
644	0	2857	0
96	0	2791	0
15	0	2327	0
214	0	3144	0
206	0	2951	0
178	0	2854	0
833	0	3160	0
729	0	2122	0
294	0	3012	0
1288	0	2957	0
2037	0	2949	0
468	0	3449	0
201	0	2470	0
713	0	2107	0
236	0	2636	0
1420	01	3417	0
1233	0	2530	0
41	0	2474	0
1023	0	2893	0
1853	0	2834	0
1051	0	2243	0
1113	0	2648	0
51	0	3284	0
1606	0	2600	0
159	0	2915	0
583	01	2883	0
1311	0	2429	0
587	0	2270	0
587	0	2272	0
621	0	3336	0
718	0	2660	0
118	0	3423	0
1583	0	2692	0
829	0	2803	0
950	0	3239	0
1832	0	3122	0
659	0	3066	0
214	0	2964	0
583	01	3110	036
643	0	2506	0
55	0	3278	0
316	0	2268	0
1860	0	2965	0
35	0	2317	0
139	4	2679	04
1991	0	2100	0
827	0	2190	0
563	0	3321	0
31	0	2445	0
201	0	3356	0
727	0	3025	0
1717	0	3012	0
1799	0	3068	0
267	0	2745	0
267	0	3167	0
1134	0	3266	0
1121	0	2161	0
527	0	2363	0
8	0	3254	0
1843	03	3321	0
606	0	2275	0
1784	0	2756	0
1793	0	3222	0
472	0	3328	0
374	0	3356	0
712	0	3317	0
553	0	2816	0
481	0	2251	0
203	0	2887	0
719	0	2601	0
1248	0	2997	0
1831	0	2965	0
206	0	2488	0
438	0	2899	0
167	0	2963	0
1591	013	3379	0
1013	0	2907	0
1983	0	2472	0
592	0	3086	0
22	0	3254	0
266	0	2901	0
312	01	2153	0
33	0	2116	0
669	0	2124	0
435	0	3046	0
968	0	2553	0
606	0	2692	0
1411	0	2441	0
516	0	2362	0
1674	03	3066	0
1160	0	2112	0
250	0	2797	0
2039	0	3222	0
80	0	3253	0
80	0	3254	0
193	0	3239	0
405	0	3071	0
596	0	3380	0
1458	3	3110	036
1198	0	2093	0
891	0	3254	0
1017	0	2483	0
46	0	3169	0
524	0	2572	0
203	0	3425	0
320	0	2216	0
357	0	3356	0
295	0	2973	0
211	0	2132	0
780	0	2571	0
71	0	3279	0
7	0	3012	0
446	0	2326	0
913	0	3329	0
1103	0	2284	0
1394	0	2380	0
771	0	3051	0
109	01	2972	0
137	0	2155	0
159	0	3171	0
379	0	3065	0
310	0	2263	0
1097	0	3227	0
394	0	2874	0
1193	0	2787	0
1343	0	2596	0
15	0	2084	0
305	0	2394	0
771	0	3182	0
24	0	3334	0
109	01	2573	0
436	013	2843	0
1019	0	3110	036
1951	0	3200	0
2004	01	2712	0
1036	0	2243	0
354	0	2331	0
15	0	2331	0
73	0	3110	036
992	01	3258	0
511	0	3364	0
1264	0	3038	0
1604	0	2100	0
1220	0	2980	0
342	0	2361	0
344	0	2487	0
420	0	2300	0
623	0	3100	0
1964	0	2748	0
877	0	2929	0
179	0	3178	0
103	0	2377	0
1985	0	2494	0
306	0	2111	0
547	0	2741	0
492	0	3186	0
614	0	3403	0
1952	0	2843	0
182	0	2915	0
1178	0	2949	0
882	0	2423	0
729	0	2957	0
126	0	3346	0
365	0	3237	0
790	0	3321	0
1785	01	2488	0
1312	0	3236	0
1642	0	2735	0
319	0	2100	0
125	0	2258	0
537	0	2528	0
537	0	2527	0
242	0	3070	0
127	0	3156	0
813	0	3195	0
548	0	2883	0
661	0	2093	0
65	0	3097	0
171	0	3198	0
1653	0	2786	0
395	0	2203	0
1846	0	2190	0
29	0	3384	0
492	0	2996	0
874	0	2236	0
259	0	2374	0
2057	01	2328	01
620	0	2155	0
622	0	2111	0
1455	0	2299	0
256	0	3065	0
739	0	2448	0
78	0	3148	0
2059	0	3365	0
377	0	2649	0
1204	0	3083	0
682	0	2429	0
42	0	2436	0
911	0	2614	0
544	0	2401	0
704	0	2963	0
299	0	3027	0
991	0	2190	0
704	0	2968	0
1105	0	2474	0
246	0	2957	0
74	0	2743	0
812	0	2709	0
1686	0	2356	0
178	0	3152	0
131	0	2299	0
749	0	2996	0
511	0	3425	0
1011	0	2737	0
761	0	2251	0
1849	0	3243	0
766	0	2784	0
331	0	2483	0
489	0	3239	0
158	0	2161	0
701	0	3451	0
649	0	3183	0
37	01	2988	0
1620	0	2322	0
177	0	2748	0
42	0	2612	0
412	0	2100	0
1119	0	3403	0
463	0	2737	0
1019	0	2980	0
1063	0	3337	0
567	0	2923	0
117	0	2653	0
915	0	2116	0
117	0	2650	0
360	0	2245	0
934	0	3276	0
51	0	2805	0
171	0	2654	0
479	0	3151	0
1094	0	3393	0
356	03	2873	0
269	0	2963	0
1635	0	2322	0
635	0	2362	0
628	0	2945	0
419	0	3387	0
1242	0	2100	0
420	0	3315	0
242	0	2249	0
645	0	3450	0
5	0	2268	0
1373	0	2243	0
375	0	3324	0
1420	01	2585	0
820	0	3433	0
1694	0	2907	0
767	0	3069	0
266	0	3012	0
757	0	3071	0
441	01	2802	0
320	0	2980	0
59	0	2857	0
72	0	2464	0
1220	0	3110	036
844	0	2317	0
96	0	2845	0
1175	0	2085	0
1288	0	2241	0
96	0	2843	0
225	01	2583	0
1158	0	2405	0
796	0	2472	0
328	0	3164	0
15	0	2451	0
76	0	2546	0
269	0	3220	0
1079	035	2423	0
1061	0	2654	0
106	0	2755	0
395	0	3457	0
103	0	3146	0
580	03	2754	0
397	03	2221	0
563	0	3012	0
1294	0	2405	0
785	0	3237	0
1022	0	2115	0
1779	0	2377	0
76	0	2720	0
26	0	2843	0
5	0	3224	0
524	0	2969	0
1492	0	3068	0
1855	0	2843	0
640	0	2651	0
468	0	2377	0
1167	0	3393	0
1621	0	2980	0
1850	0	2248	0
1752	0	2251	0
1733	0	3095	0
729	0	2960	0
377	0	3110	036
480	0	2423	0
323	0	2776	0
1620	0	3084	0
782	0	2480	0
161	0	2116	0
1121	0	2104	0
209	0	2463	0
555	0	3336	0
511	0	2947	0
990	0	2976	0
22	0	3125	0
592	0	2390	0
53	0	2834	0
272	01	2699	0
264	0	2451	0
810	0	2917	0
1043	0	3315	0
951	0	2401	0
31	0	3200	0
792	0	3350	0
35	0	2111	0
517	0	2120	0
170	0	2803	0
1778	0	2202	0
3	0	3164	0
992	01	2657	0
1683	0	3012	0
57	0	2251	0
1225	0	3110	036
243	0	3403	0
1612	0	2573	0
1105	0	2409	0
337	01	2596	0
538	0	2619	0
892	0	2875	0
1769	0	2423	0
1085	01	2834	0
857	01	3336	0
188	0	2195	0
333	0	2411	0
1396	0	2614	0
1256	0	2100	0
157	0	3400	0
761	0	3066	0
206	0	2596	0
622	0	2782	0
650	0	3378	0
468	0	2613	0
1303	0	2251	0
923	03	3424	03
1648	0	3315	0
810	0	2688	0
497	0	2768	0
232	0	2298	0
119	0	3200	0
1386	0	2262	0
41	0	2105	0
354	0	2146	0
100	0	2980	0
199	0	2965	0
293	0	3308	0
2003	0	2630	0
634	0	3110	036
628	0	2229	0
18	0	2136	0
849	0	2233	0
499	0	3450	0
53	0	2237	0
60	0	2743	0
718	0	3435	0
653	0	2487	0
102	01	2251	0
241	0	3195	0
69	0	2203	0
