# Supplementary material for: Environmental change makes robust ecological networks fragile
Source: Nat Commun. 2016 Aug 11;7:12462. doi: 10.1038/ncomms12462 (PMC4987532; doi:10.1038/ncomms12462)
Supplement: Supplementary Data 1 — Host-parasite networks and host extinction sequences in Avida experiments. The compressed archive includes the 100 co-evolved host-parasite networks and the host extinction sequences in the historical scenario. [file ncomms12462-s2.zip › Supplementary_data_S1/host_parasite_network_52.csv]

host_genotype	host_phenotype	parasite_genotype	parasite_phenotype
1351	3	3673	3
2211	3	3748	3
149	3	3574	3
358	3	3673	3
2221	3	3748	3
1622	3	3673	3
395	3	4001	013
31	2	3817	023
1604	3	3862	3
3198	3	4001	013
1397	0	3828	0
1122	3	4027	3
1505	3	3411	3
402	3	3755	3
777	6	3687	036
2731	3	3849	3
230	3	3665	3
531	13	3973	3
127	3	3911	3
2535	3	3641	3
1505	3	3668	3
187	3	3493	03
706	3	3461	3
1916	2	3817	023
1245	3	3681	3
127	3	3502	3
2704	3	3748	3
834	3	3879	3
2550	3	3932	3
149	3	3969	3
2479	3	3862	3
557	3	3883	3
151	3	3779	3
151	3	3778	3
1025	03	3443	3
938	35	3502	3
83	3	4052	3
1013	3	3778	3
489	2	3817	023
1773	3	3748	3
331	03	3665	3
462	3	3485	3
724	02	4001	013
714	3	3982	3
107	3	3849	3
1757	3	4030	3
760	3	3836	3
453	3	3446	3
1331	3	3642	3
1303	03	3593	3
3234	3	3748	3
1279	3	4058	3
1142	3	4022	3
1855	02	3880	03
717	0	4057	0
2635	3	4008	3
1884	3	3778	3
760	3	3549	3
493	0	3435	013
1648	3	3976	3
809	3	3670	3
2836	3	4000	3
1926	3	3401	3
359	3	3711	3
385	3	3857	3
395	3	3944	3
1764	3	3671	3
2146	3	4052	3
57	3	3678	3
621	3	3498	3
925	0	3435	013
57	3	4001	013
693	03	3844	3
151	3	3942	3
972	3	3678	3
140	3	3531	3
964	3	3587	3
1342	3	3736	13
704	3	3574	3
2547	3	4040	3
964	3	3454	3
478	3	3568	13
557	3	3695	3
24	3	3666	3
509	3	3898	3
1872	3	3748	3
385	3	3451	3
1022	3	3564	3
509	3	3548	3
869	3	3916	3
1181	3	3994	3
3286	03	3443	3
319	03	3817	023
1002	35	3714	3
1002	35	3711	3
2572	3	3930	3
778	2	3817	023
1549	3	3641	3
263	3	3405	3
519	3	3591	3
112	3	3793	023
1786	3	3641	3
954	0	3760	0
161	3	3944	3
1099	3	3928	3
263	3	3535	3
1164	3	4025	3
2687	3	3937	3
1987	3	3993	3
524	3	4055	3
956	3	3857	3
883	3	3778	3
866	3	3405	3
1020	3	3601	3
261	3	4008	3
311	3	3930	3
492	3	3862	3
89	13	3778	3
1817	3	3678	3
1888	3	3748	3
279	3	3488	3
2579	3	3849	3
1377	3	3808	3
222	3	3711	3
1476	3	3898	3
1220	3	3405	3
1200	3	3394	3
1242	3	3743	3
1122	3	3455	3
25	3	3451	3
277	3	3938	3
3068	3	3792	3
1469	3	4029	0135
2249	3	3641	3
937	3	3849	3
2726	3	3862	3
693	03	3735	3
462	3	3640	3
1307	3	3748	3
766	1	3810	1
908	3	3651	3
3063	3	3584	3
1371	35	3668	3
1045	3	3584	3
194	3	3900	3
1097	0	3817	023
1959	3	3415	3
1592	03	3665	3
1099	3	3648	3
57	3	3584	3
2448	3	3405	3
1846	3	3427	3
2032	3	3436	3
945	3	3591	3
1565	3	3530	3
535	3	3485	3
1852	3	3748	3
1340	3	3452	3
964	3	4027	3
1038	3	4008	3
2226	3	3748	3
1674	3	3409	3
1748	3	3778	3
704	3	3488	3
279	3	3639	3
279	3	3636	3
39	3	3849	3
453	3	3857	3
149	3	3792	3
115	3	3664	3
2859	36	3994	3
3191	3	3930	3
1009	12	3603	13
149	3	3488	3
1967	3	3952	3
385	3	3700	3
2734	0	3520	013
2085	3	3857	3
1245	3	3862	3
655	1	3736	13
2172	3	3981	3
2715	3	3851	3
161	3	3727	3
2425	3	3668	3
1497	3	3748	3
1771	3	3641	3
166	3	3743	3
621	3	3431	3
359	3	3985	3
2477	3	3979	3
151	3	3857	3
194	3	3807	3
1576	2	3817	023
551	3	3531	3
745	3	3595	3
663	3	3697	03
908	3	3898	3
311	3	3711	3
579	3	3648	3
557	3	3443	3
2203	35	3993	3
1065	3	3998	3
1847	3	3778	3
250	3	3930	3
1333	3	3734	3
1311	3	3969	3
1394	3	3778	3
832	13	3778	3
425	2	3793	023
478	3	3626	3
3353	3	3808	3
1414	3	3648	3
1476	3	3649	3
522	3	3401	3
2127	3	3727	3
956	3	3778	3
621	3	3930	3
462	3	3668	3
1926	3	3531	3
1758	3	3411	3
1627	3	3972	3
1923	3	3708	3
1029	3	3667	3
2617	35	3817	023
2506	3	3549	3
222	3	4012	3
538	05	3656	0
1776	3	3588	3
1776	3	3583	3
883	3	3585	3
39	3	4022	3
194	3	3707	3
829	3	3783	3
887	3	3443	3
1565	3	3791	13
2324	35	3930	3
1014	3	3924	3
1541	13	3518	3
1001	3	3898	3
1054	0	3520	013
714	3	3862	3
17	3	3792	3
3112	36	3799	3
509	3	3588	3
1599	3	3446	3
183	3	3485	3
1220	3	3743	3
529	3	3898	3
834	3	3401	3
1982	3	3790	3
2267	3	3642	3
1394	3	3898	3
1567	3	3792	3
1758	3	3889	3
1370	3	3790	3
83	3	3639	3
83	3	3636	3
284	3	3531	3
2603	3	3792	3
1514	3	3778	3
1311	3	3725	3
271	3	3808	3
1159	3	3576	3
57	3	3808	3
57	3	3805	3
297	3	3993	3
1189	3	3940	3
1445	3	3493	03
3111	3	3944	3
2399	3	3973	3
3077	3	3748	3
837	0	3541	0
779	0	3541	0
1150	3	3591	3
1075	3	3642	3
1565	3	3765	3
1592	03	3633	01
745	3	3711	3
3225	35	3668	3
2808	3	3924	3
1501	3	3862	3
2871	3	3446	3
25	3	4000	3
2207	36	3852	3
985	3	3642	3
272	3	3849	3
182	34	3636	3
2032	3	3817	023
1633	3	3973	3
1390	3	3472	3
1299	35	3711	3
1627	3	3748	3
206	3	3748	3
2771	3	3502	3
1142	3	3792	3
115	3	3740	3
1173	35	3479	3
2429	5	4029	0135
861	03	4040	3
2329	3	3584	3
402	3	3898	3
12	3	3792	3
591	3	3472	3
2356	3	4052	3
1948	3	4063	3
1805	3	3642	3
1173	35	4046	3
187	3	3973	3
829	3	3522	3
345	3	3711	3
1961	35	3711	3
1758	3	3641	3
3165	3	3778	3
809	3	3743	3
1110	03	3571	3
2632	3	3673	3
2141	35	3711	3
12	3	3574	3
89	13	3701	3
89	13	3700	3
40	3	3792	3
1558	2	3817	023
1377	3	3456	3
663	3	3409	3
937	3	4022	3
40	3	3666	3
194	3	3615	3
2801	3	3792	3
499	3	3613	3
1762	3	3477	3
1731	36	3994	3
151	3	3642	3
1847	3	3748	3
231	3	3562	3
1348	3	3502	3
1006	3	3588	3
1397	0	3538	0
1817	3	3805	3
2346	3	3576	3
2261	3	3584	3
793	3	3584	3
760	3	3427	3
2004	03	3593	3
1133	3	3974	3
3018	3	3748	3
1565	3	3435	013
277	3	3506	3
2647	3	3792	3
2478	3	3727	3
1279	3	3574	3
1197	3	3879	3
1192	3	3488	3
1292	34	3636	3
1606	3	3942	3
1457	3	3678	3
535	3	3508	3
385	3	3998	3
1116	3	3405	3
2453	3	3748	3
283	1	3733	1
531	13	3488	3
1077	3	3778	3
17	3	3479	3
1601	3	3857	3
873	3	3792	3
1449	3	4001	013
1989	35	3711	3
1952	3	3512	3
358	3	3574	3
200	0	3610	0
2272	3	3720	3
509	3	3648	3
423	3	3584	3
2192	013	3531	3
3288	3	3792	3
17	3	3692	3
57	3	3702	3
453	3	3778	3
498	3	3576	3
277	3	3993	3
1005	3	3795	3
2397	1	3733	1
1636	3	3925	3
2321	3	3678	3
356	36	3504	3
965	3	3560	3
1331	3	3576	3
183	3	3855	3
956	3	3642	3
359	3	3790	3
900	3	3472	3
1351	3	3574	3
2689	3	4012	3
1197	3	3795	3
1133	3	3748	3
1258	3	3923	3
151	3	3889	3
2664	3	3748	3
272	3	3567	3
194	3	3456	3
531	13	3580	3
1262	3	3872	3
194	3	3678	3
799	013	3531	3
1959	3	4059	3
1776	3	3521	3
1224	3	3993	3
706	3	4029	0135
1735	3	3862	3
1222	3	3857	3
1061	3	3790	3
1510	3	3472	3
3231	3	3636	3
1786	3	3415	3
3253	3	3531	3
825	3	3898	3
12	3	3724	3
506	3	3678	3
633	0	4057	0
1312	3	3898	3
1002	35	3598	3
1109	3	3531	3
85	3	4052	3
149	3	4058	3
1109	3	3402	3
593	3	3591	3
1430	1	3736	13
1144	3	3792	3
1375	3	3616	3
459	2	3817	023
187	3	3947	3
529	3	3648	3
693	03	4008	3
524	3	3635	3
524	3	3636	3
787	06	3751	01
246	3	3792	3
1173	35	3792	3
1075	3	3777	3
1038	3	3529	3
1923	3	4029	0135
1817	3	4002	3
702	0	3525	0
284	3	3401	3
270	36	3994	3
1349	3	4008	3
1748	3	3674	3
580	3	4022	3
279	3	3792	3
483	1	4029	0135
279	3	3409	3
469	3	3792	3
469	3	3791	13
1622	3	3805	3
559	3	3659	3
499	3	4027	3
2045	5	4029	0135
153	3	3930	3
402	3	3588	3
857	0	3915	0
869	3	3409	3
2555	3	3472	3
693	03	3593	3
693	03	3591	3
1959	3	3942	3
1351	3	3792	3
1063	3	3781	3
89	13	3676	3
1131	2	3817	023
1509	3	3748	3
593	3	4029	0135
1601	3	3778	3
964	3	3613	3
135	36	3502	3
1513	36	3502	3
565	3	3999	3
395	3	3574	3
1322	0	3435	013
140	3	3401	3
1370	3	3957	3
1426	3	3980	3
1340	3	3748	3
1914	3	3736	13
485	36	3799	3
972	3	3496	3
919	13	3778	3
1063	3	3898	3
24	3	3792	3
183	3	3668	3
151	3	3748	3
2010	13	3748	3
3062	3	3454	3
2204	3	3488	3
1747	3	3748	3
371	3	4022	3
1952	3	4052	3
1758	3	3972	3
2630	3	3898	3
89	13	3857	3
2633	3	3792	3
1222	3	3946	3
629	3	4001	013
1563	3	3584	3
2305	3	4004	3
938	35	3691	3
1008	0	3802	0
1006	3	3898	3
2357	3	3654	3
271	3	3861	3
187	3	3582	3
2439	3	3748	3
535	3	3671	3
1541	13	3857	3
1099	3	3588	3
89	13	3446	3
204	3	3446	3
204	3	3443	3
324	0	3828	0
2466	3	3405	3
559	3	3817	023
1075	3	3889	3
972	3	3680	3
2976	03	4040	3
17	3	3438	3
358	3	3488	3
1515	3	3748	3
824	0	4013	0
183	3	3411	3
1022	3	3401	3
1396	13	3778	3
1327	0	3760	0
1262	3	3711	3
1758	3	3942	3
1022	3	3531	3
2894	3	3778	3
1227	3	3446	3
2681	3	3576	3
2191	3	3588	3
24	3	4023	3
1748	3	3748	3
3064	3	3711	3
1449	3	3944	3
324	0	3538	0
371	3	3666	3
55	2	3628	23
2030	3	3920	3
1217	3	3778	3
166	3	3443	3
2026	3	3595	3
1513	36	3790	3
1805	3	3576	3
1445	3	3574	3
31	2	3793	023
985	3	3857	3
1662	3	3443	3
107	3	4022	3
1734	3	3924	3
2919	35	3711	3
3271	3	3969	3
548	3	4045	3
535	3	3668	3
204	3	3857	3
190	3	3451	3
423	3	3588	3
806	3	3591	3
972	3	3456	3
1375	3	3549	3
1541	13	3446	3
161	3	3574	3
1636	3	3778	3
89	13	3545	3
2111	36	3994	3
2695	013	3593	3
2072	34	3502	3
272	3	4022	3
1616	3	3678	3
