# Supplementary material for: Environmental change makes robust ecological networks fragile
Source: Nat Commun. 2016 Aug 11;7:12462. doi: 10.1038/ncomms12462 (PMC4987532; doi:10.1038/ncomms12462)
Supplement: Supplementary Data 1 — Host-parasite networks and host extinction sequences in Avida experiments. The compressed archive includes the 100 co-evolved host-parasite networks and the host extinction sequences in the historical scenario. [file ncomms12462-s2.zip › Supplementary_data_S1/host_parasite_network_53.csv]

host_genotype	host_phenotype	parasite_genotype	parasite_phenotype
2603	5	3833	1245
1328	5	6120	25
506	12	4200	0245
650	12	6584	2345
796	12	5306	2345
1662	12	3901	0235
281	2	5239	0125
469	12	5902	02345
442	2	5994	01235
250	12	4203	025
2567	2	5360	023
2002	5	4284	245
78	12	3942	135
2	12	5606	014
2208	12	5627	0235
248	12	5623	01245
2635	013	4655	02
781	5	5253	0235
2371	05	4036	0235
1022	01	6200	013
876	13	5857	013
932	4	3960	14
1547	0	6543	013
586	12	4891	0134
627	13	3966	0235
330	01	3763	034
2785	12	6534	02
425	12	4298	012345
640	12	3954	02345
437	12	4089	1
1969	01	4277	023
764	12	6729	23
510	3	6076	0135
959	3	4295	0235
1079	4	6685	0245
1819	12	5899	0245
310	12	6685	0245
971	12	4091	02345
502	12	6576	01
384	13	3746	2345
451	46	6198	0245
527	13	6500	0125
324	13	6780	0135
338	12	6315	01
1683	4	4422	2345
1044	12	6424	0245
708	4	6685	0245
681	12	3950	02345
1361	12	5586	14
977	12	5420	012345
563	12	5336	1
1236	12	5876	01
1350	3	3819	03
1766	4	6220	034
481	03	4093	0
1344	12	6568	0125
659	12	5594	0125
371	12	4769	1
481	03	4231	01
969	12	4782	0245
3012	01	4829	035
1902	0	6503	0235
794	5	5562	02345
1554	12	5822	0125
2060	4	4863	014
2409	12	5337	1
338	12	5327	14
3	12	6449	013
2625	12	6655	025
1404	12	6086	0134
1299	12	5235	023
617	3	5147	013
2444	12	5137	013
2816	4	3954	02345
1365	123	3962	012
1320	12	3894	024
1272	0	6553	0
266	12	4095	1
2996	12	6380	0136
724	01	6015	02345
98	12	5584	0245
1895	12	6729	23
1719	12	6694	2345
19	12	5392	02345
375	12	6015	02345
2261	01	5599	0235
1449	5	3988	01345
1694	12	4238	0245
1769	12	6788	025
1680	0	3866	01
1749	12	3774	2345
1729	0	6321	0245
2407	5	5303	045
666	0	4406	02345
639	0	4398	0245
12	12	5108	025
643	12	5007	013
1532	12	5005	02345
375	12	6583	02345
139	12	5045	0245
181	01	3975	013
8	12	5868	013
2657	0	5170	01
1115	0	4238	0245
825	12	4237	1
91	12	3850	23
1364	15	6761	14
137	13	5083	0235
3450	12	4638	1
399	2	5965	0234
326	4	5841	02345
138	12	6729	23
151	5	3948	0245
725	12	6201	125
1300	5	4537	0235
220	12	4887	013
877	4	6702	2345
439	4	5712	02345
637	0	5207	0235
253	12	4023	0125
1632	01	5211	01
1720	3	5141	3
196	12	5979	2345
330	01	5813	02345
586	12	3951	025
492	12	5622	0123
121	123	5329	01
796	12	5751	1245
869	12	5459	13
1048	3	6671	34
188	12	5846	023
73	5	5882	02345
1413	12	6631	0235
1379	0	5437	01
1450	4	6395	045
1602	12	5337	1
88	12	3975	013
1326	12	4311	023
637	0	6788	025
357	12	3978	235
794	5	4163	245
653	2	3774	2345
382	12	6178	01
382	12	6179	01
930	5	3878	03456
1340	5	4796	0145
437	12	6589	0245
75	12	4765	02345
164	01	3784	013
1135	12	5677	023
1603	0	6828	0245
2356	12	3926	13
381	12	5860	2345
28	12	5876	01
967	3	5651	02345
1863	5	4783	02345
281	2	5969	012345
324	13	4934	0235
324	13	4937	235
324	13	4685	0235
2467	5	4677	045
67	12	4609	01
570	4	4156	0245
1535	3	5117	023
2855	0	4057	01
1517	4	6688	034
1606	12	6797	235
366	12	5997	01
366	12	5996	013
131	0	6487	014
3301	12	5293	013
3131	12	6283	025
1942	012	4783	02345
1448	4	6641	0134
706	12	3848	125
200	4	4601	02345
2842	0	5573	0235
3336	4	6804	245
432	15	4673	013
1000	12	5894	01
91	12	6204	0245
783	12	5915	013456
3121	01	4752	013
2841	2	5974	025
797	12	4075	02345
1281	12	4323	01
1058	12	6191	0235
2435	12	5289	025
2435	12	5288	025
812	0	4152	034
1803	5	4810	0235
311	01	3739	13
1790	13	6845	01
2302	3	3925	2345
332	5	3852	0235
927	01	5048	02345
22	12	3998	02345
2762	3	5747	02356
517	12	6332	23
976	3	3723	023
2408	01	6715	0245
6	4	4779	02345
6	4	4778	04
1854	0	4902	01
1377	5	3977	0145
221	12	6276	02345
1970	5	4036	0235
681	12	5311	0125
1910	5	4702	15
1295	01	4157	01
1324	5	4036	0235
1964	4	5443	0245
1738	12	4913	0245
1490	5	6401	25
1077	12	6699	0245
476	12	4378	2345
181	01	6477	13
801	12	4271	0235
308	2	5813	02345
274	12	4737	01
2	12	4508	0134
19	12	4130	02345
641	12	6038	1
1344	12	5859	0235
1853	0	6632	0345
1255	03	3723	023
1246	01	6032	01
344	12	6450	145
1214	01	6360	0
280	3	6825	013
2696	4	4778	04
2378	3	4442	0235
204	12	5626	013
3047	4	4156	0245
970	4	4475	0245
3306	13	4615	02345
69	12	5137	013
422	12	5569	01
341	12	6304	01
384	13	4256	2345
886	12	3884	0123
150	135	4196	0245
1043	12	6788	025
490	2	3854	02
2390	12	6685	0245
265	12	6013	02345
2826	12	4553	0235
1619	01	4026	0234
1146	4	4805	14
1116	01	5710	02345
852	12	4056	0245
68	13	5722	2345
318	12	4511	0235
998	4	5067	02345
159	12	3841	2345
2234	4	4962	0245
623	5	4702	15
167	2	6446	25
266	12	5030	013
997	12	6426	0235
2828	12	5959	02
1135	12	6649	245
344	12	5751	1245
1455	12	5233	13
1592	5	5568	01245
2481	0	5505	0345
1592	5	5566	5
1682	12	3818	013
629	012	6755	1
1233	01	5936	01
1552	12	6849	02345
246	12	4172	1
40	12	5282	2345
2269	12	4172	1
1381	12	4101	1
2608	12	6568	0125
1443	12	6516	013
1126	12	4567	012345
1687	12	3746	2345
1041	4	6536	245
822	12	6437	0235
1529	12	6375	02
3454	3	4442	0235
833	4	6081	02345
357	12	6473	235
772	12	5176	13
3362	12	6004	02345
409	4	5957	245
1732	3	4588	0135
3086	01	6589	0245
849	12	6280	1
608	4	3936	0134
519	3	4839	0235
18	13	6876	14
3322	01	5586	14
1847	01	5758	01
1969	01	5677	023
14	12	5424	025
725	12	4796	0145
1013	12	6606	15
1013	12	6605	2345
1880	0	5620	01
192	12	3804	0235
426	0	4549	0235
599	12	6426	0235
599	12	6425	02345
2311	12	4900	14
1992	12	3871	013
1109	4	5509	04
599	12	4156	0245
1421	3	3809	013
3022	3	5573	0235
144	12	5406	0125
2286	01	5062	013
1135	12	4699	25
10	4	6761	14
1695	0	4365	0235
1583	12	4036	0235
2541	0	6499	0235
1054	4	5162	014
1054	4	5161	34
45	12	6033	13
2747	12	4170	0134
790	4	3989	45
2425	12	4056	0245
1051	12	4013	01
3164	3	5979	2345
2024	0	6329	03
63	01	5207	0235
1488	5	4859	15
1550	3	5710	02345
1015	12	4779	02345
725	12	5910	145
856	12	6607	0245
3678	5	5929	045
1649	13	6797	235
84	0	6204	0245
889	12	4107	01245
1718	0	4469	0235
381	12	5282	2345
2764	03	5207	0235
1556	01	6766	01
68	13	5281	034
893	12	5915	013456
1260	13	4835	02345
974	5	5222	245
2153	46	4398	0245
593	5	6242	0235
2316	12	4919	2345
1319	13	4273	012
343	12	6123	02
343	12	6121	0235
550	12	4929	134
1210	01	3923	02345
154	13	6434	0145
1281	12	6264	013
1416	12	5653	013
605	12	5039	01
1179	12	6886	02345
195	12	5889	013456
1772	12	5664	013456
1070	01	6015	02345
431	0	5984	025
64	12	5575	0245
1222	0	4146	0235
2549	12	6543	013
3005	0	6204	0245
737	12	3815	02345
576	4	6836	2345
576	4	6837	045
704	12	4972	13
66	12	5151	02345
66	12	5150	02345
1271	12	4676	235
2380	12	6129	013
934	3	4666	0134
610	5	5218	0235
17	12	4287	02345
2146	12	5139	0235
2514	01	6424	0245
1294	12	6075	0235
1098	4	3936	0134
316	4	6181	46
1061	12	5725	0245
126	12	5879	02345
322	5	3833	1245
1747	4	4538	4
496	01	5853	0245
525	12	5327	14
1381	12	3975	013
2140	12	4704	0235
868	0	6619	013
68	13	4476	034
136	5	4854	01235
539	123	6749	02345
2939	12	3923	02345
424	12	5677	023
573	12	4632	01235
850	01	3983	03
2647	03	6311	02345
717	13	5958	01
2073	3	6242	0235
410	4	6530	045
2413	01	5642	013
1603	0	5270	0
1957	2	6115	012345
1274	12	4313	02345
1490	5	5550	15
2104	4	5957	245
253	12	4289	02345
1167	12	5137	013
226	12	4395	2345
851	5	3760	05
288	13	4714	02345
1970	5	5550	15
1091	12	4163	245
103	13	4548	013
1130	0	6362	0235
3182	5	5253	0235
82	0	3745	02345
2536	3	4589	013456
81	12	4176	01
1451	5	4586	0235
1784	01	5406	0125
783	12	6753	0145
442	2	4330	02
3486	12	4302	2345
2551	13	4560	013
869	12	4364	013
2919	12	5144	0245
375	12	5157	2345
1597	12	5552	245
1924	12	5672	02345
1543	12	6537	013
2934	0	4049	0245
460	4	4898	345
580	012	6190	2345
725	12	3982	245
1620	12	4287	02345
234	2	4693	0125
2353	12	4260	013
2787	12	5883	015
697	4	6833	245
1825	12	4738	15
1825	12	4731	145
1906	12	4180	013
718	12	4688	025
1673	3	6275	235
1131	13	3931	12345
646	12	4998	235
970	4	5570	0245
1341	12	6332	23
234	2	5802	2345
622	12	3846	2345
381	12	5444	025
79	13	5538	034
141	12	5225	0125
1850	01	6053	03
742	12	6209	245
209	12	5828	1
351	4	6673	02345
81	12	6558	013
2419	01	4443	0
377	5	5108	025
826	3	5137	013
2831	12	5191	013
1883	01	4689	0135
359	5	5573	0235
2166	4	5562	02345
324	13	6093	02345
2460	4	4374	2345
270	5	4365	0235
58	3	4295	0235
2212	5	5550	15
3012	01	4553	0235
994	12	5647	134
2886	01	4442	0235
1013	12	4901	2345
484	12	6526	0245
491	4	5043	14
205	12	5084	013
1508	01	6543	013
1456	12	4923	0245
834	12	5810	012
496	01	6265	013
2197	13	5059	01
3379	5	4586	0235
100	4	6164	0245
1726	12	6312	01
281	2	6523	0125
2586	12	4560	013
2833	12	4287	02345
1160	12	4087	013
389	12	4090	025
16	12	4341	02345
3068	12	5067	02345
265	12	4482	025
266	12	4780	013
483	12	5442	02345
230	01	6424	0245
900	12	5570	0245
269	12	6164	0245
1849	12	4303	125
206	12	4229	013
754	12	5876	01
828	4	4257	134
2075	01	5525	0
297	12	3902	0235
2911	3	6693	01235
2159	12	4463	0136
2061	03	6223	03
396	12	4550	0235
208	12	5419	013
2162	12	5751	1245
1626	13	5538	034
894	3	6275	235
538	12	6132	01
253	12	6387	0245
830	13	3843	02345
262	12	4486	012345
5	4	5727	02345
1119	12	4163	245
54	3	6628	02345
266	12	5319	013
1739	12	6819	245
1230	12	4026	0234
575	12	5806	13
2372	01	4918	03
443	0	5929	045
419	12	6520	024
671	3	6686	0235
1210	01	6142	02345
906	5	4688	025
123	01	4419	025
300	01	4277	023
1298	3	6675	23
1842	12	4038	013
564	01	4122	0245
2451	13	4560	013
777	5	4564	01235
895	12	3888	0245
1948	12	6751	0245
514	12	6597	1
1196	4	6480	14
1893	12	4014	15
19	12	6791	0235
821	0	4071	0245
903	4	4127	01345
943	12	4430	0235
437	12	5187	01
38	12	4289	02345
998	4	3874	0245
111	12	4517	01
859	12	5879	02345
2574	2	4845	235
244	01	5170	01
2164	0	5039	01
984	5	5550	15
224	12	5734	013
682	12	5336	1
1779	12	6192	02345
1664	4	5210	045
517	12	4907	0245
2310	12	3723	023
1044	12	5732	02345
842	12	6190	2345
141	12	6495	0235
2442	1	4665	01
503	46	4238	0245
605	12	6326	02345
37	5	4413	035
108	13	3910	1
517	12	5050	0245
1207	13	4264	13
548	4	5501	0134
586	12	4212	0245
221	12	5150	02345
382	12	4225	245
1000	12	6313	0245
1905	12	5916	0245
1044	12	4063	01
2421	13	4256	2345
555	0	5993	0235
103	13	6093	02345
3275	0	5952	0235
632	3	5446	3
1155	12	4742	02
277	3	5596	0134
569	4	4256	2345
360	3	5490	134
3672	3	5117	023
1624	12	4302	2345
1265	1	3931	12345
1569	13	5982	013
770	12	4900	14
1703	01	4748	013
67	12	6695	0234
1276	12	4546	014
57	13	3772	012345
3000	12	5334	0245
646	12	5002	235
899	4	6073	14
659	12	6861	13
305	12	5045	0245
863	12	4795	1
1569	13	4583	013
52	12	4398	0245
74	01	6265	013
64	12	5007	013
271	04	6078	02
3247	01	6200	013
327	12	6813	25
20	5	5770	0245
1962	46	3981	0245
766	13	4323	01
1347	01	4914	03
586	12	4779	02345
895	12	5813	02345
1856	12	4814	01
140	01	6641	0134
1452	12	6597	1
508	12	5918	01
1386	12	6751	0245
2736	12	4573	13
109	12	3955	0245
97	4	6020	02345
374	13	5727	02345
1077	12	5282	2345
772	12	6028	01
1368	12	3847	01
701	4	5490	134
255	12	6734	01
1197	03	5033	02345
3458	1	5060	014
2810	12	4749	0245
137	13	4693	0125
391	12	6015	02345
2319	12	4442	0235
8	12	6843	013
250	12	4073	25
30	12	4594	02345
920	0	6260	013
2428	12	3957	02
1638	12	5346	235
8	12	4193	025
2267	12	4334	02345
1953	0	4819	02345
193	4	5585	045
1925	12	4401	2345
1707	0	5846	023
552	12	5069	01
855	3	6292	02345
293	5	5609	015
821	0	5012	012
1876	3	5996	013
1365	123	3964	0235
1002	12	5190	02345
1475	01	5236	0125
1254	0	4602	012345
2843	13	5744	1235
1049	123	4789	02345
1734	12	4156	0245
1933	5	5744	1235
40	12	4178	0245
1137	12	5392	02345
425	12	6806	02345
1603	0	4047	0
975	12	5143	013
753	01	4305	013
800	12	4192	02345
204	12	5045	0245
1602	12	6058	1
1052	12	6193	02345
3329	12	6597	1
309	12	4117	01
476	12	4782	0245
308	2	4289	02345
416	5	3857	05
1224	12	4893	0235
2549	12	5130	013
71	3	5603	02345
557	12	6556	025
640	12	4091	02345
2276	2	6625	023
2638	01	5062	013
2467	5	5362	035
1430	4	3858	0345
1164	2	4249	02345
1065	12	6145	2345
1065	12	6141	0245
1715	12	5573	0235
3495	12	5813	02345
2226	12	6797	235
1431	12	6728	01
2844	03	3738	01
1000	12	6597	1
144	12	5975	025
144	12	5974	025
3392	0	5463	01
1504	0	5050	0245
2714	3	3950	02345
3356	12	4868	025
75	12	4075	02345
3156	1	5327	14
22	12	5519	235
1199	4	6217	14
2871	46	5913	045
422	12	3927	0235
854	12	5084	013
791	13	4141	02345
1524	12	4779	02345
47	12	6190	2345
237	13	4195	1235
2011	01	3932	145
1332	12	4074	02345
944	4	6292	02345
174	12	5296	013
389	12	6182	13
886	12	5528	02
155	12	4463	0136
1740	13	6200	013
1561	4	3950	02345
754	12	5019	245
2807	12	6760	14
659	12	5163	0125
872	13	3745	02345
1678	12	4276	02345
624	12	4554	013
215	3	5209	013
270	5	6716	0235
1716	3	4763	034
496	01	4979	013
129	12	5066	02345
129	12	5067	02345
643	12	5296	013
901	12	6500	0125
2323	12	4388	14
2186	01	6304	01
220	12	4212	0245
2140	12	3890	0235
1913	2	6115	012345
957	0	4076	0145
458	12	4176	01
530	013	3844	025
2328	01	4439	0245
2	12	3833	1245
2193	12	6618	013
580	012	4641	2345
410	4	3774	2345
1276	12	5216	01
315	12	6520	024
274	12	5423	013
1420	12	5672	02345
371	12	5876	01
2123	12	4783	02345
102	5	4978	05
2001	12	3837	1
1578	0	6895	025
887	12	5327	14
2449	2	5369	025
1187	12	6452	0235
1249	12	4910	0245
1097	12	5241	02345
1941	5	6710	2345
1285	12	5069	01
1460	12	3998	02345
1181	13	3789	013
1416	12	4548	013
2369	12	4281	0235
732	12	6336	2345
914	12	6779	02345
1462	01	5871	01235
745	12	6132	01
1325	13	4403	14
387	3	5707	02345
297	12	5974	025
668	03	6715	0245
1968	0	5974	025
2622	12	4080	2345
833	4	3865	2345
1525	12	4350	01
1644	0	6340	013
716	12	4077	25
1864	12	6013	02345
351	4	4966	34
2673	12	5033	02345
1787	12	4234	01
455	12	6190	2345
455	12	6192	02345
2154	12	5314	01
3544	01	4664	013
2507	0	4418	02
534	0	4365	0235
2129	12	4663	01
2004	5	4289	02345
1405	12	6439	235
791	13	6811	012345
546	4	5884	02345
855	3	6013	02345
3583	12	4475	0245
1205	0	4796	0145
3063	12	6373	01235
1179	12	3841	2345
1525	12	5588	01
1976	13	4620	02345
3162	4	5713	045
1456	12	4394	0245
973	12	4971	124
759	2	4366	245
1732	3	4854	01235
714	12	6031	01245
1512	01	6182	13
1666	4	4156	0245
236	13	4270	013
1273	12	4026	0234
821	0	5294	025
1314	0	4368	013
1218	12	6491	01
1619	01	6390	025
590	0	5657	03
1770	12	6015	02345
938	12	5751	1245
221	12	6426	0235
1442	12	4025	0234
2764	03	6635	13
638	12	4783	02345
224	12	4200	0245
1986	12	6411	01
192	12	4869	0245
168	12	5741	01
299	12	3837	1
87	46	3846	2345
1959	12	4524	1
631	12	5600	13
499	5	4016	25
1321	12	5108	025
921	12	5430	1
417	0	6419	025
2143	12	4214	014
19	12	4018	02345
703	13	4256	2345
2594	4	6349	045
337	5	6666	25
3493	3	5137	013
92	12	6055	01245
986	01	5573	0235
377	5	4455	045
2967	13	4144	01345
1244	12	6230	01
1682	12	6585	013
948	3	6565	013
522	01	5881	0245
2119	0	6069	03
763	0	5220	025
603	4	3990	045
1855	13	5390	015
1787	12	5626	013
586	12	6718	0245
1239	12	6299	13
1895	12	5314	01
265	12	6285	245
180	3	6011	235
85	5	5679	02345
692	12	5406	0125
967	3	5505	0345
1324	5	6131	15
1334	5	3889	02345
374	13	4346	0123457
365	4	4189	345
709	4	4546	014
484	12	4290	234
624	12	5669	013
19	12	6509	02345
2405	13	6482	14
1705	12	4341	02345
654	3	6274	013
57	13	4141	02345
280	3	5261	0123457
764	12	4900	14
154	13	5292	013
840	5	6666	25
347	4	4750	0245
1834	4	4982	034
586	12	4083	0245
2615	01	6013	02345
1379	0	5575	0245
397	12	4815	2345
804	12	5936	01
1959	12	5337	1
1248	3	5729	013
415	12	6013	02345
393	5	6484	05
195	12	6871	023456
1686	12	5580	235
1343	0	5104	02
193	4	6013	02345
488	0	6132	01
1287	2	5412	023
2746	12	5862	01
1263	12	5895	01
214	01	3762	1
893	12	6061	01
382	12	4900	14
2818	3	6242	0235
58	3	4442	0235
1214	01	3732	025
2137	12	3951	025
2885	0	6828	0245
3218	01	5583	14
600	12	5259	25
865	1	5592	01
384	13	3868	0235
2412	1	5910	145
944	4	5014	04
1221	01	4202	013
1416	12	5217	013
900	12	5847	245
94	12	4795	1
1257	12	4086	013
2050	3	6514	0345
615	4	4045	014
720	3	5207	0235
621	2	6075	0235
140	01	4823	01
1582	0	6691	025
251	3	6214	02345
989	01	4082	01235
774	12	6190	2345
2040	5	4594	02345
1002	12	5483	02345
362	4	6742	14
3294	01	4351	0123456
1399	3	4082	01235
667	0	6751	0245
18	13	5327	14
1304	4	3841	2345
1895	12	4900	14
1944	4	6115	012345
2380	12	5264	01
661	0	5272	035
1888	13	6421	14
622	12	6204	0245
8	12	5288	025
1155	12	5846	023
1168	01	5906	01245
1036	12	5083	0235
517	12	6757	0245
59	4	6561	0245
225	12	3998	02345
665	4	5257	14
427	5	4295	0235
374	13	6847	14
915	01	4912	0125
1154	5	4594	02345
1009	4	4819	02345
329	12	4030	0234
1930	12	6539	013
2350	12	6769	025
478	0	6449	013
2132	12	5623	01245
184	12	6715	0245
1172	12	6546	134
957	0	4352	012345
109	12	5036	0123456
2483	46	4913	0245
131	0	3866	01
832	12	5800	0245
13	12	5083	0235
2282	03	4214	014
241	0	5505	0345
3314	3	5792	134
2292	01	6537	013
503	46	4922	04
487	12	6903	245
3078	1	5914	01345
1713	0	6465	01
2206	13	4840	013
1174	12	4229	013
970	4	4332	45
1550	3	3906	03
246	12	4980	14
33	12	4998	235
704	12	6256	025
598	12	4919	2345
901	12	4260	013
1240	4	6673	02345
1551	12	4859	15
2366	12	5130	013
970	4	4192	02345
1440	13	6486	012
606	01	6520	024
398	5	4448	145
2597	12	4654	012345
882	46	6878	0134
106	12	6246	024
608	4	4353	14
756	0	6211	05
57	13	6386	0125
925	0	6672	013
57	13	6389	012345
40	12	4053	2345
2160	01	6852	013
1625	12	5263	02345
1625	12	5265	025
226	12	6336	2345
226	12	6331	0245
339	01	5603	02345
1186	12	6030	016
164	01	4298	012345
3215	4	5710	02345
3133	1	6444	1
18	13	4790	14
18	13	4793	14
2362	12	4737	01
1395	12	3974	01
989	01	3949	0
514	12	5189	0135
672	2	6446	25
1753	4	5912	0245
429	5	4930	0235
1229	4	6219	045
64	12	3919	013
2519	12	4190	013
2834	12	4883	1245
3325	12	4069	02345
1393	13	4372	01
783	12	5337	1
1350	3	4768	03
1954	12	4178	0245
613	13	6503	0235
1776	3	5440	01235
1963	12	5707	02345
1587	35	6201	125
2149	12	5128	15
1439	12	5137	013
101	12	4172	1
879	0	4294	01
231	5	5946	025
1826	0	5625	0135
2418	13	4106	13
2129	12	6061	01
1023	01	5224	034
344	12	4211	012
16	12	5588	01
3102	12	5158	2345
392	13	4679	014
2889	0	4025	0234
410	4	5111	012345
181	01	5918	01
181	01	5919	13
231	5	4136	45
637	0	4552	0123456
553	12	4214	014
3192	01	5515	0145
1733	12	4962	0245
671	3	4605	01235
457	01	5363	0
3007	2	6625	023
500	01	4710	1345
590	0	6488	02345
1715	12	5859	0235
1334	5	5232	02345
682	12	6465	01
1476	01	4775	0125
975	12	4330	02
3423	12	5049	0134
1153	5	6640	025
1251	12	6690	013
180	3	6693	01235
174	12	4069	02345
542	12	6168	02345
178	0	5615	01
2609	5	4774	2345
882	46	6460	014
340	01	5290	03
1800	0	5499	014
662	4	5800	0245
599	12	4869	0245
2530	12	5312	0245
166	12	6071	2
1203	12	6732	02345
540	4	3990	045
773	123	5766	0235
648	12	6855	0134
1469	01	6765	05
808	01	5535	03
478	0	4362	0235
79	13	5692	013
550	12	6769	025
3128	12	6028	01
516	4	5870	02345
3144	5	5941	05
39	3	4770	0345
449	12	4230	0135
22	12	4115	134
1020	01	5755	01
1688	4	6245	02345
2066	01	4863	014
578	5	6362	0235
522	01	3946	01
816	4	6248	1345
714	12	6297	1245
2830	4	4045	014
3426	12	6182	13
582	01	4379	034
331	5	4564	01235
450	3	5068	13
1063	46	4907	0245
3363	12	4011	02345
787	01	5532	0345
1217	2	4487	0235
2036	01	3984	0
1686	12	5289	025
589	46	4907	0245
1108	12	5879	02345
1973	4	6605	2345
2134	12	4462	0136
498	0	5854	0134
927	01	4792	01235
1224	12	6301	015
288	13	5392	02345
550	12	4116	025
1444	012	5397	02
2111	12	4546	014
943	12	6112	023
1505	5	4425	25
1955	135	6284	013
1327	3	6242	0235
2712	12	4796	0145
1473	13	4019	013
283	01	6430	025
80	5	4163	245
118	12	4785	245
718	12	5518	01
1510	0	6553	0
180	3	6275	235
905	4	6187	04
612	12	5617	02345
1515	3	6309	03
2531	0	5615	01
2293	01	5623	01245
562	12	4900	14
1694	12	5339	0245
1277	12	4697	01
507	12	5583	14
525	12	5620	01
422	12	4177	013
289	5	6476	145
1084	4	5721	2345
381	12	5710	02345
200	4	4594	02345
504	13	4843	034
1632	01	3863	0235
3387	12	4309	014
10	4	3859	014
589	46	6886	02345
480	12	6242	0235
3097	4	4980	14
2752	12	4880	0245
827	3	5874	2345
347	4	4179	04
332	5	5923	0235
305	12	5626	013
1417	4	6488	02345
1350	3	6298	0235
165	3	6675	23
354	13	4601	02345
3278	0	6520	024
1573	12	4968	0235
699	5	4702	15
1088	3	4839	0235
1483	12	5984	025
1059	12	4814	01
374	13	5011	03
2738	1	5414	01345
427	5	6813	25
1308	12	4082	01235
291	0	3845	05
547	12	4130	02345
1849	12	5829	0235
1763	12	4334	02345
2515	01	4503	01
407	12	5813	02345
1277	12	5528	02
1014	3	5982	013
94	12	5917	1
900	12	6685	0245
188	12	4327	025
1046	3	4586	0235
1816	0	6321	0245
405	12	5743	013
238	5	4302	2345
219	4	5501	0134
961	12	6001	013
1690	01	4629	015
517	12	6336	2345
1624	12	5241	02345
2636	12	5117	023
737	12	4344	01235
67	12	4183	13
1581	12	4348	13
27	12	6902	2
359	5	4036	0235
184	12	4774	2345
208	12	4151	0245
450	3	6362	0235
1270	12	6799	01
2802	0	5799	013
659	12	4500	01345
422	12	5144	0245
1361	12	6701	02345
1042	5	6374	05
649	12	6655	025
299	12	6315	01
2846	5	4660	145
170	4	6349	045
2891	12	3831	2345
1076	46	5350	245
1002	12	4797	012345
583	3	5117	023
2152	01	4750	0245
2194	12	4731	145
1488	5	5267	5
217	13	6383	0235
2295	12	4779	02345
1978	12	4886	01257
559	0	4508	0134
215	3	6771	035
942	2	6769	025
1393	13	5171	013
866	4	5707	02345
722	12	6775	0235
772	12	4356	1
772	12	3814	01
921	12	5704	015
1074	01	5586	14
489	5	6362	0235
268	4	4708	045
251	3	4405	0345
900	12	5850	0245
2980	5	4688	025
478	0	5178	013
921	12	5257	14
432	15	5499	014
1035	0	4404	04
3481	01	4357	03
282	13	6791	0235
2067	4	4156	0245
2679	13	5568	01245
713	12	3827	1
95	4	6385	245
1136	01	6862	01
377	5	6410	02345
455	12	5324	02345
1626	13	5692	013
211	3	4583	013
413	4	4163	245
1494	0	5882	02345
710	12	5768	01
1394	0	4810	0235
2959	12	6242	0235
303	4	5255	4
1027	0	4864	025
304	2	4207	25
642	13	5380	2345
1842	12	6537	013
276	12	4613	013
1783	4	5570	0245
2468	12	5686	234
2036	01	6484	05
1314	0	5021	01
926	12	6115	012345
562	12	5184	02345
35	46	4900	14
2401	12	6499	0235
792	12	5058	01
374	13	4499	013
2141	13	3746	2345
142	12	4025	0234
2998	012	5033	02345
394	46	6886	02345
1264	12	4011	02345
741	4	5957	245
1055	5	6035	025
1710	13	6627	014
805	01	5144	0245
1002	12	4656	02345
833	4	4815	2345
623	5	4421	05
121	123	4229	013
366	12	4177	013
22	12	3881	0235
704	12	4595	025
2146	12	4472	0245
996	12	3982	245
640	12	3950	02345
796	12	3820	245
2134	12	6543	013
2205	0	5483	02345
15	12	6820	02345
1364	15	6481	01
1321	12	5426	12
2151	12	4287	02345
1772	12	5069	01
1850	01	6321	0245
2726	01	5999	0245
1920	01	4239	03
18	13	4647	01345
326	4	5562	02345
2034	12	5584	0245
828	4	5792	134
812	0	6533	0345
1040	5	5259	25
2277	12	4078	0125
331	5	6655	025
426	0	6362	0235
1040	5	5253	0235
251	3	5928	034
1096	12	6383	0235
1164	2	6214	02345
1197	03	5892	01346
1630	4	5707	02345
573	12	4902	01
632	3	6272	013
1576	12	4390	13
231	5	4699	25
771	0	5993	0235
221	12	4187	235
772	12	6033	13
355	46	6466	2345
3141	12	6658	02345
890	12	4627	1
449	12	5189	0135
486	5	5946	025
2555	012	6192	02345
411	12	6558	013
2264	12	5835	013
573	12	5472	13
1167	12	6423	245
2074	12	6740	0245
257	3	6851	0345
195	12	6193	02345
321	01	4074	02345
1945	12	5605	0245
1003	13	5680	01
266	12	6870	013
650	12	6164	0245
290	12	4948	24
2632	12	5876	01
846	13	5653	013
1475	01	5539	013
523	0	6688	034
1182	12	4530	025
1674	12	4045	014
2501	12	4325	02345
983	01	4484	013456
2912	01	5918	01
1068	4	6190	2345
743	4	4341	02345
257	3	5747	02356
783	12	5490	134
1940	12	5126	013
1817	12	5399	025
472	12	3948	0245
604	12	4370	2345
1225	12	4156	0245
1032	12	6198	0245
924	12	5550	15
833	4	5789	024
2317	1	4363	15
685	01	5584	0245
2084	12	5997	01
1614	5	4731	145
1542	5	4650	0245
1350	3	5753	235
224	12	4759	02345
82	0	5221	02345
628	4	6542	045
1014	3	5558	013
114	12	5656	025
1975	3	5460	0134
813	12	4355	1
1280	01	3974	01
72	12	3950	02345
543	12	4172	1
3576	12	5907	01
506	12	5738	1
1306	12	4131	02345
660	4	4866	0245
343	12	4444	0235
288	13	6806	02345
571	0	5989	0245
500	01	5690	013
485	12	5584	0245
188	12	4599	0245
413	4	3792	4
1460	12	3999	125
1233	01	4817	01
414	12	6805	025
915	01	6464	0125
927	01	5483	02345
339	01	4634	045
807	12	6736	0245
1658	12	6696	14
1112	0	5025	013
2352	12	3829	025
2949	12	6311	02345
2098	12	5019	245
1388	4	6641	0134
927	01	6616	03
399	2	3895	024
64	12	5584	0245
711	15	5782	01
1657	4	5501	0134
355	46	4783	02345
709	4	6086	0134
1736	12	5084	013
970	4	4750	0245
2655	12	6192	02345
2659	12	4176	01
39	3	5612	2345
703	13	6777	2345
1420	12	6500	0125
878	12	5089	01235
987	01	6567	013
2683	12	4629	015
959	3	5968	023
1541	123	5483	02345
702	12	6297	1245
3455	12	4730	025
678	13	6780	0135
670	0	5659	045
1435	0	4667	0
2873	13	4013	01
1253	0	4909	0
124	12	3814	01
471	12	5388	0235
341	12	3948	0245
1616	5	4519	01235
437	12	4378	2345
298	2	4289	02345
112	01	4502	0345
45	12	5876	01
45	12	5873	01235
883	12	6779	02345
2794	12	4492	01
3615	4	5710	02345
1354	13	6479	01
106	12	5108	025
1333	1	5299	1235
689	01	6520	024
1048	3	4041	013
1305	01	4909	0
1050	4	5590	02345
1453	46	5486	012345
396	12	6779	02345
560	12	6849	02345
1662	12	6820	02345
299	12	3958	01
2015	3	4082	01235
650	12	4074	02345
406	12	3842	01
1204	12	4868	025
20	5	6758	045
103	13	5375	02345
1079	4	5257	14
357	12	5195	02345
2227	5	6408	02345
2831	12	5045	0245
504	13	6810	012345
1806	4	4678	0345
1252	0	5934	025
627	13	6735	0235
562	12	5623	01245
469	12	5191	013
1663	13	6500	0125
588	12	5977	02
588	12	5974	025
335	01	4346	0123457
3253	01	6115	012345
1237	12	3841	2345
1008	4	4194	034
337	5	4724	013456
1655	4	4374	2345
265	12	6439	235
586	12	5604	01
2471	13	4437	012345
1437	5	4938	245
483	12	5126	013
139	12	5626	013
190	12	4960	2
22	12	4691	13
3020	12	5821	012345
1190	12	6745	013
1105	13	5590	02345
1383	46	5633	0245
2545	5	5551	145
1035	0	6345	03
1896	12	5392	02345
506	12	6290	013
191	12	5822	0125
198	12	6074	013
3545	5	6655	025
69	12	4054	245
549	12	5671	013
274	12	5982	013
583	3	6686	0235
661	0	4328	0
735	5	4408	0235
119	2	4029	02345
2248	4	5570	0245
45	12	6848	12
3062	13	6480	14
181	01	4925	01
105	12	5786	14
40	12	6836	2345
2299	12	5346	235
2765	12	4123	2345
246	12	4045	014
1634	12	6240	0125
246	12	4048	0235
554	5	3733	345
392	13	6627	014
940	01	3738	01
1540	4	4848	0345
1013	12	6880	0245
378	12	4298	012345
2825	3	4587	023
1611	12	4979	013
343	12	6541	023
163	12	5936	01
734	4	6520	024
507	12	4341	02345
385	3	4502	0345
229	12	5139	0235
524	15	5498	14
131	0	6227	02345
57	13	6659	0235
2767	12	4103	01235
429	5	6219	045
813	12	4363	15
766	13	4463	0136
727	12	5523	0235
282	13	3765	035
523	0	6831	01
437	12	6458	2345
852	12	5864	1
152	13	4566	02345
1874	12	6365	013
422	12	5863	013
1173	12	4101	1
1422	01	5135	0
926	12	5828	1
1206	12	5458	01
309	12	4814	01
42	12	6845	01
131	0	6081	02345
3043	4	3891	02345
2160	01	6583	02345
2006	12	6732	02345
263	3	4277	023
53	12	4463	0136
1701	01	6848	12
196	12	5095	02345
1676	12	6732	02345
845	12	5717	01
1697	03	4256	2345
1560	01	3763	034
1398	3	5599	0235
2109	5	6226	0235
1687	12	5524	0235
592	12	6437	0235
1347	01	6056	03
488	0	4318	01
588	12	4855	14
250	12	4880	0245
53	12	6129	013
204	12	5335	0125
1058	12	6594	0235
667	0	5633	0245
134	12	6424	0245
137	13	5079	0123457
139	12	5192	01
401	15	3859	014
1392	13	3815	02345
187	12	5327	14
356	12	4649	1
689	01	5974	025
945	12	4089	1
188	12	5568	01245
73	5	6307	0245
1917	12	4895	2345
3528	13	3746	2345
209	12	6115	012345
1658	12	5865	235
2978	5	4230	0135
721	12	5457	1245
772	12	4500	01345
744	2	3779	02345
783	12	6894	1
2070	3	4442	0235
288	13	4148	02345
3041	12	5734	013
1879	5	4421	05
3105	4	4156	0245
1355	5	6242	0235
2457	12	4869	0245
973	12	5132	01
1241	5	6655	025
94	12	5628	01
545	12	5118	013
2966	2	4810	0235
257	3	4498	0235
856	12	5903	2345
3470	12	6190	2345
1187	12	6856	235
707	12	4679	014
529	12	6337	13
32	4	6857	14
1752	12	6424	0245
213	12	3948	0245
886	12	5225	0125
512	3	5573	0235
412	12	6460	014
253	12	6658	02345
1223	5	4688	025
985	0	4418	02
2225	13	6500	0125
61	01	6719	01
968	3	6252	023
702	12	5597	012457
371	12	3830	0245
779	01	6766	01
2273	12	4056	0245
1041	4	5551	145
1155	12	5573	0235
436	4	6641	0134
1269	12	4141	02345
2502	3	4082	01235
229	12	4334	02345
715	4	4080	2345
604	12	5759	134
2638	01	6078	02
1724	12	5895	01
818	5	6362	0235
279	13	4334	02345
869	12	5302	013
2173	3	4274	023
382	12	5890	245
1714	12	4120	025
203	12	5982	013
394	46	3841	2345
1391	12	6534	02
1041	4	4731	145
493	5	5979	2345
309	12	5511	02345
2333	01	6863	134
1986	12	4171	15
1155	12	3798	01235
845	12	3911	023
3134	12	3920	1
2637	12	3775	02345
171	13	6469	02345
1823	3	6242	0235
833	4	6488	02345
2047	01	4776	034
756	0	6762	05
1116	01	6428	01245
959	3	6242	0235
358	12	5296	013
382	12	6040	245
1741	13	4615	02345
1291	12	5144	0245
343	12	5978	02
440	12	4880	0245
1834	4	5849	02345
1536	12	4341	02345
444	01	5246	0345
718	12	5078	245
167	2	4056	0245
374	13	6712	013
1750	4	5818	245
2495	12	4091	02345
327	12	4149	13
160	12	4229	013
3434	1	5499	014
180	3	5728	035
618	12	3855	02
319	12	4840	013
231	5	6651	245
1490	5	5121	25
550	12	5648	02
1609	12	5957	245
1431	12	4089	1
180	3	5580	235
501	12	5591	01
690	12	3891	02345
853	01	4507	05
598	12	4781	02345
915	01	4386	13
1013	12	4782	0245
1113	12	4500	01345
175	13	5282	2345
2530	12	6033	13
1539	5	5946	025
291	0	5195	02345
557	12	3914	14
1178	3	6242	0235
304	2	6446	25
1851	4	6628	02345
188	12	3915	0245
29	0	5127	0
1130	0	3738	01
898	5	6828	0245
2520	12	6061	01
2624	012	5327	14
268	4	6806	02345
2370	12	4859	15
1305	01	5900	01
1398	3	3818	013
1479	12	3853	013
687	13	4669	013
1633	01	5046	025
789	12	4291	245
789	12	4295	0235
1654	12	5337	1
135	5	6077	0245
288	13	4835	02345
1778	3	5412	023
3117	12	4195	1235
922	4	6685	0245
145	0	5109	0
1016	01	4008	01
2085	12	5796	013
1745	3	5562	02345
1174	12	4651	01
517	12	3847	01
1556	01	4404	04
971	12	6727	02345
140	01	5069	01
823	12	5337	1
201	5	4163	245
299	12	5615	01
1399	3	6726	013
2962	012	5482	01
2547	5	6715	0245
185	4	4490	0134
533	12	6500	0125
1380	12	4907	0245
744	2	5825	245
1546	12	6021	13
2352	12	5757	1
72	12	6446	25
1155	12	4174	02
413	4	4045	014
2050	3	4950	0123456
2566	12	5725	0245
1690	01	5171	013
582	01	4783	02345
2607	2	6214	02345
1495	12	5010	02345
466	12	6255	245
1020	01	6864	045
304	2	4366	245
277	3	6292	02345
9	01	3729	13
1155	12	6828	0245
927	01	6463	025
1234	4	3862	0345
57	13	6115	012345
94	12	6465	01
1615	12	4543	245
2222	4	5562	02345
1122	12	5327	14
782	3	5137	013
573	12	4365	0235
3225	3	5863	013
1874	12	4551	02345
1155	12	5551	145
3295	12	3841	2345
3080	13	4679	014
1755	0	4540	03
2081	01	4884	134
2698	12	5113	025
1375	4	6520	024
1344	12	5579	0123456
1881	12	5727	02345
617	3	4873	013
1363	0	6198	0245
697	4	6413	14
493	5	4313	02345
1572	12	4238	0245
847	4	5501	0134
1129	0	5343	01
1420	12	3886	025
956	12	6543	013
720	3	4539	0235
1013	12	4378	2345
2490	46	6886	02345
2051	13	6896	2345
2136	12	5787	01
92	12	5184	02345
1465	12	6150	013
784	0	5846	023
79	13	6662	0235
79	13	6661	03
308	2	4029	02345
1362	12	6031	01245
373	4	6514	0345
72	12	4366	245
2827	5	3948	0245
1822	12	4363	15
689	01	3785	025
1420	12	5392	02345
972	01	4876	0245
417	0	5993	0235
972	01	4873	013
3364	12	5147	013
1203	12	3954	02345
263	3	5677	023
951	3	5739	1235
776	12	5019	245
717	13	5392	02345
2991	12	6445	0145
1401	3	5646	013
1416	12	5378	02345
1210	01	4178	0245
675	2	5207	0235
1246	01	5016	13
544	12	4945	01
399	2	6663	0235
70	3	6242	0235
1074	01	5735	05
1074	01	5736	0235
2653	46	6617	045
1208	13	6642	02345
221	12	4483	0235
1852	12	4264	13
506	12	6158	12
615	4	6673	02345
477	12	4004	02345
233	0	3975	013
1290	46	5623	01245
45	12	4626	1
688	2	6520	024
1738	12	5768	01
276	12	4876	0245
1562	5	6310	0123456
1728	12	4301	25
1169	3	6855	0134
381	12	4178	0245
628	4	4044	045
647	12	5573	0235
1784	01	6655	025
1295	01	6520	024
328	3	5412	023
1028	3	4037	013
367	4	4819	02345
479	12	6655	025
2170	01	5524	0235
516	4	6013	02345
72	12	5170	01
641	12	4508	0134
959	3	4839	0235
1110	2	4420	0125
617	3	3802	013
1935	3	5561	13
1720	3	5137	013
3150	12	5710	02345
299	12	4231	01
2953	01	5690	013
3115	12	6367	013
74	01	4979	013
912	5	5562	02345
91	12	5916	0245
2493	04	5971	0235
1223	5	6649	245
123	01	6788	025
1121	12	5583	14
1248	3	4060	013
2216	12	6242	0235
18	13	6315	01
1365	123	6594	0235
1091	12	6132	01
1035	0	5495	04
377	5	4594	02345
705	01	6799	01
362	4	6867	14
2898	0	5623	01245
20	5	5910	145
109	12	5771	25
2975	12	4477	0125
257	3	3818	013
87	46	4238	0245
142	12	6824	245
841	12	5018	25
734	4	6246	024
163	12	3993	245
1360	4	5442	02345
222	12	4548	013
2709	4	6139	45
1392	13	4192	02345
91	12	3846	2345
927	01	6193	02345
288	13	3778	034
1096	12	6800	02345
1096	12	6806	02345
1645	12	3963	1
1219	3	4329	0235
1023	01	4007	0235
1213	3	5559	34
236	13	5669	013
1137	12	4130	02345
2076	01	3974	01
552	12	5801	125
375	12	6435	0245
2335	1	6500	0125
577	5	5659	045
182	12	4606	2
3237	12	3898	2345
183	01	4795	1
1284	13	4703	013
2400	13	4229	013
1380	12	4527	13
609	12	5084	013
3199	01	5151	02345
2357	12	6583	02345
1981	12	6600	025
1100	5	4767	345
476	12	5619	0245
152	13	5403	12345
299	12	6048	1
1675	2	5207	0235
349	2	6797	235
764	12	6734	01
437	12	4225	245
2086	01	6226	0235
1262	01	5570	0245
2337	13	4560	013
2697	5	3732	025
9	01	6214	02345
495	12	5980	013
2837	4	5366	034
212	12	4319	02345
705	01	5813	02345
757	12	6865	0245
515	2	5405	25
45	12	5009	1
893	12	6475	0134
774	12	4907	0245
1912	13	4727	013
758	4	6421	14
777	5	4139	15
1836	12	3945	1
1370	46	6050	0245
895	12	4287	02345
395	3	5535	03
188	12	5133	013
869	12	5875	01235
947	12	3809	013
579	5	4973	035
668	03	4214	014
737	12	6702	2345
3077	0	5852	0
3368	12	3837	1
815	12	5734	013
430	12	5570	0245
1480	13	4195	1235
311	01	4001	0
401	15	5650	014
189	12	4745	013
1047	4	5371	045
389	12	5176	13
1388	4	6502	0134
2626	12	5395	0125
722	12	6352	0235
294	12	3975	013
1293	5	4421	05
832	12	3740	0235
324	13	4553	0235
2345	4	5892	01346
1945	12	5759	134
1256	012	5917	1
3191	4	4981	0345
944	4	6013	02345
2103	3	4256	2345
473	2	5584	0245
712	5	6242	0235
275	12	4913	0245
6	4	5611	2345
405	12	4200	0245
901	12	6647	013
2798	12	4229	013
1647	12	4601	02345
562	12	4787	01
573	12	4082	01235
1486	01	5977	02
1395	12	5623	01245
156	46	6198	0245
[truncated: 1,857 more rows]
