# Supplementary material for: Environmental change makes robust ecological networks fragile
Source: Nat Commun. 2016 Aug 11;7:12462. doi: 10.1038/ncomms12462 (PMC4987532; doi:10.1038/ncomms12462)
Supplement: Supplementary Data 1 — Host-parasite networks and host extinction sequences in Avida experiments. The compressed archive includes the 100 co-evolved host-parasite networks and the host extinction sequences in the historical scenario. [file ncomms12462-s2.zip › Supplementary_data_S1/host_parasite_network_54.csv]

host_genotype	host_phenotype	parasite_genotype	parasite_phenotype
1001	0	1747	0
341	0	1809	0
576	0	1919	0
217	0	2061	0
485	03	1996	0
1082	0	1636	0
409	0	1607	0
1084	0	1892	0
517	01	1632	0
1069	0	1588	0
1204	0	1622	0
565	03	1977	0
1117	03	1758	0
439	03	1703	0
506	0	1631	0
556	0	1570	0
898	0	1749	0
625	0	1791	0
974	01	1946	0
733	0	1792	0
55	03	1994	0
15	0	1918	0
342	0	1994	0
217	0	1879	0
87	0	1636	0
371	0	1642	0
91	03	1611	0
422	01	1808	0
742	0	1625	0
1185	0	1758	0
475	03	2065	0
514	0	1891	0
388	03	2044	0
572	0	1880	0
182	03	2009	0
27	01	1710	0
201	03	2064	0
639	0	1923	0
158	0	1876	0
663	0	1679	0
1414	03	1909	0
111	0	1867	0
514	0	1623	0
1281	03	1751	0
415	0	1864	0
576	0	1554	0
708	0	1752	0
470	03	1988	0
96	05	1617	0
169	01	1744	0
111	0	1630	0
1150	0	1555	0
1054	0	1864	0
468	04	1920	0
111	0	1686	0
346	0	1673	0
1276	01	1714	0
992	03	1611	0
375	0	1996	0
1495	0	1627	0
646	0	2078	0
31	03	1569	0
371	0	1798	0
1259	0	1809	0
66	0	1792	0
1159	0	1751	0
774	03	1611	0
868	0	1912	0
543	0	1828	0
217	0	2040	0
953	01	1909	0
201	03	1860	0
646	0	1991	0
332	0	1973	0
73	05	1975	0
73	05	1976	0
819	0	2008	0
31	03	2065	0
158	0	1665	0
1251	0	1730	0
425	01	2065	0
610	03	1994	0
699	0	1599	0
179	03	1987	0
545	01	1794	0
504	0	1554	0
692	01	1601	0
829	05	1641	0
420	0	2018	0
795	0	1662	0
170	01	2054	0
304	03	1772	0
505	0	1576	0
1168	03	1731	0
268	0	2068	0
382	0	1643	0
624	0	1667	0
127	01	1867	0
663	0	1627	0
317	0	2075	0
1481	03	1751	0
752	0	2034	0
161	01	1867	0
423	03	1704	0
299	0	1799	0
258	0	1702	01
734	03	1890	0
661	0	1602	0
952	0	1822	0
1121	03	1704	0
193	03	1700	0
415	0	1982	0
585	05	1929	0
1111	0	1671	0
127	01	2065	0
1475	03	1703	0
109	0	1970	0
543	0	1548	0
1157	03	1593	0
415	0	1809	0
466	0	1813	0
426	03	1801	0
385	0	1584	0
230	04	1579	0
483	0	2012	0
475	03	1843	0
617	03	2027	0
162	01	1725	0
1066	0	1876	0
1310	0	1751	0
1155	03	1584	0
321	0	1644	0
755	03	1758	0
176	01	1855	0
1465	0	1875	0
802	0	1545	0
257	0	1879	0
769	0	1919	0
31	03	2026	0
304	03	1730	0
392	0	1864	0
193	03	1890	0
543	0	1894	0
201	03	1957	0
755	03	1570	0
303	0	2027	0
885	0	1759	0
505	0	1686	0
319	0	1734	0
96	05	1838	0
108	0	1749	0
1217	03	1708	0
1201	03	1704	0
746	0	1599	0
174	0	1914	0
326	03	1914	0
741	05	1879	0
1200	0	1625	0
1347	0	1809	0
558	0	1662	0
922	03	1548	0
1223	0	1541	0
386	0	1845	0
223	0	1674	0
326	03	2072	0
705	0	1809	0
265	0	1563	0
942	0	2058	0
512	03	1557	0
87	0	1761	0
31	03	1846	0
428	0	1992	0
687	0	1981	0
162	01	1855	0
754	03	1704	0
304	03	1909	0
25	0	1760	0
388	03	1571	0
1089	0	1690	0
522	0	2022	0
1305	03	1551	0
736	0	1602	0
466	0	1554	0
705	0	1730	0
844	0	2010	0
16	0	2042	0
596	03	1703	0
433	0	1551	0
177	0	1944	0
540	03	1563	0
556	0	1810	0
388	03	1758	0
468	04	1713	0
463	04	1734	0
533	035	1658	0
1461	0	1749	0
258	0	1841	0
347	0	1610	0
470	03	1987	0
320	0	1959	0
53	0	1855	0
916	0	1666	0
332	0	1581	0
563	0	1626	0
88	0	2024	0
25	0	1570	0
979	03	1631	0
586	0	1763	0
548	03	1843	0
539	0	1702	01
1232	05	1928	0
262	0	1685	0
1104	0	1899	0
31	03	1706	0
826	0	1549	0
415	0	1730	0
125	0	1923	0
1054	0	1550	0
334	03	1909	0
27	01	1864	0
319	0	1809	0
240	0	1641	0
747	01	1641	0
91	03	1906	0
1256	04	1555	0
806	0	1730	0
1314	01	1538	0
483	0	1554	0
646	0	1973	0
633	0	1864	0
276	0	2041	0
505	0	1739	0
475	03	1569	0
1081	0	1761	0
602	02	1797	0
15	0	1658	0
504	0	1833	0
949	03	1923	0
96	05	1954	0
88	0	1570	0
952	0	1798	0
371	0	1857	0
217	0	2062	0
321	0	1818	0
170	01	1604	0
193	03	1651	0
439	03	1751	0
304	03	1959	0
1317	0	1730	0
31	03	1596	0
31	03	1843	0
313	0	2071	0
792	0	1880	0
844	0	2072	0
1308	0	1730	0
16	0	1798	0
628	0	2035	0
793	01	1658	0
1225	03	1944	0
75	0	1636	0
629	0	1922	0
1287	0	1686	0
109	0	2012	0
242	0	2022	0
131	03	1621	0
542	05	1793	0
696	05	1928	0
840	03	1800	0
413	03	1825	0
16	0	1675	0
217	0	1695	0
927	0	1584	0
799	0	1892	0
1017	0	1641	0
201	03	2019	0
864	0	1554	0
1130	0	1791	0
566	05	1975	0
873	0	1889	0
394	0	1662	0
1215	0	1570	0
699	0	1658	0
303	0	1596	0
1257	0	1655	0
1400	0	1558	0
318	0	1811	0
455	0	1744	0
788	0	1892	0
664	0	1771	0
346	0	1539	0
345	01	1851	0
512	03	1944	0
194	0	1584	0
125	0	1904	0
16	0	1857	0
470	03	1926	0
1328	0	1553	0
268	0	1708	0
1044	0	1751	0
663	0	1654	0
341	0	1734	0
87	0	1944	0
430	0	2071	0
25	0	2071	0
1023	0	1654	0
816	01	2071	0
144	03	1923	0
838	03	1751	0
833	0	1809	0
579	0	1702	01
217	0	1727	0
617	03	1846	0
449	0	1951	0
194	0	1749	0
834	0	1984	0
724	0	1667	0
299	0	1588	0
317	0	1655	0
651	05	1695	0
531	0	1898	0
16	0	1730	0
780	0	2029	0
277	03	1713	0
465	0	1708	0
663	0	1730	0
268	0	1804	0
616	0	1730	0
799	0	1912	0
1306	0	1749	0
31	03	1867	0
1198	0	1692	0
459	04	1734	0
880	0	1583	0
508	0	2027	0
546	01	1584	0
277	03	1734	0
746	0	2027	0
1	03	1923	0
268	0	2043	0
379	0	2079	0
483	0	1919	0
96	05	1793	0
382	0	1952	0
488	03	1859	03
504	0	2008	0
531	0	2071	0
992	03	1972	0
868	0	1809	0
347	0	1923	0
657	03	1918	0
174	0	1833	0
1049	035	1918	0
1362	0	1950	0
420	0	1584	0
96	05	1726	0
1336	05	1565	0
688	0	1663	0
554	0	1751	0
505	0	1655	0
295	0	2057	0
422	01	1702	01
161	01	2027	0
885	0	1867	0
146	0	1918	0
216	0	1636	0
158	0	1948	0
929	0	1792	0
125	0	1555	0
616	0	1982	0
390	0	1641	0
518	0	1662	0
322	03	1751	0
322	03	1753	0
428	0	1561	0
916	0	1579	0
1	03	2012	0
109	0	2072	0
131	03	1699	0
643	01	1820	0
300	3	1774	013
308	0	1811	0
641	03	1820	0
688	0	1924	0
318	0	1601	0
475	03	1867	0
138	0	1950	0
413	03	1800	0
96	05	2036	0
158	0	1719	0
317	0	1602	0
277	03	2028	0
317	0	1607	0
27	01	1738	0
318	0	1899	0
394	0	1919	0
1049	035	1784	0
158	0	1853	0
796	03	1758	0
721	0	1641	0
96	05	1998	0
554	0	1705	0
96	05	1672	0
422	01	1684	0
663	0	1866	0
815	0	1682	0
651	05	1879	0
1456	0	2071	0
1252	01	2071	0
455	0	1579	0
699	0	2027	0
1275	0	2071	0
285	0	1965	0
86	0	2034	0
212	0	1734	0
1066	0	1719	0
170	01	1720	0
815	0	1981	0
188	03	1957	0
179	03	1945	0
327	0	1811	0
730	0	1541	0
468	04	1555	0
268	0	1734	0
1157	03	1731	0
268	0	1730	0
166	03	1699	0
1009	0	1745	0
309	05	1995	0
615	0	1809	0
650	03	1569	0
379	0	2034	0
492	0	1582	0
428	0	1815	0
747	01	1770	0
457	0	1809	0
212	0	1804	0
734	03	1864	0
58	2	1585	02
621	03	2033	0
601	03	1751	0
31	03	2027	0
31	03	1551	0
16	0	1858	0
958	0	1843	0
394	0	1554	0
558	0	1607	0
346	0	1649	0
883	01	1784	0
