# Supplementary material for: Environmental change makes robust ecological networks fragile
Source: Nat Commun. 2016 Aug 11;7:12462. doi: 10.1038/ncomms12462 (PMC4987532; doi:10.1038/ncomms12462)
Supplement: Supplementary Data 1 — Host-parasite networks and host extinction sequences in Avida experiments. The compressed archive includes the 100 co-evolved host-parasite networks and the host extinction sequences in the historical scenario. [file ncomms12462-s2.zip › Supplementary_data_S1/host_parasite_network_55.csv]

host_genotype	host_phenotype	parasite_genotype	parasite_phenotype
62	1	2078	15
182	46	2511	0156
1162	0	1882	036
197	1	1757	14
327	0	2213	015
664	46	2503	016
1146	46	2776	0356
184	125	2385	1
428	46	2070	0156
184	125	2386	01
978	46	2582	0146
64	25	2527	0156
125	46	2127	156
253	46	1677	01356
1215	46	2127	156
113	25	2366	156
251	46	1770	01356
41	25	1678	156
92	25	1661	056
50	12	2124	156
198	46	2606	036
937	46	2053	016
168	46	1863	0156
39	46	2111	016
23	25	2223	2
454	46	1722	0156
337	0	2691	016
1270	12	2686	15
154	0	2102	0156
162	12	2029	01
100	04	2692	0
722	46	2149	01356
1064	46	1677	01356
55	25	2731	0156
72	25	1789	01356
54	46	2135	056
26	0	1897	0135
978	46	1905	0146
288	25	2722	0156
22	0	2027	0
105	02	1702	0
27	25	1980	0156
51	46	2592	056
567	46	2612	0156
113	25	2034	156
337	0	2187	0
374	25	2162	156
74	12	1861	1
413	46	2544	0156
872	25	2304	05
57	125	2627	035
80	25	2711	0156
418	25	2317	156
108	1	1916	0156
285	0	2105	016
350	5	2686	15
341	46	2239	0136
176	12	2647	2
285	0	2102	0156
180	0	2575	0
84	25	2368	0156
298	25	2734	01356
316	1	2169	0156
217	25	2615	156
927	25	1798	156
60	46	2079	156
568	46	2374	036
388	25	1741	015
80	25	2406	0156
991	46	2084	156
381	46	2619	156
179	1	2169	0156
442	12	2645	0156
129	5	2580	035
123	25	2673	156
716	46	1929	036
86	0	2187	0
310	013	2055	056
112	12	2698	0135
114	46	2471	016
108	1	2102	0156
202	1	1691	01
496	12	2413	014
38	25	2359	135
561	04	2274	036
26	0	2126	0156
20	25	2203	015
426	25	1871	0156
121	25	2455	015
299	5	1798	156
400	12	2731	0156
879	04	1719	01
105	02	2138	0
451	46	2378	056
122	12	2498	01
518	46	2700	0156
181	46	2019	01356
192	46	2768	16
232	46	2364	16
140	25	2659	0156
574	0	2375	0
859	46	1872	1356
518	46	2389	06
69	46	1862	156
282	1	1989	0156
210	12	2712	0156
145	0	1816	01356
784	12	1915	1
50	12	2681	13
436	46	2720	01356
596	46	2034	156
449	46	1761	156
305	25	1678	156
71	25	2586	02
805	12	2291	0136
71	25	2584	2
59	46	1739	0156
702	25	2458	0156
294	25	2231	02
112	12	2392	0135
380	46	1886	156
385	46	1763	136
80	25	2652	0156
385	46	1761	156
92	25	2091	0156
80	25	2655	0156
878	46	2342	036
71	25	1808	2
283	0	2187	0
323	0	2577	0123456
1336	46	2636	0136
246	0	2742	05
99	12	2686	15
15	25	1880	05
220	25	1741	015
159	12	2069	01
1368	46	1692	016
601	1	2380	15
400	12	1936	01
25	12	2604	0156
46	1	2018	13
1524	46	2053	016
297	46	2199	016
322	04	1849	056
376	12	2681	13
46	1	1764	016
255	0	2109	015
64	25	1741	015
455	25	2652	0156
395	46	1812	156
343	12	2102	0156
883	1	2369	016
192	46	2273	036
295	25	2602	0135
892	25	2619	156
486	12	2102	0156
105	02	2381	0
211	25	1703	035
507	25	2021	0156
1194	0125	1848	0
52	25	1873	056
291	46	1929	036
1271	12	2652	0156
145	0	2657	0156
233	46	1658	4
272	25	1678	156
290	46	2701	056
290	46	2700	0156
1044	04	1657	0
47	46	2644	0156
11	46	2053	016
1172	04	1657	0
7	46	2562	0136
400	12	2236	0156
69	46	2489	036
69	46	2145	0156
127	25	2752	2
102	46	2691	016
5	46	2508	01356
175	25	1727	01356
182	46	1826	156
15	25	2265	0156
1409	12	2222	156
1363	46	1678	156
125	46	2034	156
39	46	2356	0156
32	04	2478	4
416	12	2134	13
621	46	2761	01356
236	5	1881	01356
950	6	2374	036
403	46	1790	056
8	25	2640	2
44	25	2516	156
187	25	2382	015
32	04	1955	0
462	25	1850	2
847	04	1657	0
760	0	2374	036
114	46	1692	016
62	1	1740	015
797	46	1882	036
392	0	2033	0
940	12	2260	015
286	125	1732	0136
219	25	2510	0156
71	25	2049	02
741	25	2107	0156
80	25	2209	0156
571	125	2773	05
150	25	2595	15
673	46	1941	056
804	1	1811	16
336	25	1887	135
192	46	1882	036
137	46	2503	016
451	46	2776	0356
218	46	1984	036
207	25	1840	56
1004	04	2503	016
330	46	1905	0146
174	46	2190	056
707	25	2388	156
578	25	2092	2
901	0	2109	015
689	0	2111	016
43	25	2669	156
11	46	2593	06
281	46	1901	4
467	25	2658	156
116	46	1760	016
35	12	1947	156
322	04	2003	056
30	04	2622	0136
41	25	2464	156
379	46	2715	01356
1038	04	1804	01
123	25	1986	156
7	46	2774	156
87	12	2521	135
74	12	2292	01
4	25	2336	035
226	46	1882	036
112	12	2446	16
112	12	2011	1
648	12	2574	0156
405	46	2036	016
31	25	1922	156
236	5	2721	01356
748	12	2644	0156
7	46	2427	14
25	12	2296	2
1098	46	1721	0156
358	12	2645	0156
169	12	2707	0156
222	1	2169	0156
27	25	2323	0156
488	123	2753	01
1	5	1995	35
1065	46	2147	016
841	46	1864	056
76	46	2502	01356
15	25	2604	0156
305	25	2031	012
436	46	2070	0156
100	04	2246	14
1392	1	1698	0156
108	1	1918	01
467	25	1672	0156
273	1	2696	0156
313	1	1800	01235
761	46	2644	0156
692	46	1761	156
113	25	1687	156
263	0	1905	0146
660	46	2291	0136
367	125	2384	156
54	46	2743	0156
274	1	2078	15
248	25	2203	015
117	25	2588	2
117	25	2587	02
87	12	2681	13
22	0	2109	015
525	12	2681	13
329	12	1781	14
193	25	1775	156
806	2	2064	12
685	25	1790	056
498	04	1722	0156
3	46	2009	0156
1120	25	2718	0156
892	25	1678	156
230	46	2504	0156
1209	04	2363	01
427	46	1669	036
80	25	2451	0156
181	46	1878	1356
1144	0	1940	01
65	46	2624	156
74	12	2589	01
207	25	2126	0156
690	46	2354	01356
168	46	2146	0156
337	0	1662	016
87	12	2744	135
315	12	1871	0156
256	5	2099	0156
82	25	2673	156
1465	46	2146	0156
43	25	1727	01356
563	03	2009	0156
678	46	2346	01356
659	12	2053	016
195	12	2636	0136
158	125	1979	15
859	46	1919	01356
41	25	2075	56
7	46	2166	156
837	46	2021	0156
451	46	1941	056
898	1	1836	0156
160	02	2575	0
431	04	2003	056
932	0	2102	0156
396	46	2239	0136
783	46	2548	1356
653	46	2374	036
1119	25	1678	156
397	25	2693	2
331	25	2619	156
400	12	2673	156
1214	46	1780	01356
152	46	2444	036
652	12	1916	0156
458	04	2440	056
5	46	2410	036
173	46	2118	0156
826	46	2503	016
71	25	2443	02
629	46	1931	0156
804	1	2099	0156
218	46	1938	036
8	25	2336	035
336	25	2227	156
8	25	2686	15
15	25	2658	156
337	0	2386	01
288	25	1830	15
955	46	2118	0156
417	15	2169	0156
156	46	2674	016
313	1	2573	0135
149	46	1790	056
640	46	2516	156
92	25	2440	056
87	12	1699	13
54	46	2776	0356
626	25	2709	015
577	46	2399	0156
247	46	2135	056
204	25	2395	012
768	46	1968	0156
708	46	1810	0156
1330	46	2102	0156
273	1	1957	14
265	46	2691	016
80	25	2608	035
665	25	2527	0156
93	1	2323	0156
198	46	1875	036
994	46	1675	01356
279	25	2550	05
843	46	2606	036
945	25	2693	2
541	25	2574	0156
888	0	2213	015
824	12	2711	0156
366	25	1705	035
145	0	2405	016
886	12	1954	15
27	25	1941	056
701	25	2309	056
461	46	2502	01356
11	46	1864	056
393	46	2272	036
140	25	2304	05
181	46	2346	01356
37	46	2036	016
534	46	2034	156
404	46	2626	0356
112	12	2255	13
423	46	2034	156
112	12	2252	016
424	0	2414	0
79	46	2133	0136
169	12	2652	0156
325	0	2386	01
123	25	1947	156
399	25	1871	0156
157	25	1678	156
968	0	2109	015
518	46	1909	0156
7	46	2124	156
898	1	2323	0156
414	25	2155	0156
8	25	2004	035
307	25	2452	0156
62	1	2155	0156
493	46	2563	016
32	04	2246	14
30	04	2032	0
120	125	2034	156
39	46	1721	0156
80	25	2208	015
47	46	2492	0156
5	46	1770	01356
167	1	2706	01
80	25	2207	0156
107	25	2190	056
1208	0	1897	0135
5	46	2606	036
875	12	2534	0156
22	0	2616	0136
232	46	1882	036
232	46	1886	156
176	12	2494	2
205	04	1657	0
19	46	1834	0136
85	46	1658	4
880	46	1899	136
133	12	1667	015
375	125	1738	1
429	25	2336	035
397	25	2640	2
378	46	2503	016
271	5	1800	01235
1430	25	2430	15
214	46	2053	016
214	46	2055	056
275	25	2388	156
531	25	1678	156
25	12	1961	2
35	12	2178	156
46	1	2056	16
362	25	2583	2
63	46	2005	056
38	25	2722	0156
568	46	2527	0156
218	46	2370	0136
857	46	2374	036
218	46	2374	036
662	46	2145	0156
814	12	2740	01
207	25	2673	156
103	125	1933	056
294	25	1741	015
443	25	2749	2
192	46	1785	036
467	25	2066	01356
110	25	2227	156
87	12	1843	0136
75	1	1957	14
1101	12	2203	015
145	0	2500	0135
523	25	1678	156
317	25	2304	05
446	25	2034	156
467	25	2604	0156
75	1	2397	016
71	25	1703	035
129	5	2334	035
129	5	2336	035
391	1	2447	156
153	04	1953	14
326	46	2374	036
296	12	1954	15
1009	25	2222	156
439	1	2759	01
210	12	2102	0156
123	25	1939	156
155	25	2738	01256
344	46	2704	016
578	25	2047	02
39	46	1722	0156
349	46	2123	056
416	12	2471	016
5	46	2761	01356
454	46	1678	156
684	46	2182	0156
165	25	1913	15
723	46	2490	0156
975	46	2084	156
247	46	1941	056
234	46	2374	036
723	46	2700	0156
477	46	2291	0136
152	46	2489	036
1168	0	1770	01356
782	46	2084	156
410	46	1934	156
23	25	2030	156
50	12	2034	156
560	04	1657	0
1072	12	2155	0156
79	46	1942	0136
163	46	2503	016
1398	04	1658	4
88	1	2644	0156
65	46	2034	156
225	25	2222	156
744	12	2507	012
2	1	1698	0156
204	25	2009	0156
400	12	2126	0156
149	46	1933	056
2	1	2529	156
759	12	2213	015
150	25	1667	015
47	46	1707	0156
617	5	1805	015
977	46	2570	016
128	25	2730	156
742	46	2685	4
480	46	2374	036
265	46	2188	0156
183	25	2693	2
385	46	1912	136
324	0	2486	0
81	25	2722	0156
112	12	1759	1
165	25	2595	15
150	25	2393	0135
574	0	1745	0
420	46	2607	036
420	46	2606	036
15	25	1926	056
584	25	2426	0156
197	1	2696	0156
128	25	2516	156
351	46	2370	0136
174	46	2390	056
154	0	1770	01356
692	46	2348	0156
35	12	2238	156
160	02	2136	0
312	46	1690	0136
279	25	2718	0156
31	25	2305	05
124	46	2036	016
142	12	2184	1
163	46	1675	01356
152	46	1666	036
242	12	2402	2
333	125	2464	156
164	46	1733	156
11	46	2644	0156
1500	0	2549	0156
82	25	2516	156
15	25	2107	0156
30	04	2770	0136
323	0	2137	0
13	25	2373	156
219	25	1682	0156
142	12	2744	135
836	04	1657	0
429	25	2004	035
101	46	1777	01356
471	25	2722	0156
573	25	2305	05
69	46	2293	0156
99	12	1954	15
423	46	1892	156
333	125	2513	156
333	125	2517	01
32	04	2685	4
1039	25	2090	2
1318	12	2707	0156
697	46	1902	056
858	46	1868	036
50	12	2520	1
174	46	2700	0156
683	46	2374	036
241	46	2643	0156
839	25	2102	0156
184	125	1662	016
100	04	2440	056
589	46	2020	0156
625	012	1708	035
859	46	2548	1356
236	5	2415	01356
502	46	2504	0156
1042	04	2188	0156
2	1	1937	015
39	46	2504	0156
616	25	2009	0156
46	1	1811	16
192	46	2272	036
192	46	2274	036
132	125	2555	02
15	25	1828	123
1123	25	2513	156
47	46	1710	06
908	04	1901	4
282	1	2169	0156
1200	1	1916	0156
31	25	2719	0156
32	04	1657	0
766	12	1667	015
314	12	2198	15
529	12	2521	135
324	0	1858	0135
32	04	1658	4
101	46	2664	01356
101	46	2666	01356
304	25	1913	15
300	04	2041	01
54	46	1846	04
1011	0	2033	0
672	12	1759	1
344	46	2053	016
393	46	2314	036
668	25	2710	0156
199	46	2471	016
120	125	1976	016
856	25	2336	035
81	25	2663	0156
24	25	2155	0156
187	25	1950	05
152	46	1905	0146
299	5	1941	056
49	46	2536	034
57	125	2368	0156
559	25	1775	156
1	5	2380	15
82	25	1986	156
238	46	1747	0156
295	25	2065	015
499	0	2109	015
395	46	2652	0156
1091	46	1876	036
401	12	2200	2
108	1	2758	0156
1585	12	2604	0156
55	25	2079	156
50	12	1892	156
1551	25	2338	2
125	46	1692	016
202	1	1978	0156
542	04	2003	056
157	25	2513	156
685	25	2773	05
681	46	2728	0156
168	46	2650	0156
595	25	1678	156
182	46	2764	0156
1217	1	1916	0156
259	12	1897	0135
62	1	2369	016
30	04	2769	01
624	25	2034	156
710	25	2336	035
658	46	2776	0356
89	25	1678	156
8	25	1850	2
8	25	1853	2
1174	46	1678	156
12	46	2592	056
884	25	2619	156
258	46	2034	156
598	04	2473	0
421	12	2521	135
302	46	2511	0156
733	1	1800	01235
119	46	2527	0156
62	1	2169	0156
649	25	2722	0156
969	46	1876	036
100	04	1904	05
142	12	2476	13
100	04	1902	056
100	04	1903	05
168	46	1911	0156
80	25	2020	0156
39	46	2512	016
1278	04	2606	036
1104	46	2050	0156
1230	46	2735	156
3	46	1761	156
508	0	2109	015
162	12	2555	02
75	1	1757	14
709	02	2436	0
509	12	2516	156
8	25	2579	5
80	25	2154	0156
417	15	2632	013
194	46	2712	0156
476	1	2315	156
1026	46	1728	1356
109	0	1845	0
67	12	2604	0156
292	25	1994	135
168	46	2700	0156
603	1	1978	0156
248	25	2451	0156
384	46	2053	016
287	12	2034	156
297	46	2055	056
906	12	2327	01345
297	46	2053	016
54	46	1941	056
737	25	2230	2
358	12	2393	0135
565	12	1897	0135
915	25	2776	0356
369	46	2440	056
38	25	2020	0156
203	1	2169	0156
108	1	2651	16
1047	25	2516	156
27	25	2168	0156
271	5	2778	35
24	25	2078	15
243	46	2503	016
692	46	2705	156
423	46	2567	0156
479	46	2468	16
1002	25	2686	15
237	46	1929	036
324	0	1712	0135
189	125	1790	056
671	0	2221	0
1490	0	2109	015
938	04	2187	0
219	25	1775	156
87	12	2435	135
408	25	2564	05
54	46	1748	04
44	25	1934	156
413	46	1909	0156
82	25	2373	156
1484	25	2588	2
91	46	1882	036
138	46	1967	036
400	12	2426	0156
112	12	2702	0135
330	46	2189	146
133	12	2056	16
37	46	2374	036
37	46	2370	0136
402	12	2328	0135
294	25	2038	05
114	46	2034	156
15	25	2304	05
659	12	2199	016
47	46	2055	056
673	46	1846	04
182	46	1721	0156
182	46	1722	0156
122	12	2712	0156
676	46	2320	14
841	46	1760	016
798	46	2606	036
163	46	2354	01356
715	12	2124	156
8	25	2587	02
8	25	2585	0156
332	25	1678	156
133	12	1712	0135
20	25	2708	015
187	25	2574	0156
31	25	2267	156
205	04	2187	0
323	0	1847	0
106	46	1933	056
927	25	1941	056
87	12	2239	0136
105	02	1753	0
54	46	2182	0156
93	1	1937	015
587	0	1816	01356
207	25	1743	156
546	46	2536	034
794	25	2034	156
137	46	2265	0156
799	04	1658	4
1165	12	2446	16
65	46	2229	136
180	0	2381	0
214	46	1760	016
30	04	2562	0136
741	25	2604	0156
94	12	2636	0136
93	1	2169	0156
114	46	1895	016
71	25	1855	156
900	46	1929	036
607	46	2448	0134
245	25	2566	156
345	46	1790	056
671	0	2219	0
390	0	2541	0135
521	46	2034	156
998	25	2673	156
43	25	2766	0156
2	1	2155	0156
980	12	2574	0156
1296	25	2231	02
102	46	2188	0156
241	46	2700	0156
184	125	2188	0156
261	46	2644	0156
198	46	2153	036
108	1	2061	0156
8	25	1703	035
223	25	2308	156
140	25	2609	156
367	125	2044	156
366	25	1703	035
121	25	2712	0156
181	46	2062	0156
31	25	2550	05
450	12	2686	15
849	46	1780	01356
38	25	1969	0156
89	25	1972	156
2	1	2168	0156
2	1	2169	0156
54	46	2535	0156
858	46	2099	0156
39	46	2020	0156
1015	46	2451	0156
39	46	2022	016
124	46	2428	0136
1113	12	2126	0156
1419	125	2340	01
141	25	2055	056
476	1	2155	0156
1494	1	2102	0156
287	12	1892	156
999	25	2619	156
784	12	2652	0156
159	12	1922	156
89	25	2455	015
50	12	2132	015
175	25	2766	0156
294	25	2174	05
463	0	2185	01
87	12	1744	13
439	1	1916	0156
323	0	2634	0
196	0	1787	01
271	5	2573	0135
46	1	2649	16
2	1	2380	15
299	5	2176	156
374	25	2120	012
280	46	2471	016
228	46	2035	0156
274	1	2315	156
81	25	2615	156
180	0	2040	0
368	46	2528	036
799	04	2685	4
1167	0	2729	01
929	12	2446	16
179	1	1989	0156
404	46	1790	056
384	46	2254	06
470	12	2574	0156
129	5	1703	035
93	1	2170	015
482	25	1836	0156
150	25	2401	0156
349	46	1935	56
197	1	2253	14
274	1	2424	156
779	25	2693	2
945	25	2586	02
231	25	1934	156
54	46	1749	56
747	5	1867	0156
156	46	2374	036
55	25	2426	0156
409	1	2280	0156
498	04	2156	0
3	46	2652	0156
415	25	2426	0156
641	12	2681	13
131	0	1674	0
1323	46	2606	036
242	12	2647	2
578	25	2588	2
746	1	2398	0156
485	1	2169	0156
8	25	1805	015
304	25	1871	0156
79	46	1898	016
1	5	1752	15
373	46	2151	016
497	46	2536	034
291	46	1882	036
50	12	2083	1
440	46	2374	036
1032	25	2647	2
733	1	1698	0156
523	25	2619	156
802	125	2513	156
737	25	2231	02
796	12	1743	156
31	25	1768	156
108	1	2605	0156
327	0	2712	0156
519	46	2034	156
201	5	1867	0156
675	46	1933	056
214	46	2148	16
784	12	2404	0156
38	25	1972	156
2	1	2176	156
118	5	2644	0156
272	25	2511	0156
207	25	1947	156
692	46	1714	0156
66	5	1941	056
657	25	1873	056
320	04	2215	0
34	25	2693	2
148	25	2722	0156
116	46	2397	016
1169	12	2102	0156
90	125	1790	056
159	12	2155	0156
376	12	1843	0136
1542	46	1711	0136
903	25	2154	0156
108	1	1815	0156
108	1	1811	16
323	0	2535	0156
835	25	2712	0156
255	0	1674	0
327	0	1674	0
1135	12	2291	0136
457	46	2503	016
121	25	1822	015
235	12	2711	0156
755	1	2018	13
214	46	2449	016
459	46	1882	036
570	46	2370	0136
226	46	1929	036
268	46	2021	0156
19	46	2163	136
481	1	1698	0156
74	12	2754	013
409	1	2169	0156
37	46	2084	156
391	1	1959	156
968	0	2554	015
600	46	2112	0136
54	46	1750	056
158	125	2514	1
145	0	2103	0156
469	25	2315	156
15	25	2155	0156
168	46	2346	01356
182	46	2722	0156
112	12	2396	1
22	0	1674	0
112	12	2393	0135
434	25	2265	0156
18	12	2647	2
522	46	2051	0156
1100	25	2338	2
373	46	2496	036
1211	25	2734	01356
465	1	2706	01
80	25	2299	15
140	25	2023	05
41	25	2619	156
152	46	2342	036
259	12	2126	0156
236	5	1777	01356
434	25	2604	0156
3	46	1812	156
142	12	2681	13
557	46	2703	0156
496	12	2112	0136
785	46	1666	036
140	25	1820	56
122	12	1916	0156
348	12	2574	0156
5	46	2070	0156
186	46	2570	016
433	25	2336	035
651	0	1897	0135
1525	0	2126	0156
781	46	2039	036
818	46	2346	01356
1201	46	2084	156
374	25	2030	156
508	0	1674	0
363	12	2698	0135
65	46	2320	14
539	1	2298	0156
323	0	2182	0156
35	12	2673	156
274	1	2155	0156
122	12	2102	0156
270	0	1737	036
116	46	2095	014
160	02	1702	0
585	12	1916	0156
22	0	2116	015
1101	12	1964	0156
81	25	2458	0156
71	25	2640	2
31	25	2304	05
202	1	2169	0156
285	0	2549	0156
814	12	2681	13
164	46	1974	016
169	12	1766	0156
156	46	2570	016
431	04	1804	01
163	46	1924	01356
366	25	2638	035
134	46	2036	016
990	04	2685	4
1010	46	2182	0156
296	12	2686	15
196	0	2159	0
413	46	2700	0156
501	0	2116	015
637	25	2693	2
58	46	1790	056
30	04	1973	015
431	04	2287	14
94	12	2576	0156
94	12	2574	0156
144	46	1834	0136
431	04	2440	056
185	0	1864	056
690	46	2503	016
710	25	1703	035
220	25	2038	05
1225	46	1790	056
611	0	2606	036
590	1	2169	0156
60	46	2228	156
182	46	2020	0156
1020	46	2354	01356
116	46	2254	06
116	46	2644	0156
408	25	2230	2
408	25	2231	02
140	25	1720	0156
1396	04	1804	01
108	1	2056	16
1143	46	2055	056
635	0	2217	01356
1444	46	2652	0156
320	04	2504	0156
425	0	2539	05
8	25	1754	035
686	46	1967	036
518	46	2291	0136
152	46	2250	036
43	25	1789	01356
195	12	2574	0156
43	25	1780	01356
928	46	1826	156
288	25	1884	15
22	0	2217	01356
72	25	2034	156
157	25	2619	156
182	46	2459	0156
84	25	1836	0156
266	46	1882	036
173	46	2766	0156
133	12	1759	1
880	46	1990	0136
8	25	2388	156
364	25	2044	156
385	46	1812	156
39	46	1678	156
286	125	2670	0136
32	04	2187	0
143	46	2448	0134
592	46	2034	156
199	46	1692	016
244	1	2168	0156
244	1	2169	0156
153	04	2041	01
839	25	2452	0156
32	04	1704	0
907	0	1713	01
80	25	2707	0156
412	25	1850	2
334	25	1897	0135
873	46	2503	016
368	46	2374	036
7	46	1892	156
889	46	2146	0156
248	25	2020	0156
756	46	2346	01356
259	12	2631	01
1041	25	2139	015
321	1	2284	0156
622	0	1785	036
66	5	2176	156
479	46	2034	156
235	12	2020	0156
479	46	2036	016
145	0	2298	0156
652	12	2452	0156
136	46	1722	0156
104	25	1686	156
235	12	2209	0156
129	5	2139	015
1191	46	2256	014
1266	12	2379	1
42	46	2606	036
24	25	2315	156
82	25	1743	156
13	25	1743	156
409	1	2037	015
153	04	1804	01
829	46	1658	4
7	46	2034	156
89	25	2308	156
9	5	2102	0156
156	46	2036	016
245	25	2673	156
419	46	2480	0156
431	04	2041	01
75	1	2488	012
338	46	2471	016
601	1	1752	15
327	0	2109	015
271	5	2177	35
356	46	2266	016
