# Supplementary material for: Environmental change makes robust ecological networks fragile
Source: Nat Commun. 2016 Aug 11;7:12462. doi: 10.1038/ncomms12462 (PMC4987532; doi:10.1038/ncomms12462)
Supplement: Supplementary Data 1 — Host-parasite networks and host extinction sequences in Avida experiments. The compressed archive includes the 100 co-evolved host-parasite networks and the host extinction sequences in the historical scenario. [file ncomms12462-s2.zip › Supplementary_data_S1/host_parasite_network_56.csv]

host_genotype	host_phenotype	parasite_genotype	parasite_phenotype
466	0	3163	0
478	3	3214	3
244	06	3155	0
2078	3	3267	3
1254	3	2962	3
727	3	3187	3
2078	3	3007	3
2206	3	3271	3
1356	3	2961	3
209	34	3128	3
494	3	2962	3
209	34	3123	3
1243	3	3258	3
708	3	2947	3
432	3	3202	3
835	3	3258	3
356	3	3233	3
1238	3	3123	3
1247	3	2909	3
418	3	3090	3
364	3	2939	3
1855	3	2913	3
1088	3	3123	3
2091	0	2905	0
1091	3	3053	013
1689	3	3043	3
1092	3	3152	3
998	3	2824	3
1015	3	2909	3
1068	3	2824	3
2078	3	3028	3
605	0	2892	0
1059	3	2888	3
209	34	3041	3
1062	3	2824	3
2779	3	3164	3
1511	3	2915	3
716	3	3214	3
1392	0	2905	0
1358	3	2824	3
2207	3	2962	3
1320	3	3123	3
644	3	2901	3
1638	3	3150	3
869	3	3258	3
796	3	3214	3
242	0	3155	0
1849	3	2962	3
2310	3	3007	3
996	3	2824	3
513	3	2909	3
1999	3	3043	3
1717	3	3258	3
1464	06	3155	0
299	06	3079	0
648	3	2962	3
1588	3	2891	3
1958	34	3126	3
1261	3	2824	3
1261	3	2827	3
765	3	2909	3
363	3	3123	3
695	3	3174	13
209	34	2939	3
1355	3	3164	3
1583	3	2824	3
939	34	3123	3
1855	3	3214	3
204	3	3281	3
2122	3	3271	3
1350	3	3214	3
1247	3	2971	3
1059	3	2970	3
1574	3	2909	3
429	0	3067	0
2515	3	3214	3
1033	3	3258	3
1463	3	2909	3
1753	3	2939	3
391	06	2867	0
756	34	3058	3
802	3	2909	3
228	3	3152	3
2117	3	2909	3
351	34	2940	3
1224	3	2939	3
215	3	2876	3
643	3	2824	3
817	3	3123	3
1364	3	2824	3
1254	3	3214	3
989	3	3258	3
351	34	3080	3
215	3	3123	3
2206	3	3214	3
1918	3	2909	3
2021	3	2909	3
141	34	3123	3
141	34	3128	3
2022	3	2962	3
1500	34	3128	3
1224	3	2853	3
1059	3	3181	3
1059	3	3180	3
372	3	2894	3
2318	34	2939	3
648	3	3271	3
984	3	2961	3
219	06	2905	0
1059	3	2909	3
547	3	2962	3
2155	3	2894	3
478	3	3258	3
997	3	2824	3
1091	3	2888	3
1224	3	3083	3
937	34	3123	3
937	34	3128	3
642	0	2886	0
1258	3	3119	3
2674	3	3119	3
1488	06	3079	0
364	3	3123	3
497	3	2875	3
605	0	3183	0
1254	3	3271	3
372	3	2862	3
1051	3	3161	3
372	3	3119	3
684	3	2962	3
1134	3	3214	3
1511	3	3096	3
1219	3	3060	3
1240	3	3214	3
1316	3	2962	3
1525	3	3152	3
1147	3	2824	3
425	3	2866	3
644	3	3123	3
644	3	3129	3
228	3	3210	3
1512	0	3155	0
592	1	2807	1
372	3	2850	3
1219	3	3123	3
333	3	3123	3
1033	3	3214	3
87	34	2939	3
1316	3	3178	3
2330	3	3007	3
922	3	3043	3
2393	3	2824	3
2142	3	3214	3
2409	3	3152	3
372	3	2998	3
87	34	3084	3
605	0	3144	0
172	06	3079	0
121	0	2927	0
1141	3	3271	3
1958	34	2939	3
1158	06	3155	0
1250	3	3123	3
1196	3	2866	3
1091	3	2909	3
1638	3	3063	3
548	34	3126	3
356	3	3096	3
1251	3	3258	3
289	06	3067	0
204	3	3123	3
204	3	3128	3
1360	3	2909	3
1291	3	3123	3
1500	34	3242	3
497	3	3123	3
2340	3	3123	3
432	3	2832	3
1037	0	3163	0
880	3	2911	3
1606	3	3123	3
1409	3	2866	3
1863	3	2909	3
1065	3	3119	3
827	3	2962	3
1292	3	3128	3
372	3	3200	3
2084	3	2939	3
547	3	3064	3
1224	3	3123	3
667	3	3123	3
1224	3	3005	3
796	3	3258	3
1750	3	2947	3
648	3	3214	3
1576	3	2939	3
1209	06	2813	0
2110	3	3123	3
1296	3	2909	3
1122	3	3083	3
