# Supplementary material for: Environmental change makes robust ecological networks fragile
Source: Nat Commun. 2016 Aug 11;7:12462. doi: 10.1038/ncomms12462 (PMC4987532; doi:10.1038/ncomms12462)
Supplement: Supplementary Data 1 — Host-parasite networks and host extinction sequences in Avida experiments. The compressed archive includes the 100 co-evolved host-parasite networks and the host extinction sequences in the historical scenario. [file ncomms12462-s2.zip › Supplementary_data_S1/host_parasite_network_57.csv]

host_genotype	host_phenotype	parasite_genotype	parasite_phenotype
1241	0	2031	0
1152	0	2160	0
837	0	2242	0
1960	0	2160	0
823	02	2334	0
1489	0	2242	0
776	0	2434	0
1928	0	2247	0
1644	0	2381	0
429	0	2247	0
361	0	2242	0
703	0	2362	0
359	0	2416	0
154	0	2165	0
564	0	2242	0
1543	0	2362	0
1221	0	2247	0
680	0	2362	0
124	0	2104	0
454	0	2381	0
566	0	2381	0
1667	0	2039	0
186	0	2140	0
1212	0	2242	0
677	0	2242	0
1623	0	2362	0
1508	0	2362	0
59	0	2381	0
1891	0	2031	0
1191	0	2434	0
904	0	2434	0
295	0	2381	0
380	0	2242	0
553	0	2362	0
429	0	2416	0
709	0	2362	0
739	0	2247	0
1336	0	2362	0
1381	0	2362	0
1156	0	2242	0
1800	0	2362	0
1030	0	2242	0
968	0	2381	0
403	0	2242	0
1194	0	2104	0
1568	0	2242	0
325	0	2362	0
298	0	2381	0
411	0	2381	0
556	0	2247	0
186	0	2242	0
1664	0	2381	0
732	0	2381	0
1646	0	2362	0
314	0	2362	0
123	0	2160	0
561	0	2362	0
459	0	2381	0
1126	0	2362	0
280	0	2242	0
652	0	2039	0
1048	0	2055	0
1430	01	2362	0
59	0	2362	0
1841	0	2031	0
431	0	2242	0
55	0	2242	0
538	0	2242	0
507	0	2362	0
1729	0	2242	0
429	0	2396	0
1172	0	2160	0
358	0	2160	0
781	0	2242	0
1505	0	2242	0
817	0	2242	0
1725	0	2242	0
409	0	2362	0
972	0	2165	0
1241	0	2165	0
337	0	2039	0
1643	0	2381	0
280	0	2164	0
1681	0	2165	0
496	0	2362	0
559	0	2381	0
1619	0	2397	0
1383	02	2031	0
986	0	2381	0
363	0	2247	0
1051	0	2242	0
1572	0	2242	0
884	0	2381	0
914	0	2242	0
337	0	2179	0
392	0	2165	0
206	0	2247	0
1437	0	2160	0
1267	0	2381	0
1265	0	2362	0
804	0	2247	0
1979	0	2242	0
214	2	2472	2
1495	0	2362	0
733	0	2104	0
513	0	2242	0
1452	0	2434	0
1769	0	2362	0
919	0	2160	0
1055	0	2242	0
1286	0	2242	0
407	0	2242	0
326	0	2362	0
731	0	2247	0
431	0	2439	0
633	0	2362	0
608	0	2242	0
