# Supplementary material for: Environmental change makes robust ecological networks fragile
Source: Nat Commun. 2016 Aug 11;7:12462. doi: 10.1038/ncomms12462 (PMC4987532; doi:10.1038/ncomms12462)
Supplement: Supplementary Data 1 — Host-parasite networks and host extinction sequences in Avida experiments. The compressed archive includes the 100 co-evolved host-parasite networks and the host extinction sequences in the historical scenario. [file ncomms12462-s2.zip › Supplementary_data_S1/host_parasite_network_58.csv]

host_genotype	host_phenotype	parasite_genotype	parasite_phenotype
234	1	2087	01
906	1	1430	01
65	0	1584	01
467	1	1405	013
147	1	1528	01
343	0	1789	013
267	1	1436	01
152	13	2245	013
106	1	1454	01
15	0	2191	0
809	0	1748	013
117	1	2044	013
1085	1	1718	013
225	1	1576	013
31	1	1426	013
48	1	1533	01
355	1	2266	01
335	0	1508	01
69	1	1874	1
370	1	2068	01
475	1	2134	013
604	01	1811	01
1094	0	2088	01
433	0	1881	013
36	0	1656	01
408	1	2044	013
102	1	1829	01
1188	0	2055	01
680	1	2003	013
261	0	2028	01
500	1	1426	013
342	0	1904	013
1222	1	2141	01
64	1	2181	01
225	1	2336	01
7	0	1711	013
523	1	2153	013
173	1	2153	013
461	1	1410	01
38	0	1430	01
76	1	2288	013
1071	1	1810	01
239	0	1457	013
432	1	1864	01
306	0	1687	01
203	1	2218	01
218	1	1416	01
83	1	1971	013
1149	0	2005	013
455	1	1718	013
83	1	1409	013
609	0	1880	013
236	0	1594	01
781	1	1793	013
50	01	1796	01
819	1	1578	013
193	13	1633	013
154	1	2213	013
684	0	2304	01
765	0	1476	013
62	1	1727	1
622	0	1668	01
20	1	1958	013
715	1	1408	01
196	1	1580	013
131	01	2108	01
158	0	1526	03
7	0	1883	013
171	0	1986	013
613	0	1530	01
601	0	2003	013
545	0	1906	01
651	0	1430	01
694	0	1957	01
134	1	2011	01
664	0	1743	013
330	1	1478	01
124	1	1580	013
1043	0	1654	01
290	0	2090	01
404	1	1681	01
75	1	1663	01
627	0	1416	01
572	35	1899	013
663	1	2253	01
54	1	1837	01
90	1	1728	01
616	345	1504	013
16	01	2088	01
168	1	2177	01
200	1	1507	01
951	1	2096	01
1030	1	1883	013
331	1	1407	013
610	0	1726	01
206	1	1958	013
909	0	2066	01
407	0	1821	01
335	0	1698	01
511	1	2159	013
503	0	1864	01
52	0	1844	03
496	0	2094	013
24	0	1453	01
614	0	2319	03
335	0	2313	01
142	1	2104	013
26	1	2349	01
595	1	1821	01
832	1	1440	013
563	1	2039	1
18	1	2124	01
385	03	2333	013
25	1	1969	01
620	0	1667	013
438	0	1821	01
271	0	2212	0
188	1	1935	01
335	0	2274	01
528	1	1935	01
671	1	2193	01
481	1	1887	01
949	1	2181	01
155	03	2270	03
1024	1	1899	013
146	1	1408	01
363	0	1958	013
261	0	2104	013
85	1	2168	01
216	1	2326	013
512	0	1771	0
461	1	1935	01
372	0	1660	013
397	1	2333	013
334	0	1611	01
512	0	2275	0
543	0	1864	01
254	1	1861	01
416	1	2194	1
384	0	1883	013
38	0	1880	013
257	1	1878	01
6	1	1703	01
227	1	1408	01
499	0	1748	013
344	0	1654	01
70	13	2021	01
446	1	1501	013
94	01	1562	013
400	0	2021	01
115	1	2032	013
342	0	1687	01
652	0	1585	01
640	0	1508	01
87	1	2253	01
597	1	2027	01
258	1	1628	01
674	1	1654	01
678	1	1923	01
42	0	1476	013
602	1	1579	01
525	0	2229	0
150	1	1611	01
578	0	1634	01
82	0	1904	013
272	1	2090	01
21	1	2071	01
357	01	1767	01
218	1	2223	01
268	1	1678	01
117	1	1837	01
98	0	2353	01
57	0	2096	01
493	1	1903	01
43	1	2329	013
387	0	1904	013
984	1	1683	01
479	1	1482	013
73	1	2195	13
642	1	1585	01
395	0	2090	01
261	0	1694	013
841	0	1904	013
1059	1	1611	01
588	1	2193	01
133	0	1579	01
593	1	2295	01
159	0	1504	013
285	1	2321	013
968	0	2262	01
522	0	2231	01
539	1	1662	01
988	1	2214	01
285	1	1904	013
400	0	1640	01
268	1	1498	1
392	1	1837	01
289	0	1664	01
527	1	1428	013
199	0	2300	01
194	0	1543	03
94	01	1662	01
99	0	1654	01
4	1	2210	013
98	0	1678	01
545	0	2356	01
656	1	1492	013
208	1	1678	01
295	1	2119	013
650	1	1468	01
243	1	2156	01
264	1	2078	013
571	0	1787	013
341	0	1580	013
581	1	1449	01
5	0	2213	013
361	0	2012	01
15	0	1654	01
163	1	1396	01
522	0	2148	01
105	1	2148	01
82	0	2059	01
893	1	1497	013
184	1	2291	01
147	1	1890	01
930	0	2090	01
1003	1	2087	01
381	01	1899	013
41	1	2279	01
701	1	1501	013
305	1	1841	013
326	1	1625	01
347	0	1711	013
186	1	2153	013
489	0	1885	01
595	1	1615	01
576	1	2297	01
3	1	1676	013
792	0	1944	0
404	1	1900	013
750	1	1407	013
370	1	1519	01
39	0	1713	03
117	1	2338	013
111	0	2296	01
470	1	1670	01
85	1	2246	01
53	1	1785	013
458	1	2043	013
40	0	1957	01
427	1	2037	01
288	1	1969	01
147	1	2011	01
672	0	1698	01
306	0	2063	01
121	0	1499	013
841	0	1687	01
143	0	1898	013
434	0	1687	01
462	0	1452	0
141	0	1606	01
141	0	1607	0
327	1	1804	01
413	1	1466	013
224	1	1436	01
530	1	2156	01
884	1	2207	01
453	0	1878	01
635	1	1637	01
1353	0	1525	013
662	06	2112	0
416	1	1612	01
649	1	2193	01
217	0	1725	01
935	35	1501	013
906	1	1880	013
388	1	2318	013
74	1	1931	01
550	1	1749	013
1330	1	2251	013
12	1	2326	013
278	1	2153	013
275	1	1746	013
1076	1	1664	01
63	1	2059	01
637	0	2011	01
171	0	2187	01
368	0	2296	01
517	1	2104	013
778	1	1533	01
60	1	1667	013
483	1	1490	01
151	0	1880	013
627	0	1504	013
196	1	2289	01
74	1	1396	01
422	1	1399	01
38	0	2244	013
253	0	1841	013
891	0	1883	013
733	1	2213	013
1239	0	1554	03
21	1	1623	013
95	345	1504	013
130	1	1450	01
1079	01	1662	01
318	1	1681	01
615	0	1427	01
484	1	1628	01
330	1	1832	01
453	0	2080	01
74	1	1482	013
927	0	1611	01
108	1	2011	01
26	1	1638	13
624	1	2153	013
488	0	1476	013
709	0	1915	0
147	1	1579	01
1038	1	1681	01
396	1	2331	013
66	1	1679	01
82	0	2262	01
843	0	2311	01
132	0	1958	013
493	1	2059	01
97	0	2237	013
675	1	2173	01
280	1	2028	01
138	0	2131	01
254	1	1419	01
829	0	1502	01
453	0	1999	013
1266	0	1672	01
188	1	1595	013
532	0	2080	01
137	0	1664	01
509	1	1711	013
657	0	1430	01
1064	1	1396	01
600	01	1771	0
265	1	2311	01
136	1	2135	013
136	1	2134	013
300	1	1864	01
1113	1	2104	013
382	1	1494	01
452	1	1502	01
1024	1	1507	01
1070	0	1904	013
673	01	1790	01
606	1	1681	01
79	0	1976	01
294	1	2096	01
332	0	1763	01
332	0	1764	01
32	1	2311	01
159	0	1687	01
329	0	1419	01
27	1	1960	1
71	0	1824	013
3	1	1449	01
223	0	1655	01
72	1	2098	01
159	0	2308	013
317	1	1542	01
246	1	1533	01
478	1	1429	013
348	1	1793	013
81	1	1623	013
658	1	1969	01
245	1	1998	1
365	1	2254	01
269	03	2241	03
195	0	1425	013
1290	1	1976	01
632	0	2067	013
416	1	1514	013
281	1	2216	01
567	1	2087	01
315	0	1781	01
345	1	1899	013
878	03	1678	01
268	1	2253	01
431	0	1457	013
314	1	1408	01
198	1	1718	013
830	1	1718	013
886	0	1611	01
285	1	1612	01
966	0	2304	01
338	0	2080	01
665	1	2087	01
777	1	1546	013
61	1	1823	01
239	0	1781	01
24	0	2352	01
772	1	1407	013
424	1	2202	013
417	0	1938	01
783	1	1396	01
1002	0	1694	013
16	01	1497	013
30	1	1838	013
578	0	2084	01
676	1	2283	01
160	0	2165	013
249	1	1530	01
249	1	1533	01
407	0	1654	01
986	0	2225	01
485	1	2264	1
551	1	2104	013
1077	1	2185	01
453	0	2079	0134
225	1	1401	01
402	1	1929	01
458	1	1627	01
451	1	1941	013
244	1	1585	01
152	13	2202	013
630	0	1678	01
745	0	1979	01
6	1	1929	01
123	1	1886	013
411	1	1886	013
40	0	2081	013
926	0	1811	01
629	0	1904	013
31	1	1918	01
221	0	1456	01
764	1	2355	01
1060	0	1561	01
210	0	1949	01
175	0	2274	01
175	0	2277	013
17	1	1408	01
185	1	1430	01
1300	03	1473	01
87	1	1678	01
439	0	2174	01
48	1	1409	013
1020	0	1816	01
339	0	1426	013
396	1	1623	013
1035	1	1667	013
48	1	1406	01
538	0	2173	01
768	0	1582	0
882	1	1628	01
672	0	1816	01
138	0	2090	01
223	0	1513	01
175	0	1816	01
125	1	2160	01
559	1	2335	013
1178	1	2354	01
154	1	2345	013
370	1	2281	01
880	1	1885	01
121	0	2258	0
57	0	1765	013
646	0	1904	013
28	0	1990	01
337	1	1476	013
178	1	2021	01
329	0	2059	01
173	1	1904	013
431	0	1867	013
644	1	1587	01
656	1	1848	01
62	1	1899	013
144	0	2210	013
361	0	1581	013
327	1	1684	013
156	1	1904	013
357	01	1982	01
87	1	1641	01
450	1	2192	013
9	1	2003	013
788	1	1654	01
659	0	1705	0
121	0	2093	01
528	1	1801	01
525	0	2270	03
200	1	1899	013
189	03	1533	01
554	1	1432	01
189	03	1537	013
628	1	1469	01
165	0	1864	01
250	1	1877	013
526	1	1408	01
26	1	2253	01
755	1	1579	01
335	0	1816	01
139	1	1783	01
324	1	1627	01
1078	0	1668	01
417	0	1854	0
407	0	1918	01
730	1	1426	013
143	0	2213	013
160	0	1836	013
352	0	1821	01
119	1	2011	01
462	0	2353	01
177	0	2159	013
1307	13	1507	01
911	0	1978	0
82	0	2061	0
631	1	1663	01
259	01	1759	0
420	1	2011	01
221	0	2266	01
480	0	1476	013
1009	0	1904	013
1156	1	1703	01
181	0	2296	01
7	0	2333	013
860	1	1440	013
83	1	2173	01
341	0	1795	013
743	01	2226	01
43	1	1388	013
257	1	1831	013
191	1	1421	01
209	01	1654	01
558	0	1448	01
500	1	1904	013
143	0	2215	03
57	0	1975	01
630	0	2023	0
21	1	2283	01
138	0	2088	01
228	0	1544	01
145	0	1752	013
1123	0	1904	013
678	1	1878	01
638	0	1951	01
133	0	1668	01
476	1	2291	01
259	01	1408	01
123	1	1439	013
403	0	1906	01
317	1	1765	013
105	1	1866	013
105	1	1864	01
811	1	1476	013
266	1	1482	013
550	1	1396	01
367	1	1668	01
199	0	1587	01
1338	0	1455	01
213	0	2156	01
449	0	1982	01
87	1	2349	01
229	1	1476	013
159	0	2223	01
340	01	1654	01
1080	1	2185	01
371	1	1852	013
339	0	2032	013
114	1	2289	01
195	0	2188	01
194	0	1411	013
150	1	2279	01
421	1	1518	013
609	0	1966	013
172	1	2157	01
235	1	1426	013
125	1	1432	01
853	0	1654	01
555	1	1885	01
137	0	2081	013
25	1	1751	01
456	0	2333	013
353	1	2080	01
12	1	2201	01
12	1	1881	013
374	1	1681	01
691	1	2154	01
143	0	2020	013
20	1	1433	013
15	0	1648	01
174	0	1714	01
771	1	1501	013
83	1	1672	01
479	1	2126	1
57	0	2309	01
592	0	2151	013
38	0	2076	0
612	1	1935	01
423	1	1768	01
168	1	2052	013
108	1	2177	01
939	0	2042	01
217	0	1856	01
362	1	1971	013
1217	1	1396	01
740	0	1828	013
68	0	2226	01
1143	0	2286	0
1291	1	2218	01
381	01	2025	01
1121	1	1611	01
252	1	1636	01
302	1	1961	013
175	0	1698	01
883	0	2186	013
1268	1	2037	01
251	1	2084	01
26	1	2084	01
418	1	1918	01
1350	1	1835	013
491	1	1648	01
181	0	1626	01
128	0	2032	013
1151	1	1454	01
690	01	1846	0
116	0	1861	01
779	0	2042	01
367	1	1579	01
801	1	1960	1
1063	0	2262	01
369	1	2292	013
1174	1	1436	01
115	1	1463	013
320	0	2113	01
69	1	2194	1
1098	1	1773	01
897	0	1665	03
34	1	2339	013
256	1	1972	01
996	1	1648	01
181	0	2131	01
1241	1	2299	013
15	0	2229	0
111	0	2131	01
358	0	1566	01
65	0	1672	01
180	1	1473	01
151	0	1838	013
416	1	2154	01
512	0	2317	0
72	1	2139	01
337	1	2078	013
1	1	1927	01
70	13	1675	01
674	1	1918	01
864	1	2011	01
654	1	1987	01
18	1	1929	01
145	0	1748	013
3	1	1635	013
3	1	1636	01
79	0	1726	01
508	1	1494	01
224	1	1670	01
123	1	1443	01
855	0	2213	013
152	13	2170	013
220	1	1957	01
1163	1	1975	01
220	1	1958	013
298	01	2280	013
217	0	1764	01
385	03	1663	01
150	1	1468	01
497	0	1654	01
119	1	1627	01
388	1	1810	01
959	13	2021	01
204	0	2131	01
244	1	1798	1
1031	0	1654	01
287	1	1904	013
420	1	1796	01
479	1	1741	013
207	0	1664	01
555	1	1935	01
761	0	1476	013
340	01	1700	01
98	0	1502	01
196	1	1748	013
85	1	1885	01
160	0	1566	01
794	1	2087	01
653	1	1562	013
787	0	2199	013
65	0	2291	01
99	0	1821	01
96	1	1628	01
128	0	2190	01
477	0	1585	01
390	0	2268	01
797	0	1821	01
192	1	1426	013
987	1	2333	013
537	0	1580	013
1018	1	1678	01
56	1	1490	01
187	0	1824	013
416	1	1904	013
217	0	2059	01
451	1	2024	013
552	0	2074	01
780	0	1926	0
171	0	2149	013
418	1	1615	01
626	01	1661	013
453	0	2042	01
576	1	1443	01
310	0	1711	013
470	1	2333	013
540	1	2185	01
247	01	1576	013
60	1	1885	01
377	0	1837	01
784	1	1408	01
507	0	1457	013
219	0	1425	013
296	1	1969	01
116	0	1690	0
457	01	1718	013
232	1	1628	01
428	0	2285	03
850	0	2246	01
160	0	1961	013
31	1	1654	01
55	0	1464	0
102	1	2157	01
37	0	2164	01
252	1	1711	013
305	1	2210	013
415	1	1998	1
396	1	2283	01
1356	1	1929	01
67	1	1881	013
354	0	2090	01
422	1	2248	01
343	0	1626	01
221	0	1646	01
38	0	1391	013
532	0	2042	01
431	0	2033	013
124	1	2298	013
644	1	2300	01
810	0	1953	01
773	1	2088	01
231	0	1584	01
43	1	1473	01
436	1	2236	1
631	1	2333	013
845	0	1923	01
592	0	1457	013
557	0	1409	013
236	0	2090	01
1050	0	2068	01
90	1	2055	01
177	0	1566	01
912	0	2229	0
272	1	1971	013
319	0	2083	01
1066	0	1990	01
1136	0	1409	013
868	0	2356	01
213	0	2160	01
189	03	2136	01
1051	1	2283	01
1237	1	1628	01
81	1	1662	01
425	1	1497	013
113	0	1427	01
97	0	1431	013
685	1	1604	01
35	0	1406	01
386	0	2259	013
314	1	2177	01
109	1	1899	013
325	1	1875	1
174	0	1399	01
991	1	1634	01
124	1	1718	013
248	1	2334	01
473	0	1544	01
809	0	1631	03
635	1	1407	013
810	0	1821	01
83	1	1584	01
113	0	1517	01
942	1	1396	01
268	1	2216	01
300	1	1773	01
579	0	1687	01
1056	1	1895	013
194	0	2011	01
1211	0	1771	0
169	1	1828	013
366	0	2202	013
480	0	2245	013
817	1	1998	1
861	0	2305	01
122	0	1479	03
313	1	1711	013
843	0	1585	01
847	0	1407	013
296	1	1407	013
46	0	1561	01
256	1	2214	01
492	0	1836	013
1302	1	1723	01
306	0	1944	0
61	1	1919	01
1140	0	1657	013
610	0	2262	01
15	0	1554	03
63	1	1419	01
285	1	1651	01
152	13	1478	01
584	0	1524	03
1076	1	2337	01
152	13	1476	013
1015	0	2063	01
1022	1	1544	01
184	1	1881	013
1270	1	1490	01
307	1	2045	013
289	0	2081	013
961	0	1540	01
33	1	2153	013
394	1	1795	013
15	0	2112	0
700	13	1648	01
82	0	1724	0
457	01	1496	013
26	1	2047	01
327	1	2055	01
430	1	1389	013
918	0	2090	01
932	0	1476	013
26	1	1798	1
1	1	1834	1
628	1	1823	01
628	1	1827	1
449	0	2263	01
681	1	1935	01
36	0	2068	01
161	1	1723	01
1034	35	1991	013
41	1	1702	013
137	0	1626	01
335	0	1458	013
223	0	1557	01
18	1	1436	01
340	01	2193	01
7	0	1574	013
298	01	1466	013
424	1	1389	013
669	1	1440	013
647	0	1580	013
762	0	1484	03
725	1	1918	01
360	0	1952	01
548	1	1408	01
565	1	1419	01
66	1	1974	01
502	0	1672	01
474	0	1706	03
586	1	2194	1
924	0	1649	01
447	1	2213	013
110	1	1492	013
542	1	1920	013
160	0	2335	013
1281	1	1837	01
1086	1	1501	013
574	0	1904	013
71	0	2199	013
448	0	2168	01
388	1	1585	01
231	0	2173	01
160	0	2203	013
264	1	1923	01
395	0	1681	01
412	1	2236	1
128	0	2066	01
128	0	2067	013
997	1	1971	013
469	0	1864	01
56	1	2297	01
945	0	2147	013
64	1	2261	01
470	1	2009	01
999	1	1641	01
393	1	2236	1
460	1	1441	01
374	1	1501	013
153	1	1636	01
39	0	1881	013
215	0	1944	0
55	0	2068	01
897	0	1926	0
117	1	2165	013
400	0	1540	01
417	0	1678	01
889	1	1392	013
351	0	1767	01
159	0	2105	0
63	1	1544	01
1073	0	1427	01
665	1	1585	01
154	1	1406	01
359	0	1780	013
517	1	1507	01
859	1	2309	01
461	1	2051	01
44	0	1443	01
636	1	1998	1
1046	1	2160	01
104	1	1544	01
578	0	2012	01
227	1	2219	01
598	1	1795	013
175	0	1555	013
154	1	1533	01
596	0	1957	01
282	1	1672	01
593	1	1885	01
95	345	1904	013
876	1	2190	01
423	1	2181	01
65	0	1439	013
26	1	2012	01
211	0	1610	0
423	1	2219	01
461	1	1800	01
813	0	1644	01
18	1	1885	01
756	1	1436	01
87	1	1798	1
244	1	2087	01
175	0	2313	01
171	0	1904	013
234	1	1448	01
437	1	1533	01
495	0	1486	013
352	0	1512	013
327	1	2264	1
435	0	1815	0
474	0	1958	013
224	1	1628	01
417	0	2137	01
83	1	2176	01
88	1	2185	01
80	1	1597	013
821	1	1767	01
54	1	2293	01
348	1	1718	013
253	0	1791	013
798	1	2135	013
568	1	1810	01
660	0	2187	01
2	1	1957	01
1150	1	1392	013
65	0	2173	01
795	1	2165	013
637	0	2177	01
121	0	2178	01
348	1	1396	01
323	1	1667	013
248	1	1881	013
165	0	2148	01
305	1	1626	01
468	1	1544	01
464	1	2264	1
466	1	2202	013
60	1	1573	01
202	1	2012	01
274	0	2184	01
248	1	1392	013
254	1	1544	01
254	1	1548	01
6	1	1436	01
564	0	2095	01
178	1	2056	01
66	1	2136	01
569	0	1764	01
1245	1	2181	01
650	1	1611	01
115	1	2034	01
65	0	1443	01
522	0	1864	01
450	1	1611	01
602	1	1476	013
836	1	2340	013
361	0	1667	013
812	1	2153	013
1184	1	1476	013
446	1	2218	01
264	1	2077	013
359	0	2068	01
803	1	1678	01
459	1	1534	013
1169	0	1654	01
687	0	2262	01
87	1	2055	01
87	1	2057	01
952	0	2229	0
542	1	2153	013
846	03	1760	013
700	13	2185	01
164	1	1899	013
340	01	1868	01
212	1	1658	01
4	1	1443	01
481	1	1837	01
573	1	2003	013
20	1	2072	013
285	1	1696	013
549	1	1962	013
271	0	2012	01
128	0	1511	01
216	1	1997	013
415	1	1436	01
308	1	1961	013
181	0	2085	013
1327	1	2081	013
126	1	1585	01
560	1	1878	01
356	0	2229	0
973	01	1746	013
1014	0	2295	01
705	1	1828	013
684	0	1541	01
243	1	2157	01
55	0	1457	013
115	1	1426	013
45	35	1501	013
644	1	2088	01
70	13	2213	013
61	1	2153	013
1153	1	1718	013
181	0	1578	013
1269	0	2213	013
547	1	1805	013
206	1	1787	013
221	0	1502	01
567	1	1935	01
221	0	1983	01
123	1	1880	013
301	0	1443	01
914	1	1494	01
121	0	1412	01
561	0	1958	013
490	1	1861	01
59	0	1572	03
293	1	1613	01
1215	1	2185	01
131	01	1862	01
1110	1	2017	013
876	1	1426	013
612	1	2087	01
405	1	2291	01
1094	0	1587	01
38	0	1963	013
661	0	1430	01
474	0	1922	013
45	35	2183	013
898	1	2011	01
287	1	1871	013
57	0	1454	01
269	03	1787	013
184	1	1747	013
261	0	2064	01
49	1	1427	01
338	0	1476	013
879	0	2313	01
162	1	1578	013
59	0	1789	013
337	1	1960	1
407	0	1955	01
340	01	2229	0
102	1	1998	1
657	0	2201	01
39	0	1886	013
162	1	1717	01
649	1	1518	013
254	1	2354	01
254	1	2355	01
406	1	1935	01
465	1	2153	013
929	1	1904	013
93	1	2348	01
344	0	1518	013
377	0	1669	013
817	1	1436	01
662	06	2191	0
552	0	2077	013
283	1	2153	013
316	0	1679	01
55	0	1993	0
748	1	1627	01
285	1	1992	01
321	0	1691	0
101	1	1852	013
250	1	1788	013
191	1	2185	01
370	1	1918	01
207	0	2081	013
37	0	1787	013
183	1	1613	01
714	01	1794	0
534	0	2344	0
364	15	1652	01
410	01	2088	01
713	1	1585	01
169	1	1566	01
397	1	1883	013
1048	0	1611	01
668	1	2349	01
627	0	1904	013
642	1	1551	01
645	1	1969	01
67	1	1997	013
67	1	2081	013
505	0	1828	013
250	1	2326	013
39	0	1840	013
289	0	1787	013
1218	0	1430	01
201	03	1473	01
76	1	1436	01
75	1	2039	1
65	0	1843	013
816	1	1798	1
160	0	1926	0
511	1	2119	013
171	0	1696	013
31	1	1615	01
210	0	2311	01
475	1	1497	013
460	1	1482	013
1220	0	1971	013
271	0	1585	01
330	1	2078	013
366	0	1627	01
366	0	1623	013
288	1	1449	01
1193	0	2213	013
9	1	1668	01
640	0	1733	01
382	1	2178	01
1087	1	2096	01
685	1	1810	01
50	01	1846	0
204	0	1493	013
253	0	2291	01
173	1	1465	01
99	0	1918	01
756	1	1742	01
203	1	1501	013
346	1	1407	013
141	0	1815	0
195	0	1811	01
873	0	2154	01
618	0	1581	013
355	1	2185	01
438	0	1615	01
483	1	1891	013
131	01	1811	01
1349	1	1628	01
187	0	1426	013
514	01	1796	01
31	1	2193	01
373	1	1773	01
980	1	1439	013
6	1	1740	01
573	1	1668	01
189	03	2213	013
443	0	2181	01
18	1	1575	013
18	1	1573	01
367	1	1476	013
389	1	1662	01
223	0	2115	01
21	1	2202	013
648	0	1678	01
277	1	1396	01
454	0	1773	01
148	1	2090	01
94	01	1523	013
1255	1	2213	013
71	0	2235	013
796	1	1920	013
87	1	2216	01
800	1	1738	013
218	1	1687	01
1341	0	1409	013
105	1	1773	01
526	1	1723	01
573	1	1476	013
323	1	2246	01
536	1	1885	01
295	1	1924	1
933	1	1408	01
353	1	1878	01
4	1	1530	01
960	0	1481	013
917	1	1921	01
970	1	1971	013
967	0	1664	01
46	0	1432	01
319	0	2333	013
77	1	1445	013
157	0	1815	0
83	1	1897	013
364	15	2111	01
124	1	1532	013
61	1	1559	01
410	01	2090	01
306	0	1904	013
290	0	1536	013
649	1	1654	01
179	1	2259	013
584	0	2078	013
559	1	1931	01
818	0	1654	01
753	1	2262	01
442	0	1476	013
709	0	1696	013
254	1	1904	013
965	1	2181	01
626	01	1833	01
82	0	1544	01
403	0	2188	01
1314	1	1918	01
404	1	1544	01
158	0	1842	01
366	0	1438	01
72	1	1641	01
556	0	2042	01
279	0	2254	01
125	1	1473	01
682	1	2132	013
178	1	1764	01
140	03	1958	013
171	0	1687	01
304	0	1880	013
738	0	1676	013
452	1	1767	01
324	1	2011	01
846	03	2213	013
1138	1	1641	01
428	0	2124	01
168	1	1895	013
75	1	2333	013
121	0	1596	01
126	1	1476	013
590	1	1959	01
628	1	2194	1
922	0	2315	01
175	0	1611	01
42	0	2080	01
123	1	1711	013
646	0	2187	01
515	1	1432	01
276	1	1578	013
177	0	1828	013
636	1	2041	013
689	1	2236	1
594	1	1396	01
143	0	1760	013
34	1	1628	01
257	1	2042	01
516	0	1693	0
1104	1	2011	01
673	01	1839	1
6	1	1885	01
388	1	2150	013
85	1	1573	01
713	1	2264	1
1321	0	1821	01
266	1	1748	013
1093	1	1454	01
274	0	1544	01
679	0	1409	013
141	0	1770	01
141	0	1771	0
360	0	1821	01
108	1	1719	01
145	0	1580	013
337	1	1478	01
172	1	1703	01
97	0	1828	013
115	1	2193	01
115	1	2190	01
529	13	1861	01
1191	1	2333	013
1279	1	2154	01
840	1	1887	01
284	0	1578	013
532	0	1929	01
371	1	2095	01
97	0	1958	013
435	0	1771	0
565	1	1902	01
578	0	1484	03
589	1	1566	01
127	1	1718	013
1157	1	1476	013
124	1	1492	013
268	1	1938	01
1112	35	1904	013
270	0	1427	01
376	1	1454	01
231	0	2085	013
66	1	2097	013
585	1	1861	01
826	1	1672	01
453	0	1476	013
1077	1	1731	01
268	1	2011	01
217	0	1859	01
369	1	1476	013
608	1	1476	013
81	1	2125	013
609	0	1711	013
261	0	1905	013
215	0	1904	013
1133	01	1796	01
818	0	1918	01
297	1	1454	01
211	0	1951	01
153	1	1490	01
721	1	1396	01
554	1	1658	01
707	0	2164	01
394	1	1580	013
63	1	1501	013
618	0	2012	01
1120	1	2291	01
104	1	2102	01
467	1	2015	013
238	0	1711	013
215	0	1690	0
582	1	1797	01
192	1	1737	013
1013	1	2202	013
1155	1	1875	1
181	0	2210	013
612	1	2255	01
969	1	2165	013
174	0	2333	013
664	0	1837	01
837	0	1479	03
219	0	1608	013
947	1	2185	01
440	0	2173	01
171	0	1651	01
752	1	2011	01
1145	0	1476	013
26	1	1476	013
7	0	2287	0
152	13	1666	01
767	1	1641	01
683	1	1687	01
578	0	1476	013
1	1	1959	01
217	0	2262	01
415	1	1829	01
617	1	1501	013
487	1	1723	01
429	0	1971	013
439	0	2295	01
1099	1	1611	01
1182	0	1821	01
828	01	1869	013
1023	1	1502	01
475	1	2088	01
1069	1	1476	013
672	0	1555	013
955	1	2181	01
1230	1	2218	01
306	0	2106	0
102	1	1522	013
105	1	2358	01
519	0	1627	01
605	1	1887	01
5	0	1409	013
146	1	1678	01
92	1	2349	01
3	1	1799	013
336	0	2095	01
102	1	1785	013
83	1	2049	013
1324	1	1918	01
349	1	1776	01
5	0	1536	013
43	1	1561	01
170	1	2333	013
149	1	1544	01
224	1	1885	01
113	0	1823	01
686	0	2333	013
497	0	1554	03
66	1	1855	01
719	1	1959	01
121	0	1939	013
228	0	2220	013
1010	1	2011	01
929	1	2114	013
187	0	2199	013
564	0	2213	013
111	0	1578	013
307	1	1476	013
603	0	1690	0
248	1	2242	013
61	1	2194	1
76	1	1628	01
269	03	2204	013
14	1	1611	01
81	1	2336	01
327	1	1585	01
180	1	2039	1
85	1	1929	01
1	1	2123	013
194	0	1678	01
666	1	1411	013
269	03	1958	013
179	1	1977	013
179	1	1976	01
386	0	1542	01
125	1	1879	01
658	1	2014	01
441	1	1427	01
21	1	1562	013
132	0	2081	013
159	0	1416	01
24	0	2262	01
86	0	1687	01
1175	01	1811	01
1252	0	1811	01
57	0	2259	013
1146	1	1473	01
126	1	2253	01
1179	1	1414	01
25	1	1440	013
189	03	1855	01
208	1	2055	01
495	0	2042	01
22	1	2096	01
627	0	1644	01
667	1	1390	01
359	0	1519	01
467	1	1885	01
231	0	2213	013
135	1	2124	01
553	35	1899	013
849	0	2185	01
250	1	1881	013
1061	0	1925	03
828	01	1868	01
681	1	2096	01
250	1	1957	01
24	0	1976	01
157	0	2271	0
124	1	2048	013
423	1	2261	01
1102	1	2283	01
500	1	1992	01
119	1	2043	013
76	1	1885	01
115	1	1518	013
