# Supplementary material for: Environmental change makes robust ecological networks fragile
Source: Nat Commun. 2016 Aug 11;7:12462. doi: 10.1038/ncomms12462 (PMC4987532; doi:10.1038/ncomms12462)
Supplement: Supplementary Data 1 — Host-parasite networks and host extinction sequences in Avida experiments. The compressed archive includes the 100 co-evolved host-parasite networks and the host extinction sequences in the historical scenario. [file ncomms12462-s2.zip › Supplementary_data_S1/host_parasite_network_59.csv]

host_genotype	host_phenotype	parasite_genotype	parasite_phenotype
2015	0	3632	0
1434	01	3943	015
197	02	3651	0
1476	01	3831	0
1410	0	3583	01
153	01	3652	0
421	01	3479	0
1995	05	3741	0
1750	01	3875	03
936	01	3913	0
223	05	3885	0
928	05	3630	0
675	05	3434	0
30	02	3938	0
1071	01	3426	0
1215	03	3851	0
246	01	3523	0
482	05	3448	0
893	03	3703	0
2016	01	3667	0
689	05	3940	0
1032	02	3930	0
751	01	3854	0
1035	02	3864	0
1235	03	3943	015
731	03	3943	015
72	01	3432	0
301	01	3879	0
1429	01	3830	0
1489	01	3464	0
731	03	3753	0
1154	02	3830	0
332	01	3956	0
92	02	3884	0
1256	01	3821	0
393	02	3500	0
2941	03	3833	0
533	01	3443	0
603	01	3684	0
1991	02	3769	0
752	02	3810	0
2306	02	3491	0
3260	01	3768	0
246	01	3954	0
1272	01	3461	1
2021	01	3428	0
1080	01	3881	0
2430	01	3833	0
713	01	3943	015
752	02	3768	0
475	01	3943	015
2083	03	3725	0
676	02	3830	0
617	01	3943	015
421	01	3720	0
2078	03	3833	0
690	01	3428	0
1903	01	3548	0
68	05	3608	0
533	01	3715	0
533	01	3714	0
731	03	3838	05
426	03	3658	0
3045	01	3548	0
1245	01	3656	0
1687	02	3651	0
2017	05	3737	0
782	02	3768	0
782	02	3769	0
300	02	3819	0
1432	03	3731	0
1193	01	3882	0
532	05	3629	0
1268	05	3830	0
985	01	3905	0
2104	0	3608	0
1009	02	3737	0
306	03	3871	0
2121	03	3898	0
9	01	3819	0
660	01	3548	0
1394	02	3768	0
2464	01	3687	0
1088	01	3426	0
1138	02	3650	0
1987	02	3830	0
1476	01	3737	0
549	01	3737	0
480	01	3864	0
1090	05	3608	0
2548	01	3447	0
1393	01	3625	0
2610	02	3717	0
535	1	3943	015
819	01	3432	0
2125	01	3628	0
476	05	3521	0
777	05	3480	0
898	01	3892	0
291	02	3443	0
658	01	3692	0
2224	01	3761	0
1068	01	3535	0
1168	05	3608	0
913	01	3540	0
907	01	3906	0
630	0	3943	015
1533	01	3885	0
1684	01	3934	0
301	01	3570	0
1154	02	3476	0
491	01	3847	1
767	05	3502	0
1390	02	3769	0
969	01	3580	0
1238	05	3426	0
1956	01	3532	0
1796	01	3953	0
2010	02	3737	0
1826	02	3665	0
1146	02	3769	0
2338	01	3707	0
1164	01	3821	0
223	05	3940	0
1374	01	3461	1
190	01	3713	0
1487	05	3885	0
690	01	3514	0
285	02	3799	0
1197	01	3617	0
819	01	3587	0
1094	01	3725	0
37	02	3943	015
247	01	3725	0
581	05	3785	0
2831	01	3652	0
2335	01	3772	0
1123	01	3472	0
829	02	3576	0
125	01	3730	0
30	02	3792	0
30	02	3791	0
653	01	3447	0
264	05	3652	0
312	01	3755	0
936	01	3956	0
929	05	3745	0
675	05	3606	0
1128	03	3681	0
1456	02	3941	0
927	05	3741	0
1614	01	3602	01
72	01	3428	0
322	02	3930	0
469	01	3864	0
579	01	3885	0
307	02	3496	0
577	01	3437	0
1842	01	3571	0
1448	02	3892	0
578	01	3950	1
2854	01	3428	0
567	02	3516	0
1608	01	3535	0
1574	01	3780	0
2072	03	3943	015
710	03	3655	05
1304	02	3769	0
2227	01	3720	0
2318	01	3934	0
1522	03	3943	015
1382	01	3661	0
616	01	3875	03
780	03	3618	0
1645	02	3769	0
2165	02	3603	0
862	05	3615	0
130	03	3703	0
1167	01	3821	0
153	01	3916	0
1426	01	3707	0
247	01	3840	0
871	01	3486	0
1145	01	3888	0
2864	03	3432	0
824	0	3443	0
1088	01	3631	0
72	01	3562	013
2024	05	3940	0
1521	03	3925	0
2413	01	3737	0
1516	05	3737	0
934	01	3760	0
48	01	3486	0
710	03	3943	015
2240	01	3781	0
618	01	3814	0
870	01	3709	0
246	01	3953	0
1518	02	3768	0
277	03	3649	0
581	05	3930	0
1686	01	3768	0
1522	03	3750	05
811	01	3831	0
891	01	3953	0
982	01	3781	0
1346	01	3747	01
2114	05	3579	0
2397	01	3765	0
1164	01	3656	0
2142	03	3428	0
713	01	3585	0
395	02	3941	0
421	01	3480	0
343	01	3953	0
739	03	3428	0
421	01	3426	0
1621	01	3494	0
1435	01	3540	0
3131	01	3582	0
431	03	3869	0
796	01	3860	0
1000	01	3494	0
969	01	3744	0
500	01	3472	0
2040	03	3428	0
1167	01	3901	0
30	02	3768	0
618	01	3479	0
1091	01	3514	0
1475	01	3602	01
125	01	3781	0
1294	01	3781	0
846	02	3737	0
767	05	3579	0
1648	01	3934	0
2524	01	3624	0
777	05	3745	0
37	02	3703	0
2769	03	3768	0
130	03	3636	05
1090	05	3943	015
472	01	3799	0
577	01	3491	0
318	01	3934	0
1987	02	3500	0
1096	01	3847	1
312	01	3869	0
2239	05	3628	0
138	02	3887	0
356	02	3647	0
130	03	3833	0
1251	01	3447	0
1834	05	3579	0
48	01	3775	0
1434	01	3950	1
296	01	3729	0
1842	01	3570	0
2556	01	3943	015
1251	01	3625	0
1068	01	3428	0
9	01	3542	0
816	02	3596	0
369	01	3832	0
846	02	3768	0
1164	01	3491	0
1223	01	3890	0
2499	01	3472	0
153	01	3885	0
1459	02	3884	0
2247	01	3580	0
264	05	3940	0
393	02	3768	0
72	01	3725	0
603	01	3707	0
1365	0	3885	0
1973	01	3943	015
719	02	3694	0
487	01	3711	0
1342	01	3819	0
2773	0	3651	0
1013	03	3539	0
621	01	3608	0
944	03	3703	0
1294	01	3820	0
1530	03	3588	0
464	02	3437	0
955	01	3494	0
2328	02	3884	0
130	03	3431	0
2099	01	3570	0
264	05	3885	0
1005	01	3494	0
1688	03	3802	0
1929	01	3658	0
312	01	3782	0
426	03	3588	0
2306	02	3621	0
1522	03	3749	0
367	01	3835	0
312	01	3687	0
1753	01	3737	0
618	01	3889	0
752	02	3647	0
48	01	3657	0
1259	03	3943	015
475	01	3747	01
2227	01	3426	0
1022	01	3833	0
2906	02	3769	0
307	02	3627	0
92	02	3738	0
2213	01	3956	0
257	01	3452	0
264	05	3742	0
816	02	3651	0
690	01	3561	0
153	01	3628	0
1576	05	3943	015
2969	01	3903	0
819	01	3464	0
1374	01	3725	0
658	01	3570	0
48	01	3861	0
739	03	3725	0
2427	01	3732	0
140	01	3731	0
871	01	3751	0
1556	01	3731	0
675	05	3540	0
1878	0	3506	0
1889	01	3875	03
247	01	3514	0
2158	05	3644	0
1068	01	3432	0
1639	01	3819	0
658	01	3624	0
332	01	3472	0
1072	01	3872	0
893	03	3725	0
1711	01	3479	0
503	05	3480	0
2735	01	3514	0
124	02	3855	0
2344	0	3580	0
1418	05	3426	0
130	03	3653	0
533	01	3570	0
1889	01	3756	0
3114	0	3597	0
334	01	3698	0
30	02	3855	0
1895	01	3628	0
1772	02	3884	0
1570	02	3884	0
2131	01	3861	0
870	01	3872	0
431	03	3703	0
1949	01	3470	0
1078	02	3647	0
1013	03	3658	0
125	01	3539	0
306	03	3819	0
1080	01	3953	0
2287	02	3741	0
927	05	3456	0
791	02	3769	0
2010	02	3768	0
462	02	3584	0
1046	0135	3940	0
229	01	3785	0
1729	05	3628	0
936	01	3764	0
1136	03	3636	05
1260	01	3768	0
1445	05	3885	0
3128	02	3789	0
507	02	3934	0
975	02	3938	0
2683	0	3580	0
1483	03	3740	0
632	02	3722	0
1897	03	3943	015
2506	01	3559	0
676	02	3577	0
264	05	3477	0
3111	03	3943	015
1872	01	3818	0
927	05	3742	0
487	01	3872	0
10	1	3461	1
1081	01	3479	0
982	01	3539	0
2029	01	3472	0
731	03	3703	0
1872	01	3432	0
1633	03	3659	0
472	01	3707	0
229	01	3644	0
334	01	3918	0
819	01	3428	0
296	01	3945	0
1169	01	3731	0
482	05	3930	0
491	01	3763	1
482	05	3933	0
2194	01	3934	0
312	01	3844	0
2722	02	3884	0
1826	02	3496	0
291	02	3785	0
1215	03	3447	0
1061	03	3703	0
264	05	3858	0
1065	01	3781	0
418	05	3885	0
1294	01	3539	0
791	02	3737	0
886	03	3703	0
223	05	3505	0
653	01	3548	0
1078	02	3830	0
173	02	3656	0
796	01	3580	0
1272	01	3428	0
581	05	3644	0
813	01	3830	0
3082	05	3733	0
1194	0	3608	0
1812	01	3625	0
796	01	3744	0
927	05	3579	0
343	01	3645	013
574	01	3525	0
1850	03	3428	0
1244	01	3570	0
832	2	3815	02
1294	01	3658	0
30	02	3737	0
2332	01	3773	1
2305	03	3943	015
2179	02	3442	0
577	01	3622	0
318	01	3625	0
257	01	3790	0
296	01	3680	0
546	02	3656	0
