# Supplementary material for: Environmental change makes robust ecological networks fragile
Source: Nat Commun. 2016 Aug 11;7:12462. doi: 10.1038/ncomms12462 (PMC4987532; doi:10.1038/ncomms12462)
Supplement: Supplementary Data 1 — Host-parasite networks and host extinction sequences in Avida experiments. The compressed archive includes the 100 co-evolved host-parasite networks and the host extinction sequences in the historical scenario. [file ncomms12462-s2.zip › Supplementary_data_S1/host_parasite_network_6.csv]

host_genotype	host_phenotype	parasite_genotype	parasite_phenotype
797	45	1441	45
249	45	1379	245
41	5	1601	0245
278	45	1141	0245
355	45	1441	45
128	046	1596	6
22	25	1327	5
178	045	1587	45
632	0	1517	045
50	0	1438	0
663	045	1258	5
105	12	1069	02
211	6	1387	0456
552	25	1232	0456
126	06	1395	0
865	5	1168	5
132	45	1555	1245
122	056	1243	5
122	056	1242	0
46	45	1581	245
228	06	1143	01
367	45	1517	045
161	45	1514	45
292	45	1189	05
451	45	1388	0145
324	125	1520	0135
221	45	1265	04
232	12	1335	01
512	125	1579	045
59	45	1217	5
636	45	1514	45
388	0	1143	01
295	25	1064	5
22	25	1323	5
69	45	1138	5
311	05	1172	0
26	45	1141	0245
139	125	1142	5
144	0	1257	05
262	45	1258	5
15	45	1564	45
45	125	1335	01
544	45	1514	45
858	045	1317	0
15	45	1319	45
313	45	1258	5
312	45	1141	0245
23	45	1088	05
15	45	1257	05
101	6	1255	06
3	45	1401	24
5	0	1220	035
85	45	1323	5
8	6	1598	6
80	05	1100	05
25	6	1197	6
598	45	1514	45
856	45	1517	045
73	45	1183	05
52	045	1183	05
379	04	1172	0
244	45	1491	01245
453	06	1257	05
165	6	1221	6
231	25	1426	235
15	45	1589	45
231	25	1429	5
639	46	1506	6
222	45	1150	45
303	145	1183	05
65	6	1387	0456
136	45	1531	25
71	45	1517	045
283	45	1258	5
283	45	1259	5
237	045	1515	0145
637	4	1059	45
238	25	1497	15
52	045	1215	0
139	125	1377	025
974	045	1239	0
8	6	1249	6
197	45	1382	245
236	45	1514	45
77	06	1317	0
474	06	1257	05
535	45	1447	5
178	045	1586	45
13	45	1165	0345
49	06	1126	0
547	25	1401	24
528	35	1376	5
261	5	1281	025
69	45	1396	5
22	25	1401	24
252	125	1122	15
22	25	1404	5
348	0	1546	0
149	06	1102	0
338	45	1323	5
170	45	1150	45
105	12	1141	0245
563	05	1592	5
785	125	1401	24
70	45	1233	015
257	45	1152	45
197	45	1557	01245
427	045	1263	145
129	6	1197	6
397	045	1153	45
102	045	1168	5
159	45	1152	45
320	25	1513	45
339	05	1429	5
171	05	1353	0
69	45	1503	0345
74	45	1165	0345
827	6	1170	6
54	25	1232	0456
564	06	1102	0
545	45	1360	014
250	0	1546	0
745	125	1377	025
699	45	1337	45
144	0	1417	0
762	4	1597	0124
424	45	1228	02456
244	45	1531	25
288	06	1517	045
155	0	1106	0
145	45	1139	145
13	45	1517	045
297	4	1439	0245
43	06	1424	0
48	45	1567	145
676	03	1117	3
43	06	1423	0
758	45	1228	02456
365	25	1064	5
160	0123	1219	01
122	056	1514	45
94	045	1220	035
557	25	1064	5
337	345	1293	045
100	0	1236	0
313	45	1539	5
720	45	1491	01245
5	0	1544	0
69	45	1538	5
175	45	1360	014
318	46	1387	0456
127	45	1514	45
78	45	1601	0245
579	45	1319	45
71	45	1337	45
535	45	1514	45
504	125	1377	025
600	6	1506	6
49	06	1496	0
167	46	1566	0456
931	345	1517	045
150	0	1190	0
48	45	1087	15
18	45	1293	045
99	6	1170	6
146	05	1353	0
308	45	1319	45
358	45	1095	0125
49	06	1289	0
95	45	1567	145
803	46	1150	45
193	45	1207	45
997	0	1068	0
5	0	1458	0
15	45	1441	45
215	0	1257	05
717	045	1114	5
52	045	1586	45
150	0	1317	0
502	06	1257	05
316	45	1514	45
21	6	1405	06
26	45	1326	5
26	45	1324	25
284	045	1231	45
125	6	1347	6
540	6	1091	6
237	045	1446	0
87	6	1255	06
409	0	1233	015
117	6	1091	6
495	06	1179	0
363	6	1091	6
400	5	1096	5
213	45	1486	14
1	125	1122	15
49	06	1179	0
298	35	1514	45
706	045	1167	5
361	45	1165	0345
361	45	1162	5
8	6	1170	6
200	4	1310	024
143	06	1228	02456
4	45	1533	45
46	45	1439	0245
229	12	1203	15
121	45	1258	5
145	45	1338	145
83	45	1220	035
419	46	1338	145
644	05	1100	05
56	25	1410	5
976	45	1514	45
460	125	1104	456
21	6	1542	6
79	6	1522	6
48	45	1139	145
570	35	1371	5
66	45	1186	045
350	045	1165	0345
145	45	1064	5
62	45	1234	5
62	45	1232	0456
26	45	1138	5
420	45	1536	5
862	0	1377	025
126	06	1335	01
493	4	1232	0456
953	45	1228	02456
122	056	1343	0
15	45	1517	045
301	125	1149	1
92	6	1542	6
1014	45	1567	145
283	45	1514	45
66	45	1110	45
210	05	1056	45
92	6	1552	06
828	0	1427	03
877	45	1491	01245
48	45	1451	145
52	045	1446	0
239	45	1514	45
542	03	1257	05
447	06	1102	0
54	25	1354	5
400	5	1281	025
430	125	1231	45
94	045	1567	145
151	125	1250	045
151	125	1553	2
823	45	1319	45
132	45	1491	01245
387	45	1232	0456
277	25	1122	15
27	056	1239	0
563	05	1186	045
580	45	1566	0456
143	06	1542	6
108	6	1387	0456
266	125	1141	0245
61	46	1588	45
383	0	1225	0
250	0	1427	03
284	045	1073	045
705	6	1091	6
339	05	1258	5
515	0	1293	045
585	25	1104	456
462	25	1432	025
262	45	1447	5
290	45	1062	145
371	045	1396	5
146	05	1173	0
33	6	1545	6
144	0	1057	0
116	45	1323	5
147	02	1600	0
293	45	1425	5
197	45	1095	0125
293	45	1428	5
374	125	1377	025
151	125	1141	0245
484	35	1514	45
241	6	1347	6
26	45	1460	045
263	04	1172	0
221	45	1567	145
197	45	1272	24
221	45	1114	5
150	0	1298	0
199	0	1143	01
364	0	1223	0
320	25	1079	3456
400	5	1350	01245
23	45	1484	145
17	45	1554	01245
143	06	1097	6
170	45	1049	45
53	345	1517	045
26	45	1220	035
935	045	1586	45
627	6	1405	06
146	05	1439	0245
282	1	1233	015
781	45	1360	014
733	045	1207	45
724	45	1355	15
175	45	1111	5
145	45	1114	5
442	0	1431	0
197	45	1228	02456
350	045	1504	5
577	06	1173	0
389	05	1172	0
359	45	1162	5
222	45	1049	45
107	06	1257	05
174	46	1542	6
18	45	1591	5
363	6	1171	6
410	0	1431	0
616	25	1429	5
392	06	1542	6
13	45	1220	035
583	045	1114	5
43	06	1257	05
15	45	1334	014
372	6	1542	6
14	0	1223	0
66	45	1536	5
298	35	1445	45
14	0	1225	0
216	125	1162	5
196	6	1232	0456
216	125	1164	1
709	125	1471	1
415	6	1089	6
183	35	1514	45
526	5	1484	145
328	45	1441	45
161	45	1291	4
123	45	1168	5
465	45	1207	45
148	125	1470	1
768	03	1182	045
411	45	1049	45
935	045	1515	0145
271	46	1484	145
271	46	1485	145
219	05	1317	0
53	345	1233	015
91	6	1228	02456
171	05	1230	0
580	45	1538	5
388	0	1546	0
29	45	1320	5
473	45	1338	145
143	06	1436	01
418	06	1257	05
197	45	1174	24
896	045	1207	45
269	0	1228	02456
145	45	1401	24
525	0	1377	025
18	45	1130	5
410	0	1068	0
57	6	1104	456
221	45	1401	24
173	045	1499	5
237	045	1586	45
242	0	1304	05
401	45	1201	25
506	035	1439	0245
331	6	1232	0456
343	45	1233	015
499	0	1293	045
514	046	1172	0
629	12	1251	1
763	6	1091	6
545	45	1447	5
576	056	1239	0
161	45	1533	45
159	45	1514	45
649	012	1414	123
308	45	1107	245
397	045	1441	45
66	45	1211	45
71	45	1061	45
423	6	1542	6
120	0	1257	05
140	45	1049	45
655	6	1347	6
650	45	1233	015
55	6	1228	02456
287	06	1189	05
615	45	1211	45
287	06	1367	025
95	45	1323	5
392	06	1226	0
299	045	1446	0
435	46	1269	0245
127	45	1259	5
206	46	1542	6
266	125	1251	1
158	45	1396	5
393	35	1141	0245
470	45	1382	245
221	45	1338	145
273	45	1396	5
24	45	1273	5
240	46	1566	0456
77	06	1360	014
505	045	1514	45
551	0	1482	04
504	125	1073	045
64	0	1173	0
70	45	1586	45
99	6	1456	6
214	45	1233	015
159	45	1254	45
310	0	1173	0
647	45	1183	05
169	45	1189	05
198	0	1210	05
366	045	1135	15
76	25	1410	5
518	45	1059	45
318	46	1232	0456
127	45	1539	5
171	05	1173	0
892	0123	1219	01
26	45	1396	5
533	04	1597	0124
789	05	1233	015
113	05	1199	05
691	45	1275	5
150	0	1187	0
802	45	1084	45
194	45	1049	45
167	46	1104	456
152	45	1514	45
401	45	1491	01245
80	05	1172	0
114	045	1189	05
247	125	1377	025
49	06	1102	0
53	345	1080	135
256	06	1205	0
150	0	1239	0
171	05	1306	0
5	0	1427	03
37	6	1556	6
272	0	1173	0
691	45	1382	245
651	045	1231	45
206	46	1434	0245
94	045	1114	5
263	04	1597	0124
93	125	1377	025
383	0	1431	0
50	0	1353	0
48	45	1338	145
136	45	1491	01245
288	06	1290	0
626	45	1150	45
26	45	1576	05
434	2	1401	24
283	45	1167	5
304	0	1353	0
452	45	1362	5
99	6	1573	6
639	46	1091	6
715	45	1514	45
651	045	1284	45
26	45	1222	5
381	0	1090	0
216	125	1104	456
113	05	1172	0
218	6	1347	6
283	45	1429	5
178	045	1532	01
218	6	1598	6
401	45	1531	25
314	25	1410	5
135	45	1597	0124
17	45	1330	05
358	45	1228	02456
24	45	1228	02456
185	6	1347	6
60	06	1296	01
476	056	1447	5
498	45	1114	5
40	6	1542	6
244	45	1437	0125
932	25	1579	045
466	45	1129	5
181	6	1228	02456
287	06	1239	0
77	06	1184	0
572	06	1542	6
15	45	1476	014
319	06	1143	01
31	45	1152	45
43	06	1363	0
66	45	1130	5
14	0	1405	06
631	0	1597	0124
448	04	1049	45
563	05	1110	45
15	45	1390	05
764	45	1360	014
345	06	1260	06
145	45	1567	145
589	6	1170	6
128	046	1484	145
326	45	1338	145
197	45	1281	025
197	45	1282	24
311	05	1601	0245
44	0	1358	01345
130	45	1514	45
313	45	1569	5
323	25	1429	5
765	45	1514	45
189	0	1306	0
362	6	1232	0456
13	45	1365	5
42	125	1251	1
849	125	1472	1
600	6	1550	06
122	056	1239	0
64	0	1546	0
54	25	1104	456
216	125	1335	01
14	0	1068	0
313	45	1514	45
740	45	1228	02456
133	6	1352	06
391	25	1432	025
4	45	1514	45
416	0	1232	0456
253	06	1517	045
977	45	1476	014
307	03	1250	045
579	45	1441	45
187	6	1542	6
332	06	1102	0
673	45	1099	45
71	45	1165	0345
661	6	1091	6
179	6	1352	06
30	6	1159	6
94	045	1165	0345
160	0123	1567	145
405	6	1170	6
463	06	1173	0
397	045	1207	45
221	45	1505	145
522	25	1410	5
271	46	1115	145
221	45	1139	145
498	45	1400	04
43	06	1596	6
31	45	1514	45
289	045	1317	0
438	056	1239	0
203	45	1535	45
497	45	1104	456
883	125	1335	01
704	45	1514	45
336	45	1152	45
135	45	1088	05
5	0	1090	0
21	6	1511	6
106	6	1556	6
469	1	1101	015
631	0	1464	03
313	45	1112	5
230	45	1525	5
157	05	1199	05
642	45	1355	15
445	0	1293	045
5	0	1173	0
51	45	1355	15
322	6	1542	6
189	0	1173	0
602	45	1147	0125
357	045	1165	0345
602	45	1228	02456
157	05	1271	05
620	45	1481	4
403	0	1317	0
387	45	1588	45
369	6	1347	6
56	25	1151	45
387	45	1210	05
262	45	1514	45
445	0	1060	0
263	04	1351	0
406	45	1514	45
435	46	1542	6
26	45	1165	0345
145	45	1323	5
154	45	1514	45
564	06	1155	0
141	45	1177	25
36	45	1537	05
450	06	1395	0
621	045	1258	5
31	45	1314	45
14	0	1431	0
310	0	1546	0
209	45	1207	45
148	125	1104	456
915	45	1150	45
255	45	1167	5
943	045	1569	5
5	0	1377	025
850	25	1050	2
217	125	1122	15
127	45	1450	5
257	45	1312	45
687	04	1172	0
188	045	1250	045
482	6	1228	02456
262	45	1111	5
11	45	1101	015
888	6	1598	6
290	45	1338	145
26	45	1487	025
696	0	1210	05
380	12	1335	01
634	345	1338	145
597	45	1597	0124
15	45	1233	015
248	0	1257	05
551	0	1293	045
10	0	1293	045
