# Supplementary material for: Environmental change makes robust ecological networks fragile
Source: Nat Commun. 2016 Aug 11;7:12462. doi: 10.1038/ncomms12462 (PMC4987532; doi:10.1038/ncomms12462)
Supplement: Supplementary Data 1 — Host-parasite networks and host extinction sequences in Avida experiments. The compressed archive includes the 100 co-evolved host-parasite networks and the host extinction sequences in the historical scenario. [file ncomms12462-s2.zip › Supplementary_data_S1/host_parasite_network_60.csv]

host_genotype	host_phenotype	parasite_genotype	parasite_phenotype
282	34	1516	04
645	3	2096	13
60	34	1442	013
4	34	1425	046
54	34	1560	04
54	34	1489	04
293	34	1986	4
140	34	1444	0146
4	34	1987	04
549	01	1842	0146
450	12	2071	01
26	45	1947	046
350	45	1674	046
58	3	1807	0134
903	34	2083	046
302	0	1386	03
686	1	1427	014
26	45	1639	04
26	45	1912	04
446	01	1779	0146
709	0	1845	0146
951	34	1654	03
98	34	1472	0146
521	34	1644	046
284	45	1908	046
405	4	1532	0134
87	34	1767	04
763	0	1644	046
753	45	1639	04
541	0	1495	01
98	34	1974	03
256	34	1560	04
84	34	2123	04
1015	3	1962	0134
60	34	1773	046
483	34	1587	014
282	34	1854	04
232	34	1901	046
421	3	1618	3
301	34	1458	04
538	01	1806	0134
60	34	2033	04
332	01	1940	05
875	1	1604	01
1013	01	2080	01
87	34	1633	046
171	6	1928	01346
940	0	1394	04
178	34	1458	04
192	34	2010	3
192	34	1477	3
288	0	1643	046
159	34	1962	0134
20	01	1459	04
587	12	1587	014
451	34	2123	04
232	34	1410	046
906	34	1560	04
14	01	1574	034
189	0	2059	034
14	01	1413	01
24	34	1644	046
261	34	1424	046
417	0	2058	0134
327	46	1928	01346
646	01	1937	01
90	0	1407	034
974	0	1576	0134
412	01	1666	13
402	3	1433	0346
821	34	1623	04
240	34	1986	4
286	0	1485	0
14	01	1699	01
45	34	1560	04
624	34	1717	4
14	01	1693	034
200	012	1839	0134
122	12	1587	014
320	34	1619	04
877	3	1412	013
498	0	1966	0146
1155	1	1657	013
170	34	1432	01346
391	34	1424	046
88	34	1978	03
995	12	1446	01
740	34	1553	046
325	34	1874	3
629	34	1722	046
214	34	2039	03
44	34	1644	046
60	34	1697	013
302	0	1902	03
44	34	1918	4
359	34	1915	046
468	34	1612	0146
622	035	1662	34
57	34	1869	03
473	45	1545	04
602	0	1560	04
1230	45	1478	04
253	6	1909	046
204	34	1560	04
172	0	2030	034
286	0	1394	04
60	34	1810	013
107	0	2023	0
14	01	1604	01
275	34	1394	04
208	01	1702	01
934	34	1957	04
589	34	1854	04
1158	34	1592	046
312	34	1809	0134
100	1	1797	014
284	45	1613	046
447	34	1883	046
410	45	1639	04
83	34	1904	03
83	34	1902	03
909	34	1506	046
44	34	1723	4
894	0	1644	046
237	0	1496	0134
352	34	1656	04
697	01	1499	034
1035	01	1740	046
1239	34	1590	014
66	34	2111	046
257	12	2027	0146
61	34	1869	03
774	1	1604	01
258	34	1468	0146
4	34	1479	3
30	34	2024	04
488	34	1811	03
256	34	1957	04
469	34	1567	04
67	6	1928	01346
159	34	1961	0134
490	34	1718	046
547	0	2101	01
417	0	1466	0134
57	34	1610	03
788	34	1957	04
116	45	1639	04
732	6	1928	01346
81	12	1960	01
4	34	1720	04
256	34	1758	04
130	34	1396	04
44	34	1719	04
486	34	1693	034
282	34	2054	04
14	01	1734	0134
161	34	1760	03
188	45	1543	046
768	01	2035	034
60	34	2096	13
77	34	1967	03
5	45	1548	04
700	0	1426	04
46	0	2099	01
1175	34	1871	046
185	3	1963	0134
4	34	1920	046
54	34	1625	04
56	34	1633	046
85	6	1661	0146
131	34	1727	34
777	34	1477	3
20	01	2119	04
88	34	1611	03
739	01	1434	0134
250	34	1479	3
325	34	1672	3
487	1	1945	014
599	34	2123	04
44	34	1622	4
179	34	1795	04
351	34	1583	014
521	34	1953	046
40	01	2066	0146
138	6	1928	01346
16	6	1803	01346
334	0	1837	013
351	34	2037	0146
546	012	1996	1
457	34	1705	03
457	34	1703	03
43	0	1911	03
675	01	1583	014
478	4	1771	046
29	01	1466	0134
18	34	2123	04
165	34	1592	046
46	0	1501	046
7	45	1538	014
57	34	2103	03
7	45	1843	046
98	34	1844	0146
20	01	1396	04
44	34	1947	046
128	34	1774	03
333	34	1483	4
176	3	1967	03
586	34	2089	4
4	34	1718	046
60	34	1866	013
74	34	1910	04
858	0	2047	0
356	34	2021	4
66	34	2013	046
246	34	2060	0146
373	0	1407	034
384	0	1765	034
320	34	1639	04
698	15	1813	01345
274	34	1965	034
212	01	2080	01
729	34	1799	014
33	01	1507	046
126	3	1534	0134
10	0	2059	034
872	34	1846	0146
360	01	1659	0134
585	34	1679	4
389	012	1992	04
74	34	1936	3
192	34	1706	3
320	34	1983	046
193	45	1984	046
499	1	1427	014
14	01	2064	1
214	34	1546	013
209	0	1407	034
282	34	1989	04
365	34	1966	0146
84	34	1592	046
549	01	2037	0146
7	45	1934	014
267	34	1492	03
115	12	1836	01346
118	12	2071	01
424	45	1587	014
66	34	1506	046
469	34	1560	04
101	34	1717	4
240	34	2021	4
350	45	1644	046
254	34	1648	046
426	34	2088	4
37	3	1689	0134
178	34	2024	04
2	34	1778	046
201	34	1957	04
427	6	1437	046
107	0	1644	046
204	34	2118	04
350	45	1422	4
543	1	2012	014
492	01	2037	0146
559	03	1560	04
740	34	2111	046
262	34	1400	04
33	01	2111	046
115	12	1494	01346
168	12	2048	014
49	01	2080	01
282	34	1486	4
471	34	1935	046
46	0	1861	01
161	34	2084	4
291	45	1501	046
8	34	1617	03
373	0	2035	034
249	6	1378	01346
487	1	2012	014
54	34	1757	04
134	134	1532	0134
345	45	1700	0146
391	34	1791	046
967	0	1533	0
101	34	1884	4
233	12	2110	014
265	012	1965	034
15	46	1527	01346
107	0	1721	046
105	0	1730	01346
106	34	1583	014
100	1	2121	014
7	45	1475	0146
178	34	1760	03
250	34	1588	3
950	34	1750	046
286	0	1793	0
200	012	2031	0134
162	01	1693	034
7	45	1779	0146
560	0	1560	04
237	0	1962	0134
440	0	1597	012
7	45	1776	014
7	45	1773	046
322	03	1633	046
32	34	1538	014
1315	0	1394	04
291	45	2102	046
60	34	1905	3
128	34	2003	03
727	34	2045	046
46	0	2058	0134
403	34	1978	03
37	3	1403	034
646	01	1868	046
832	34	1477	3
510	0	1894	01346
564	13	1727	34
178	34	1490	3
212	01	1451	046
798	34	1663	013
429	34	2089	4
395	34	1415	046
337	34	1978	03
208	01	1938	0146
394	01	1470	014
21	01	2071	01
783	34	1755	046
324	6	1571	01346
656	34	2024	04
56	34	1974	03
210	45	2044	046
572	3	1968	0134
1030	34	1560	04
40	01	1779	0146
54	34	1518	4
780	012	1807	0134
371	0	1773	046
117	34	1477	3
184	35	2096	13
13	3	1465	0134
130	34	1394	04
96	3	1572	0134
44	34	2119	04
186	135	1895	01
840	01	1742	04
247	34	1862	03
239	035	2014	046
827	123	1446	01
603	0	1773	046
658	34	1509	3
187	6	1437	046
63	012	1965	034
362	45	1612	0146
89	3	1386	03
57	34	1978	03
208	01	1473	01
57	34	1975	03
282	34	1758	04
377	0	1466	0134
535	34	1682	04
793	1	1801	014
330	0	1773	046
30	34	2084	4
751	0	1971	034
30	34	1800	4
735	03	1834	013
60	34	1536	013
183	34	1663	013
605	34	2085	4
734	34	2024	04
327	46	1463	01346
113	34	1560	04
490	34	1479	3
626	3	2096	13
209	0	1971	034
192	34	1875	3
101	34	1555	046
63	012	1660	0134
189	0	1499	034
284	45	1939	046
230	34	1645	04
806	34	1633	046
20	01	1797	014
937	12	1587	014
353	0	1394	04
404	34	1560	04
61	34	1705	03
646	01	1870	046
1115	34	1752	046
111	34	1715	4
658	34	1479	3
9	45	2123	04
178	34	2021	4
1166	34	1610	03
312	34	2032	0134
696	13	1727	34
29	01	1693	034
183	34	2036	013
84	34	1685	04
332	01	1937	01
1121	0	1396	04
586	34	2021	4
7	45	1542	014
46	0	1538	014
83	34	1500	03
195	6	1401	01346
121	3	1727	34
704	34	1757	04
329	0	2059	034
1185	01	2080	01
168	12	1587	014
245	01	1644	046
232	34	1695	046
389	012	1957	04
214	34	1978	03
7	45	2102	046
9	45	1425	046
161	34	2089	4
74	34	1848	04
7	45	2065	046
124	12	1731	01346
7	45	2067	0146
553	13	2036	013
138	6	1894	01346
493	012	1807	0134
4	34	1677	046
131	34	1397	04
14	01	1841	13
8	34	2039	03
243	0	1560	04
578	34	1560	04
235	12	1587	014
324	6	1596	01346
230	34	1947	046
299	0	1777	014
310	34	1957	04
553	13	1899	0146
60	34	1537	3
671	1	1571	01346
363	45	1947	046
250	34	1646	3
147	34	1729	046
416	45	1669	0146
436	34	1947	046
232	34	1600	04
586	34	1624	4
739	01	1380	046
337	34	2039	03
2	34	1738	046
288	0	2014	046
56	34	1931	046
767	34	2123	04
453	34	1479	3
54	34	2118	04
371	0	1538	014
620	01	1734	0134
780	012	1838	034
151	12	2110	014
561	01	1583	014
342	45	1639	04
74	34	1548	04
672	0	2030	034
1055	0	1495	01
717	34	1560	04
895	6	1780	046
206	6	1980	046
589	34	1796	04
391	34	1718	046
63	012	1734	0134
34	12	1571	01346
274	34	1693	034
375	6	1595	01346
625	34	1640	04
44	34	2089	4
841	34	1958	04
675	01	1609	014
394	01	1585	014
61	34	1664	04
40	01	1636	0146
143	45	2012	014
51	12	1955	01
88	34	1704	03
20	01	1759	04
201	34	1516	04
118	12	1446	01
57	34	1445	03
2	34	1773	046
1038	46	1928	01346
7	45	1609	014
518	45	1773	046
167	34	1957	04
260	34	2018	046
408	34	1717	4
345	45	1779	0146
806	34	1931	046
1163	0	1845	0146
227	6	1469	0146
678	34	2119	04
4	34	2086	046
232	34	1633	046
471	34	1773	046
156	6	1615	06
105	0	1495	01
222	34	1953	046
188	45	1868	046
689	34	1479	3
487	1	1944	014
3	34	1510	046
250	34	1450	3
546	012	1404	01
18	34	1567	04
548	34	2096	13
287	45	1639	04
338	34	1947	046
257	12	1432	01346
468	34	1637	0146
890	0	1394	04
14	01	1439	034
80	34	1520	04
814	34	1560	04
40	01	1938	0146
32	34	1776	014
468	34	1544	0146
413	6	1380	046
14	01	1436	034
66	34	1708	046
288	0	1712	046
321	6	1928	01346
536	12	1928	01346
810	34	1394	04
78	1	1797	014
921	34	2115	046
5	45	1944	014
287	45	1745	046
133	35	1403	034
406	46	1928	01346
26	45	1674	046
202	34	2068	03
30	34	1925	3
54	34	2055	04
687	01	1584	014
166	12	1446	01
14	01	2035	034
171	6	1379	01346
459	0	1633	046
247	34	1664	04
271	0	1908	046
546	012	1805	01
154	45	1941	0146
54	34	1492	03
728	6	1980	046
880	13	1450	3
30	34	1986	4
1110	1	1522	014
216	6	1730	01346
188	45	1391	046
579	3	1403	034
98	34	1539	014
528	3	1692	034
209	0	2035	034
234	34	1978	03
20	01	1680	04
54	34	1957	04
40	01	1609	014
118	12	1981	1
10	0	2035	034
227	6	2037	0146
208	01	1540	014
117	34	1911	03
532	345	1444	0146
213	12	1587	014
54	34	2090	4
34	12	1432	01346
211	0	1560	04
936	45	1781	04
332	01	1980	046
1334	01	1808	0
896	34	1758	04
231	35	1599	0134
89	3	1772	03
147	34	1727	34
242	46	1497	0346
473	45	1543	046
355	34	1716	4
201	34	1794	04
259	0	1560	04
7	45	1700	0146
483	34	1717	4
31	34	2123	04
107	0	1426	04
147	34	1835	046
368	12	2012	014
642	012	1484	046
298	0	1593	04
602	0	1654	03
179	34	1922	04
40	01	1906	014
14	01	1407	034
67	6	1630	0346
345	45	1541	014
30	34	2116	34
14	01	1408	04
687	01	1776	014
833	34	1738	046
34	12	1763	0134
734	34	2021	4
550	0	1795	04
188	45	1738	046
87	34	1970	04
3	34	1790	046
171	6	1432	01346
313	34	1786	3
221	34	2051	04
779	01	1407	034
101	34	1510	046
221	34	2052	04
162	01	1407	034
609	12	1432	01346
254	34	1880	046
298	0	1832	04
607	35	1693	034
884	0	2035	034
242	46	1928	01346
39	34	1572	0134
422	13	1479	3
87	34	1737	046
561	01	1609	014
479	12	1587	014
186	135	1804	1
194	0	1773	046
473	45	1738	046
79	34	1750	046
332	01	1780	046
254	34	1424	046
141	1	1797	014
106	34	1633	046
283	34	1674	046
7	45	1417	04
161	34	1756	04
916	34	1423	046
34	12	1928	01346
332	01	2104	046
332	01	2105	06
44	34	1511	4
591	45	1745	046
641	12	1587	014
1067	34	1605	13
6	34	1474	03
44	34	1517	04
992	123	1872	01
536	12	1598	01346
376	34	1479	3
777	34	1638	3
287	45	2044	046
276	34	1425	046
349	34	1516	04
40	01	1583	014
135	0	1407	034
313	34	1639	04
256	34	1831	04
590	34	2052	04
161	34	2119	04
627	12	1587	014
136	6	1437	046
312	34	1572	0134
354	45	1773	046
861	0	1613	046
130	34	1561	04
206	6	1780	046
130	34	1887	04
126	3	2001	0134
625	34	1912	04
1136	6	2029	01346
113	34	1957	04
701	034	2037	0146
165	34	2026	046
186	135	1994	0134
395	34	1843	046
110	34	1717	4
934	34	1491	4
1147	0	2123	04
466	34	1479	3
121	3	2092	03
239	035	1913	04
698	15	1903	1
15	46	1928	01346
74	34	1551	04
26	45	2112	04
562	1	1587	014
233	12	1587	014
46	0	1466	0134
54	34	1682	04
713	6	1733	01346
747	34	1685	04
509	0	1858	013
279	3	1572	0134
1076	34	2000	013
223	34	1477	3
240	34	2089	4
777	34	1550	3
876	1	1427	014
493	012	1693	034
54	34	1926	04
301	34	2089	4
383	1	2058	0134
38	6	1463	01346
178	34	1888	03
270	34	1961	0134
405	4	1406	0134
40	01	1476	0146
495	34	1776	014
150	34	2039	03
868	12	1587	014
98	34	1932	03
345	45	1776	014
384	0	1997	034
596	1	1797	014
200	012	1807	0134
206	6	2104	046
14	01	1766	034
163	45	2044	046
411	01	1413	01
143	45	1717	4
7	45	1612	0146
683	34	2123	04
131	34	2024	04
396	01	2080	01
14	01	1385	01
53	34	2119	04
168	12	1946	014
266	34	1764	0146
42	45	1948	046
107	0	1394	04
2	34	1867	013
662	01	1839	0134
42	45	1587	014
74	34	2012	014
546	012	1807	0134
364	01	1873	06
130	34	1426	04
209	0	1409	04
302	0	1974	03
381	012	2058	0134
418	1	1924	01
194	0	1501	046
373	0	2063	034
101	34	1951	4
262	34	2123	04
870	13	1438	3
414	01	1604	01
348	1	1799	014
115	12	1960	01
1116	12	2110	014
765	0	1758	04
107	0	1455	04
204	34	1516	04
32	34	1665	04
45	34	2054	04
688	345	1449	3
221	34	1852	046
878	34	1560	04
26	45	1849	04
851	0	1761	01
78	1	1524	01
236	34	1797	014
57	34	1670	03
155	34	1757	04
26	45	1480	046
60	34	1441	013
300	6	1378	01346
26	45	1644	046
737	34	1479	3
8	34	1639	04
412	01	1442	013
4	34	1646	3
4	34	1647	3
853	45	1773	046
294	01	1604	01
