# Supplementary material for: Environmental change makes robust ecological networks fragile
Source: Nat Commun. 2016 Aug 11;7:12462. doi: 10.1038/ncomms12462 (PMC4987532; doi:10.1038/ncomms12462)
Supplement: Supplementary Data 1 — Host-parasite networks and host extinction sequences in Avida experiments. The compressed archive includes the 100 co-evolved host-parasite networks and the host extinction sequences in the historical scenario. [file ncomms12462-s2.zip › Supplementary_data_S1/host_parasite_network_61.csv]

host_genotype	host_phenotype	parasite_genotype	parasite_phenotype
569	02	2637	03
857	1	2640	01
404	35	2662	03
1190	02	2658	03
383	35	2658	03
523	03	2658	03
662	01	2671	0
385	02	2637	03
161	012	2645	03
1647	35	2658	03
267	35	2662	03
862	02	2652	03
178	02	2658	03
662	01	2688	03
1494	35	2686	03
540	05	2665	01
465	0	2678	03
823	35	2658	03
404	35	2681	03
767	012	2659	0
414	02	2659	0
2014	1	2640	01
257	15	2666	01
1935	1	2682	01
1557	0	2642	013
767	012	2658	03
889	02	2658	03
981	35	2658	03
647	15	2639	01
141	35	2680	03
314	35	2668	03
150	235	2658	03
292	05	2650	03
1224	05	2665	01
35	05	2694	01
1493	3	2646	03
834	35	2650	03
671	35	2658	03
483	02	2658	03
1259	05	2685	01
267	35	2650	03
1249	0	2682	01
890	35	2658	03
428	15	2682	01
1085	0	2693	01
414	02	2637	03
301	0	2661	03
578	23	2662	03
1640	012	2667	03
23	012	2649	03
75	35	2658	03
1322	025	2692	0
1168	02	2637	03
1519	15	2665	01
2088	35	2658	03
404	35	2650	03
1640	012	2670	03
1317	0	2667	03
18	05	2654	01
18	05	2655	01
23	012	2658	03
27	35	2660	03
314	35	2688	03
1518	0	2691	03
413	235	2674	03
700	35	2684	03
141	35	2650	03
1263	0	2673	0
18	05	2682	01
531	35	2658	03
427	02	2637	03
489	35	2650	03
178	02	2637	03
1671	01	2650	03
523	03	2683	0
