# Supplementary material for: Environmental change makes robust ecological networks fragile
Source: Nat Commun. 2016 Aug 11;7:12462. doi: 10.1038/ncomms12462 (PMC4987532; doi:10.1038/ncomms12462)
Supplement: Supplementary Data 1 — Host-parasite networks and host extinction sequences in Avida experiments. The compressed archive includes the 100 co-evolved host-parasite networks and the host extinction sequences in the historical scenario. [file ncomms12462-s2.zip › Supplementary_data_S1/host_parasite_network_62.csv]

host_genotype	host_phenotype	parasite_genotype	parasite_phenotype
1617	0	2151	0
1204	0	1833	0
1034	0	1970	0
559	0	2192	0
1164	0	1859	0
788	0	2192	0
1725	0	2192	0
853	0	2151	0
729	0	2151	0
150	0	2192	0
306	0	2218	0
237	0	2090	0
351	0	2251	0
10	0	2044	0
1001	0	2151	0
886	0	2125	0
575	0	2192	0
1667	0	2192	0
53	0	2133	0
724	0	1881	0
179	0	1907	0
1484	0	2192	0
103	0	2151	0
1189	0	2192	0
284	0	2192	0
1014	01	2151	0
338	0	1859	0
399	0	2200	0
377	0	2197	0
1643	0	2128	0
721	0	2151	0
850	0	2179	0
181	0	2151	0
127	012	2172	0
639	0	2151	0
349	01	1868	0
70	0	1833	0
421	0	2151	0
35	0	2128	0
916	0	1807	0
388	0	2192	0
1690	0	2192	0
71	0	1906	0
71	0	1907	0
403	012	1849	0
523	0	2151	0
173	0	2151	0
318	0	2027	0
760	0	2001	0
275	0	2151	0
537	0	1833	0
204	0	2192	0
697	0	2151	0
672	0	1833	0
492	0	2192	0
87	0	2243	0
119	0	1797	0
411	0	2151	0
225	0	2151	0
265	0	1926	0
21	0	2110	0
283	0	2192	0
985	0	2197	0
827	0	1859	0
641	0	2151	0
910	0	2151	0
482	0	1788	0
219	0	2151	0
1698	0	2151	0
325	0	1973	0
74	0	1864	0
786	0	1859	0
1239	0	2151	0
130	0	1947	0
654	0	1981	0
150	0	2151	0
362	01	2151	0
368	0	1928	0
267	01	2151	0
172	0	2203	0
1114	0	2064	0
131	01	2109	0
739	0	2192	0
802	0	2151	0
441	01	1851	0
1	0	2151	0
1441	0	1859	0
255	0	1796	0
1230	0	2151	0
1265	0	2151	0
479	0	2151	0
571	0	2151	0
718	0	2192	0
1167	0	2233	0
1224	0	1894	0
94	0	1828	0
823	0	2151	0
89	0	2151	0
688	0	2151	0
963	0	2151	0
395	0	2151	0
354	0	1911	0
356	0	2088	0
1276	0	2192	0
613	0	2192	0
11	0	1778	0
1278	03	1883	0
752	0	1894	0
1602	0	2151	0
156	03	1895	0
473	0	2200	0
1300	0	2151	0
197	0	2056	0
256	0	2192	0
1150	0	2151	0
264	0	2151	0
654	0	2192	0
888	0	1980	0
1134	0	2109	0
1216	0	2192	0
633	0	2192	0
620	0	1919	0
1346	0	2192	0
11	0	2151	0
46	0	2151	0
403	012	2151	0
749	0	2151	0
511	0	2151	0
706	0	2151	0
27	0	2057	0
1202	0	1833	0
499	0	2192	0
990	0	2151	0
741	0	2058	0
377	0	1983	0
86	0	1980	0
748	0	1980	0
16	0	2151	0
1111	0	2151	0
1188	0	2192	0
317	0	2192	0
29	0	1859	0
79	0	2005	0
401	0	2100	0
606	0	2151	0
1454	0	1806	0
1393	0	2151	0
1548	0	2192	0
860	0	2020	0
1556	0	1894	0
530	0	2219	0
1184	0	2151	0
373	0	2192	0
138	0	2107	0
471	0	2151	0
462	0	2151	0
148	0	1981	0
82	0	2027	0
1299	0	2151	0
522	0	2151	0
883	0	2151	0
1088	0	2192	0
490	0	1819	0
309	0	2151	0
107	03	2151	0
432	0	2151	0
961	0	2043	0
964	0	2192	0
596	01	1859	0
839	0	1883	0
1218	0	1859	0
953	0	2233	0
1750	0	1894	0
516	0	1970	0
789	0	1992	0
647	0	2192	0
234	0	1916	0
425	0	2192	0
1402	01	2203	0
1427	0	2151	0
7	0	2192	0
501	012	1828	0
815	0	2125	0
149	0	2218	0
1238	0	2192	0
584	0	1907	0
1473	0	2151	0
690	0	1943	0
130	0	2151	0
573	03	2151	0
221	0	1807	0
416	0	2192	0
1281	0	2151	0
1123	0	2151	0
488	0	2088	0
478	0	2192	0
23	0	2151	0
763	0	2192	0
6	0	1875	0
184	0	2110	0
762	0	2197	0
1374	0	2151	0
405	0	2151	0
1366	0	2192	0
475	0	2192	0
1324	0	1939	0
32	0	2192	0
491	0	2161	0
23	0	2233	0
64	0	2192	0
593	0	2110	0
308	0	2151	0
457	03	1859	0
1433	0	2151	0
1067	0	1833	0
533	0	2151	0
535	0	1894	0
31	0	2151	0
581	0	1844	0
1225	0	2192	0
277	0	1992	0
500	0	2192	0
1259	0	2151	0
704	0	2151	0
185	0	2215	0
495	0	2175	0
456	0	2151	0
80	0	2097	0
838	0	2151	0
1026	0	2151	0
690	0	2151	0
358	0	2248	0
447	0	2192	0
1336	0	2192	0
218	0	2192	0
1425	0	2192	0
329	0	1925	0
1301	0	2151	0
290	0	2151	0
272	0	2097	0
7	0	2151	0
17	0	2151	0
29	0	2192	0
409	0	1876	0
159	0	1992	0
541	0	2151	0
701	0	2192	0
552	0	2151	0
1083	0	1800	0
364	0	2151	0
62	0	2188	0
443	0	2188	0
164	0	1828	0
459	0	2151	0
1272	0	2125	0
725	0	2192	0
156	03	1937	0
764	0	1973	0
150	0	2233	0
297	0	2192	0
384	0	2192	0
436	0	1992	0
969	0	1772	0
217	0	2192	0
877	0	2151	0
1228	0	2116	0
309	0	2035	0
780	0	2151	0
19	01	2125	0
292	0	1925	0
917	0	2144	0
1407	01	2125	0
536	0	2151	0
996	0	2151	0
480	0	2151	0
702	0	1859	0
158	0	2151	0
197	0	2151	0
752	0	2151	0
1208	0	2151	0
607	0	2151	0
1701	0	2192	0
119	0	2200	0
128	0	1868	0
857	0	2151	0
185	0	1893	0
197	0	1918	0
600	0	2151	0
287	0	2087	0
1290	0	2151	0
535	0	2151	0
260	0	1833	0
1117	0	2027	0
590	0	2151	0
449	0	2151	0
1051	0	2192	0
188	0	1833	0
84	0	2192	0
527	0	2046	0
289	0	2151	0
1223	0	1876	0
839	0	2203	0
549	0	1918	0
34	0	2151	0
10	0	2199	0
1595	0	1833	0
804	0	2192	0
10	0	2192	0
566	0	2151	0
458	0	2151	0
976	0	2151	0
586	0	1883	0
91	0	1833	0
307	01	2023	0
1122	0	2151	0
308	0	2233	0
950	0	2192	0
1213	0	2151	0
636	0	2151	0
1137	0	2201	0
1091	0	2151	0
1118	0	2151	0
563	0	2151	0
21	0	1918	0
720	0	1918	0
431	03	2151	0
1544	0	2151	0
507	0	2151	0
174	0	2151	0
751	0	2192	0
722	0	2124	013
893	0	1859	0
625	0	2192	0
1066	0	2151	0
434	0	2151	0
149	0	2200	0
872	0	2151	0
1073	0	1833	0
623	0	2233	0
151	0	2051	0
715	0	1921	0
844	01	2125	0
1718	0	2192	0
425	0	1882	0
404	0	1907	0
56	0	2192	0
947	0	2151	0
439	0	2151	0
850	0	2151	0
181	0	2178	0
900	0	2151	0
407	0	2128	0
746	0	2125	0
733	0	1886	0
1398	0	1833	0
301	0	2151	0
799	03	2151	0
236	0	2192	0
136	0	2128	0
1557	0	1833	0
20	0	1807	0
777	0	2151	0
521	0	1981	0
195	0	2151	0
90	0	1859	0
648	0	2192	0
967	0	2151	0
294	0	1840	0
403	012	1828	0
115	0	1854	0
95	0	2192	0
946	0	2200	0
1498	0	2151	0
285	0	2192	0
326	0	2151	0
867	0	2233	0
1310	0	2125	0
1411	0	2151	0
565	0	1784	0
315	0	1845	0
689	0	1770	0
530	0	2151	0
781	0	1778	0
948	0	2151	0
379	0	2151	0
106	0	2151	0
586	0	2192	0
620	0	2111	0
819	0	2151	0
1590	0	2192	0
105	0	1833	0
1246	0	2151	0
54	0	2203	0
1261	03	2247	0
1649	0	2192	0
661	0	1833	0
363	0	1783	0
1171	0	1992	0
300	0	2109	0
139	0	2151	0
879	0	2151	0
121	0	2192	0
817	0	1835	0
1144	0	2192	0
402	0	1877	0
1447	0	2151	0
318	0	2200	0
1251	0	2151	0
925	0	2151	0
1390	0	2192	0
1422	0	1859	0
180	0	2151	0
160	0	2192	0
991	0	2151	0
165	0	2151	0
1	0	2192	0
398	0	2233	0
501	012	2151	0
1032	0	2151	0
988	0	2192	0
472	03	2151	0
1323	0	1918	0
1015	0	1833	0
829	03	2192	0
298	0	2151	0
437	0	1903	0
613	0	2151	0
516	0	1928	0
199	0	2151	0
1063	0	2192	0
329	0	2151	0
816	0	2151	0
970	0	2151	0
168	0	2151	0
561	0	1807	0
648	0	1883	0
43	0	1918	0
167	0	1918	0
908	0	2096	0
1091	0	1797	0
1163	0	2151	0
174	0	2192	0
451	0	2151	0
1250	0	2218	0
588	0	1833	0
503	0	1846	0
360	0	1796	0
179	0	1859	0
405	0	1859	0
281	0	2143	0
253	0	1849	0
1694	0	2162	0
653	01	2109	0
1672	03	2151	0
595	0	1807	0
313	0	2151	0
1545	0	1981	0
279	0	2192	0
351	0	2151	0
1233	0	2151	0
296	0	1859	0
716	0	1877	0
1059	0	2192	0
136	0	1931	0
385	0	2192	0
241	0	2151	0
342	0	1898	0
1141	0	2098	0
1659	0	1828	0
755	0	1855	0
1691	0	2151	0
824	0	2151	0
396	0	2151	0
368	0	2192	0
350	0	1918	0
105	0	2151	0
598	0	2151	0
1089	01	2151	0
1635	0	2218	0
1380	0	2151	0
208	0	1868	0
557	0	2151	0
981	0	2151	0
532	0	2151	0
23	0	1979	0
949	0	2151	0
1442	0	1918	0
1097	0	2029	0
817	0	2151	0
1348	0	1795	0
62	0	2192	0
1028	0	2151	0
897	0	2178	0
53	0	1918	0
1112	0	2151	0
188	0	2151	0
524	0	1766	0
415	0	2204	0
230	0	2192	0
242	0	2151	0
460	0	2042	0
308	0	2113	0
425	0	2151	0
51	0	2151	0
1113	01	2151	0
114	0	2192	0
368	0	2203	0
619	0	2192	0
467	0	2151	0
184	0	2133	0
521	0	2192	0
237	0	2192	0
5	01	2151	0
1110	0	2151	0
161	0	1778	0
693	0	1918	0
332	0	2196	0
926	0	2151	0
23	0	1807	0
238	0	2151	0
1022	0	2151	0
474	0	2193	0
591	0	2151	0
728	0	2192	0
593	0	1918	0
1668	0	2151	0
639	0	2192	0
370	0	2235	0
335	0	2151	0
1536	0	2151	0
334	0	2106	0
781	0	2151	0
1097	0	1895	0
495	0	2151	0
129	0	2192	0
1038	0	2151	0
712	0	1895	0
750	0	2192	0
1206	0	2151	0
1408	0	2192	0
1197	0	2151	0
3	0	2151	0
417	0	2151	0
374	0	2151	0
200	0	2151	0
168	0	2200	0
546	0	2151	0
508	0	2151	0
1236	0	2192	0
1740	0	2151	0
710	0	2192	0
161	0	2151	0
638	0	2151	0
137	0	2192	0
784	0	2151	0
131	01	2151	0
886	0	1859	0
162	0	1789	0
959	0	1992	0
319	01	2192	0
914	0	2151	0
1606	0	1833	0
193	0	1774	0
743	0	2151	0
695	0	1921	0
894	0	2192	0
35	0	2151	0
1306	0	2192	0
1010	0	2151	0
98	0	2151	0
295	0	1833	0
199	0	1964	0
1221	0	1980	0
555	0	2151	0
329	0	2192	0
1079	0	2151	0
343	0	2051	0
1011	0	1813	0
1697	0	2192	0
709	01	1918	0
494	0	2151	0
426	0	2027	0
884	0	1918	0
818	0	1961	0
861	01	1849	0
567	0	2151	0
444	0	2036	0
734	0	2233	0
1626	0	1828	0
74	0	2192	0
975	0	1859	0
393	0	2192	0
248	0	2151	0
395	0	1833	0
77	0	2151	0
1719	0	2151	0
670	0	2151	0
805	0	1918	0
1406	0	2192	0
1011	0	1925	0
864	0	1894	0
1636	0	2151	0
162	0	1894	0
1120	01	2151	0
29	0	2151	0
218	0	1991	0
965	0	2218	0
1680	0	2151	0
56	0	2034	0
211	0	1876	0
316	0	2151	0
814	0	2030	0
1254	0	2151	0
481	0	1986	0
104	0	2192	0
676	0	2114	0
304	0	2126	0
144	0	1957	0
4	0	2233	0
435	0	1859	0
68	0	2151	0
635	0	2151	0
1210	0	2151	0
1040	0	2151	0
725	0	2151	0
6	0	2218	0
297	0	2151	0
216	0	1849	0
1100	0	2151	0
540	0	2151	0
1039	0	1883	0
40	0	2151	0
302	01	2125	0
1211	0	2151	0
634	0	2151	0
310	0	2151	0
345	0	1977	0
286	03	2151	0
779	0	2151	0
1607	0	2151	0
1320	0	2151	0
1599	0	1807	0
1018	0	2151	0
424	0	2151	0
332	0	2113	0
142	0	2027	0
995	0	2151	0
321	0	1992	0
267	01	1800	0
686	0	1918	0
695	0	2151	0
1627	0	2151	0
261	0	2151	0
1373	0	2133	0
1139	0	2151	0
681	0	1807	0
1338	0	2192	0
69	0	2151	0
228	0	1778	0
186	0	2133	0
36	0	2151	0
177	0	2012	0
311	0	1925	0
1009	0	2151	0
764	0	1802	0
740	0	1778	0
44	0	2192	0
740	0	1773	0
1632	0	2192	0
807	0	2151	0
1257	0	2151	0
115	0	1807	0
769	0	1884	0
1154	0	2151	0
928	0	1968	0
1608	0	2151	0
90	0	2151	0
751	0	2249	0
50	0	1859	0
1071	0	2151	0
1392	0	2151	0
423	0	2151	0
809	0	1894	0
1242	0	2192	0
1581	0	2151	0
900	0	2192	0
491	0	2151	0
1461	0	2192	0
1199	0	2151	0
72	0	2151	0
1253	0	1905	0
8	0	2192	0
576	0	1877	0
950	0	2151	0
573	03	1982	0
919	0	1907	0
171	0	1977	0
1665	0	2151	0
1240	0	2143	0
216	0	2151	0
167	0	2192	0
393	0	1981	0
225	0	2192	0
1247	01	1883	0
1285	0	2218	0
742	0	2151	0
823	0	1828	0
745	0	2151	0
1229	0	2192	0
958	0	2151	0
32	0	1973	0
305	0	2192	0
318	0	2117	01
776	0	1979	0
201	01	1984	0
548	0	2151	0
562	0	2211	0
150	0	2113	0
455	0	1917	0
455	0	1918	0
20	0	1996	0
178	0	2027	0
848	0	2151	0
1464	0	2151	0
21	0	2027	0
291	0	2113	0
689	0	1918	0
1169	0	2192	0
789	0	1833	0
952	03	1827	0
223	0	1883	0
296	0	2151	0
800	0	2192	0
392	0	2202	0
260	0	1992	0
581	0	2192	0
917	0	2192	0
1135	01	2192	0
1106	0	2151	0
966	0	2151	0
862	0	2151	0
1445	0	2151	0
1405	0	1977	0
455	0	2110	0
755	0	2151	0
564	0	1873	0
605	0	2125	0
176	0	2151	0
77	0	2121	0
1511	0	2151	0
1513	0	2192	0
293	0	2192	0
354	0	1826	0
459	0	2218	0
622	0	2192	0
1142	0	2192	0
251	0	2151	0
1524	0	2151	0
226	0	2192	0
1002	0	2151	0
513	03	2151	0
1133	0	1807	0
1386	0	1859	0
1525	0	2192	0
1060	0	2151	0
1706	0	1905	0
962	0	1925	0
20	0	2151	0
871	0	2151	0
1609	0	2151	0
515	0	1992	0
1465	0	2151	0
29	0	1818	0
419	0	1928	0
808	0	2069	0
1686	0	2192	0
847	0	1928	0
973	0	2151	0
36	0	1832	0
909	0	2151	0
568	0	2192	0
265	0	2192	0
442	0	2151	0
1333	0	2151	0
1166	0	2192	0
1489	0	2151	0
592	0	1899	0
126	0	2151	0
945	0	2192	0
86	0	1876	0
611	01	2192	0
1326	0	2192	0
46	0	2192	0
595	0	1918	0
324	0	2151	0
998	0	2151	0
135	0	2192	0
428	0	1993	0
147	0	2151	0
78	0	1876	0
1446	0	2151	0
174	0	2109	0
689	0	2139	0
453	0	2192	0
138	0	1833	0
30	0	2151	0
414	0	2151	0
249	0	2151	0
738	03	2151	0
1033	0	1833	0
213	0	1907	0
96	0	2151	0
356	0	2018	0
1481	0	1918	0
602	0	1833	0
1158	0	2110	0
193	0	2151	0
157	0	1894	0
1519	0	2113	0
1013	0	2192	0
239	03	2151	0
801	0	2151	0
415	0	2085	0
1313	0	2151	0
223	0	2192	0
867	0	2151	0
649	0	2151	0
1125	0	2151	0
161	0	1974	0
896	0	1853	0
153	0	2151	0
647	0	2125	0
1104	0	2151	0
1751	0	2192	0
1558	0	2192	0
363	0	2192	0
772	0	2233	0
1048	0	1833	0
464	0	2192	0
680	0	2146	0
253	0	2191	0
272	0	1918	0
1215	0	2151	0
630	0	2151	0
1035	0	2151	0
506	0	2151	0
923	0	1833	0
92	0	2051	0
935	0	2151	0
941	0	1925	0
331	0	2154	0
25	0	2097	0
448	0	2192	0
331	0	2151	0
218	0	2151	0
1027	0	2192	0
774	0	1833	0
144	0	2192	0
230	0	2151	0
394	0	2192	0
1113	01	2192	0
326	0	1885	0
685	0	1807	0
572	0	2151	0
1417	0	2151	0
792	0	2151	0
1711	0	2151	0
982	0	1859	0
1200	0	2133	0
54	0	2011	0
389	0	2151	0
313	0	1918	0
948	0	1833	0
761	0	2192	0
539	0	2192	0
695	0	1807	0
903	0	1992	0
66	0	2229	0
1141	0	1828	0
161	0	2086	0
92	0	1833	0
759	0	2151	0
172	0	2151	0
298	0	1980	0
48	0	2192	0
1542	0	2027	0
1228	0	2151	0
832	0	2192	0
223	0	1859	0
1412	03	2192	0
86	0	2114	0
1329	0	2151	0
176	0	1768	0
268	0	1833	0
331	0	2218	0
259	0	2186	0
921	0	2151	0
438	0	2073	0
562	0	1859	0
750	0	2151	0
197	0	2200	0
126	0	2233	0
33	0	2192	0
123	0	2151	0
993	0	2109	0
1240	0	2151	0
571	0	1980	0
1044	0	2151	0
81	0	1992	0
34	0	1828	0
840	0	2114	0
487	0	2151	0
849	0	1907	0
592	0	2151	0
994	0	2245	0
810	01	2151	0
387	0	2151	0
203	0	2151	0
528	0	2151	0
1127	0	2151	0
1023	0	1980	0
776	0	2199	0
176	0	2233	0
691	0	2151	0
1260	0	2151	0
448	0	1883	0
27	0	2151	0
35	0	2192	0
696	0	1845	0
565	0	2192	0
332	0	2049	0
128	0	1999	0
985	0	2218	0
171	0	2151	0
152	0	1859	0
412	0	2192	0
520	0	2151	0
326	0	2192	0
1444	0	2151	0
241	0	2127	0
1479	0	2151	0
44	0	1859	0
612	0	2151	0
111	0	2192	0
304	0	1978	0
117	0	2151	0
461	0	2151	0
288	01	1828	0
256	0	2125	0
140	0	2192	0
1471	0	2157	0
149	0	2027	0
515	0	1833	0
345	0	2151	0
1600	0	1883	0
769	0	2151	0
1134	0	2192	0
505	0	2151	0
1036	0	2151	0
842	0	2151	0
581	0	2249	0
549	0	1828	0
1660	0	2151	0
97	01	2023	0
1249	0	2050	0
797	0	2097	0
979	0	2192	0
489	0	2151	0
1610	0	2151	0
322	0	2192	0
1435	0	2151	0
1023	0	2151	0
534	0	2151	0
708	0	2233	0
926	0	1833	0
680	0	1992	0
980	0	2151	0
1722	01	1790	0
346	0	1833	0
222	0	2151	0
1151	0	1778	0
88	0	2192	0
1	0	1813	0
1634	0	2151	0
502	0	2192	0
1720	0	2151	0
1364	0	2130	0
154	0	2192	0
40	0	2192	0
696	0	2151	0
1115	0	2151	0
538	0	2233	0
1354	0	2192	0
31	0	1807	0
992	0	2151	0
880	0	2151	0
47	0	2151	0
49	01	2192	0
85	0	1809	0
49	01	2190	0
273	0	2151	0
397	0	2151	0
102	0	1939	0
1248	01	2023	0
320	0	2027	0
631	0	1859	0
310	0	1805	0
843	0	2133	0
680	0	2151	0
1571	0	2151	0
381	0	1833	0
147	0	2192	0
1019	0	2151	0
378	03	1887	0
920	0	2151	0
154	0	2188	0
1305	0	2151	0
389	0	2192	0
605	0	1907	0
336	0	2151	0
544	0	1918	0
902	0	1812	0
616	0	2133	0
1182	0	2151	0
3	0	2192	0
657	0	2151	0
1504	0	2151	0
70	0	1894	0
1328	0	2151	0
177	0	1778	0
339	0	2192	0
748	0	1807	0
1203	0	1862	0
42	0	2233	0
83	0	1807	0
432	0	1778	0
661	0	1785	013
659	0	1833	0
483	0	2151	0
247	0	2151	0
553	0	2151	0
512	0	1859	0
756	0	2151	0
726	0	2143	0
776	0	2192	0
370	0	2151	0
1	0	1990	0
564	0	2197	0
315	0	2192	0
316	0	1962	0
337	0	1928	0
54	0	2151	0
194	0	2151	0
617	0	2176	0
757	0	2151	0
446	0	1918	0
603	0	2151	0
1191	0	2151	0
854	0	1894	0
92	0	2151	0
594	0	2151	0
465	0	2113	0
54	0	1857	0
529	0	2151	0
259	0	2192	0
1450	0	1951	0
884	0	2067	0
481	0	2151	0
662	0	2151	0
1261	03	2151	0
68	0	2038	0
281	0	2151	0
146	0	1808	0
263	0	2151	0
1172	0	2151	0
658	0	2151	0
1137	0	2151	0
1254	0	1988	0
252	0	1849	0
1016	0	2192	0
87	0	2151	0
1114	0	2192	0
343	0	2151	0
927	0	1807	0
185	0	2112	0
984	0	2233	0
804	0	1981	0
1368	0	2151	0
1163	0	2192	0
124	0	1859	0
1194	0	1833	0
1195	0	2192	0
232	0	2192	0
1036	0	1919	0
768	0	2151	0
1638	0	2151	0
1385	0	2151	0
1075	0	2192	0
270	0	1807	0
1147	0	1833	0
459	0	1876	0
167	0	1827	0
987	0	2192	0
9	0	2192	0
358	0	2210	0
163	0	1859	0
383	0	1833	0
1596	03	2079	0
663	0	1823	0
86	0	2032	0
740	0	1817	0
458	0	1833	0
866	01	2151	0
428	0	2192	0
3	0	1883	0
493	0	2192	0
132	0	2151	0
345	0	1859	0
1017	0	1992	0
791	0	1859	0
1227	0	2192	0
624	0	2192	0
906	0	2151	0
852	0	2151	0
954	0	2125	0
36	0	2233	0
79	0	2151	0
558	0	1845	0
508	0	2192	0
1007	0	2192	0
516	0	2192	0
35	0	1931	0
454	0	1859	0
1358	0	2192	0
1679	0	1837	0
683	0	2151	0
250	0	2109	0
783	0	2151	0
659	0	2151	0
656	0	2192	0
102	0	2151	0
699	0	1973	0
1741	03	1859	0
871	0	2192	0
420	0	2151	0
876	0	2151	0
518	01	2109	0
1157	0	2189	0
1280	01	1859	0
830	0	1807	0
850	0	1807	0
267	01	1928	0
1515	0	1859	0
878	0	2192	0
547	0	1859	0
778	0	1828	0
670	0	1773	0
578	0	2192	0
327	0	2192	0
380	0	1797	0
462	0	2240	0
434	0	1987	0
975	0	2079	0
371	0	2151	0
1404	0	1917	0
206	0	2192	0
1245	0	2192	0
1170	0	1833	0
938	0	2192	0
386	0	1859	0
320	0	2033	0
346	0	1918	0
1403	0	2151	0
1525	0	1973	0
693	0	2110	0
978	0	2192	0
580	0	2192	0
1136	0	2192	0
596	01	2125	0
429	0	1914	0
282	0	2151	0
201	01	1828	0
1664	0	2192	0
610	0	1895	0
609	0	2110	0
253	0	2151	0
341	0	2151	0
374	0	2192	0
643	01	2192	0
444	0	2192	0
723	0	1918	0
454	0	2192	0
152	0	1894	0
677	0	2192	0
427	0	2192	0
287	0	1823	0
100	0	1807	0
125	0	1969	0
1220	0	2151	0
577	0	2151	0
113	0	1980	0
495	0	2027	0
865	03	2151	0
293	0	2249	0
369	0	1772	0
1397	01	2023	0
178	0	2078	0
292	0	2151	0
63	0	2151	0
1012	0	2192	0
163	0	2192	0
336	0	1925	0
541	0	2133	0
1200	0	1918	0
1086	0	1883	0
1168	0	2192	0
805	0	2212	0
251	0	1918	0
223	0	2151	0
637	0	2151	0
255	0	1828	0
682	0	1845	0
170	0	2151	0
441	01	2151	0
314	0	2192	0
98	0	2192	0
1114	0	1948	0
1190	0	2192	0
265	0	2151	0
1575	0	1883	0
822	0	2151	0
42	0	1807	0
252	0	2151	0
516	0	2203	0
380	0	1879	0
946	0	2151	0
1322	0	2151	0
283	0	2102	0
161	0	2192	0
1512	0	2151	0
1052	0	2151	0
134	0	2151	0
974	0	1905	0
194	0	2236	0
194	0	2237	0
223	0	1949	0
1460	0	2192	0
1337	0	1833	0
37	0	1783	0
69	0	1918	0
579	0	1977	0
186	0	1918	0
1361	0	2077	0
235	03	2192	0
300	0	2192	0
716	0	2151	0
1099	0	2151	0
363	0	2151	0
913	0	2151	0
245	0	1927	0
1370	0	2192	0
1186	0	2099	0
1030	0	2218	0
668	0	2151	0
1090	0	2151	0
703	0	1918	0
554	0	2151	0
440	01	1793	0
1155	0	2192	0
1350	0	2134	0
671	0	1833	0
20	0	2059	0
1709	0	2192	0
86	0	1828	0
517	0	2192	0
5	01	1828	0
321	0	2151	0
33	0	2151	0
104	0	2151	0
1160	0	2151	0
385	0	2010	0
1528	0	2151	0
120	0	2192	0
140	0	2151	0
1592	0	2151	0
579	0	2125	0
439	0	2200	0
1541	0	2151	0
692	0	2151	0
454	0	2151	0
1584	0	2151	0
1083	0	1918	0
1157	0	2192	0
810	01	2192	0
769	0	2192	0
287	0	1973	0
237	0	1845	0
747	0	2151	0
356	0	2151	0
454	0	2086	0
200	0	2192	0
616	0	1918	0
1127	0	2192	0
135	0	1818	0
512	0	2151	0
1003	0	2151	0
151	0	2233	0
109	0	2151	0
347	0	2192	0
360	0	1895	0
8	0	1859	0
485	03	2151	0
353	0	2192	0
912	0	2151	0
119	0	1877	0
1286	0	2233	0
608	0	2192	0
344	0	1973	0
825	0	1807	0
1242	0	2151	0
645	0	2151	0
666	0	2200	0
355	0	2151	0
52	0	1977	0
549	0	2098	0
72	0	2118	0
331	0	2234	0
115	0	1982	0
502	0	2151	0
325	0	2192	0
69	0	2192	0
809	0	1829	0
878	0	1981	0
361	0	1833	0
367	0	2027	0
663	0	2192	0
1085	0	1992	0
1286	0	2151	0
877	0	1813	0
1102	0	2151	0
574	0	2088	0
111	0	1859	0
44	0	2151	0
1438	0	2192	0
1252	0	2192	0
260	0	2151	0
674	0	2151	0
828	0	2151	0
1455	0	1894	0
455	0	1794	0
96	0	1833	0
1074	0	2151	0
532	0	1768	0
863	0	2151	0
1601	0	1778	0
660	0	2151	0
2	0	1980	0
39	0	2192	0
605	0	1859	0
148	0	2192	0
1226	0	1828	0
177	0	1992	0
491	0	2192	0
239	03	1918	0
933	0	2151	0
1655	0	1925	0
1129	0	2027	0
812	0	1833	0
303	0	2151	0
365	0	2192	0
957	0	2192	0
117	0	1888	0
1637	0	2151	0
1021	0	2151	0
893	0	2192	0
291	0	2151	0
766	0	2151	0
251	0	1905	0
344	0	2192	0
49	01	2151	0
1605	0	2233	0
955	01	2023	0
433	0	2151	0
80	0	2151	0
254	0	2151	0
719	0	2218	0
640	0	2151	0
1247	01	2151	0
1733	0	1980	0
1420	0	2192	0
609	0	1917	0
795	0	2192	0
115	0	2151	0
1506	0	2192	0
504	0	2192	0
54	0	2192	0
892	0	1980	0
1531	0	2151	0
834	0	1828	0
231	0	1807	0
1222	0	2051	0
1006	0	1981	0
299	0	2151	0
101	0	2051	0
1042	0	2151	0
501	012	1807	0
207	03	2192	0
699	0	1801	0
1682	0	2151	0
406	0	2151	0
1532	0	2151	0
643	01	2151	0
71	0	2192	0
133	0	1894	0
1443	0	2151	0
363	0	2223	0
694	0	2192	0
814	0	2151	0
360	0	2151	0
724	0	2059	0
6	0	2151	0
737	0	1980	0
358	0	2151	0
820	0	2192	0
679	0	2151	0
176	0	2028	0
617	0	2151	0
794	0	2192	0
192	0	1918	0
1004	0	2072	0
1716	0	2192	0
1005	0	2109	0
151	0	1807	0
24	0	1833	0
569	0	2151	0
570	0	2113	0
335	0	1859	0
1161	01	2151	0
308	0	1958	0
380	0	2101	0
1109	0	2133	0
902	0	2151	0
1271	0	2151	0
614	0	2151	0
191	0	1883	0
330	0	2151	0
1692	0	2151	0
1196	0	2151	0
1047	0	2192	0
1342	0	2151	0
687	0	2093	0
208	0	2151	0
135	0	1976	0
1416	0	1828	0
390	0	2151	0
1739	0	2128	0
565	0	2125	0
409	0	2151	0
918	0	2151	0
1594	0	2151	0
398	0	2115	0
198	0	1918	0
770	0	2151	0
671	0	1894	0
1297	0	1859	0
216	0	1980	0
1062	0	2131	0
156	03	2151	0
769	0	2103	0
1687	0	2151	0
145	0	2151	0
211	0	2079	0
118	0	1881	0
771	0	2151	0
579	0	2151	0
415	0	2192	0
453	0	2151	0
381	0	2118	0
361	0	2151	0
695	0	1939	0
414	0	2192	0
841	0	2151	0
434	0	2233	0
1030	0	2151	0
302	01	2192	0
820	0	2109	0
730	0	2151	0
509	0	1935	0
1078	0	2192	0
1428	0	2151	0
930	0	2151	0
245	0	2151	0
489	0	1833	0
12	0	1859	0
504	0	1918	0
758	0	2151	0
790	0	2151	0
356	0	1833	0
382	0	2151	0
1249	0	2151	0
1566	0	2151	0
1145	0	2192	0
1185	0	2151	0
379	0	1837	0
338	0	2192	0
746	0	2151	0
52	0	2151	0
430	0	2151	0
205	0	1980	0
1152	0	1828	0
709	01	2151	0
646	03	2151	0
1537	0	2151	0
169	0	1833	0
881	0	2192	0
1203	0	2188	0
309	0	1989	0
1037	01	2151	0
984	0	1920	0
767	0	2151	0
214	0	2129	0
580	0	2151	0
498	0	2151	0
616	0	2027	0
594	0	2192	0
114	0	2151	0
1738	0	1859	0
202	0	2192	0
1410	0	2151	0
176	0	1833	0
104	0	1925	0
1648	0	2125	0
400	0	2151	0
684	0	2151	0
190	0	2238	0
445	0	1992	0
148	0	2188	0
655	0	2218	0
337	0	2151	0
1194	0	1894	0
85	0	1980	0
904	0	2192	0
884	0	1821	0
723	0	1859	0
539	0	2151	0
761	0	2151	0
352	0	2151	0
100	0	2151	0
1547	0	2192	0
1292	0	2151	0
1156	0	2192	0
164	0	2151	0
163	0	2103	0
938	0	2151	0
1458	0	2151	0
253	0	1828	0
1164	0	2125	0
858	01	2151	0
354	0	1981	0
1035	0	2145	0
301	0	1817	0
48	0	2151	0
1689	0	2151	0
1357	0	2192	0
971	0	2151	0
93	0	1939	0
429	0	2151	0
999	0	2192	0
587	0	2151	0
929	0	2151	0
121	0	1973	0
707	0	1780	0
712	0	2114	0
194	0	2218	0
835	0	2045	0
1591	0	2151	0
331	0	2027	0
269	0	2151	0
854	0	1995	0
1	0	2057	0
378	03	2192	0
165	0	2097	0
1054	0	1989	0
1681	0	2151	0
956	0	2192	0
650	0	2192	0
191	0	2192	0
951	0	2151	0
456	0	2200	0
812	0	2151	0
771	0	1783	0
172	0	2192	0
870	0	2151	0
896	0	2151	0
494	0	2172	0
1118	0	1866	0
201	01	1796	0
542	0	2151	0
10	0	1918	0
885	0	2192	0
84	0	2062	0
1162	0	2151	0
713	03	2151	0
1421	0	2225	0
179	0	2192	0
1266	0	2151	0
1651	0	2192	0
1424	01	1919	0
10	0	1818	0
644	0	2151	0
1243	0	2151	0
108	0	2088	0
166	0	2133	0
1053	0	2151	0
1101	0	2151	0
38	0	1778	0
266	0	2151	0
66	0	2192	0
711	0	2192	0
183	0	2151	0
979	0	2151	0
496	0	2192	0
1287	01	2151	0
629	0	2192	0
1666	0	2104	0
1555	0	1827	0
997	0	2151	0
37	0	2151	0
402	0	2151	0
250	0	2151	0
243	0	2151	0
419	0	2192	0
75	0	2192	0
234	0	2151	0
954	0	1907	0
714	0	2192	0
813	0	2192	0
1022	0	1833	0
678	0	2151	0
345	0	2209	0
295	0	2228	0
401	0	2151	0
281	0	1778	0
345	0	2205	0
968	0	2151	0
1126	0	2151	0
1029	0	1972	0
61	0	2151	0
2	0	2151	0
112	0	2151	0
375	0	2151	0
847	0	2192	0
26	0	2151	0
1365	0	2192	0
220	0	2192	0
1068	0	2192	0
922	0	1917	0
556	0	2192	0
39	0	2038	0
1008	0	2151	0
25	0	1918	0
132	0	1811	0
4	0	2151	0
116	0	1828	0
845	0	1828	0
754	0	2151	0
170	0	2238	0
1671	0	2110	0
1093	0	2151	0
505	0	2113	0
22	0	1981	0
354	0	2192	0
1281	0	2079	0
400	0	2097	0
874	0	2192	0
171	0	1918	0
1520	0	2004	0
1646	0	1827	0
309	0	2180	0
725	0	1827	0
931	0	1934	0
14	03	2151	0
684	0	1767	0
1712	01	1992	0
1087	0	2151	0
1569	0	2151	0
585	0	2151	0
320	0	2151	0
688	0	2133	0
834	0	1939	0
774	0	2088	0
42	0	2151	0
811	0	2192	0
1061	0	2151	0
1034	0	1883	0
1082	0	1859	0
1568	0	2192	0
484	0	2151	0
837	0	2192	0
213	0	2151	0
671	0	2151	0
284	0	2151	0
162	0	2151	0
476	0	2151	0
910	0	1918	0
240	0	2175	0
775	0	2151	0
443	0	2192	0
343	0	2233	0
190	0	2177	0
1654	0	1833	0
76	0	2151	0
928	0	2178	0
339	0	2151	0
800	0	1870	0
283	0	1918	0
667	0	2151	0
1530	0	2151	0
320	0	2200	0
1049	0	2151	0
879	0	1901	0
315	0	2151	0
661	0	1787	0
1124	0	1992	0
75	0	1889	0
615	0	2151	0
360	0	1807	0
737	0	2151	0
267	01	1918	0
1516	03	2151	0
331	0	1918	0
465	0	2151	0
25	0	2133	0
1642	0	2151	0
1429	0	2151	0
790	0	2174	0
1523	0	2192	0
621	0	2031	0
1042	0	2178	0
481	0	2114	0
1056	0	2151	0
21	0	2154	0
531	0	2151	0
674	0	2192	0
1070	0	2192	0
1377	0	2041	0
207	03	2151	0
231	0	2151	0
748	0	2151	0
977	0	2192	0
223	0	1977	0
267	01	2192	0
473	0	1918	0
48	0	2075	0
672	0	1941	0
655	0	2027	0
185	0	2151	0
58	03	2151	0
1024	01	1859	0
337	0	2192	0
392	0	2192	0
187	0	2192	0
473	0	2151	0
1360	0	2151	0
1742	0	2233	0
497	0	1980	0
1025	0	2192	0
804	0	2023	0
1096	0	2192	0
194	0	1918	0
1180	0	2192	0
1232	0	2151	0
246	0	2151	0
127	012	1807	0
404	0	2192	0
715	0	1778	0
565	0	1859	0
1067	0	2151	0
1614	0	1918	0
152	0	1825	0
408	0	1981	0
1076	0	2192	0
270	0	1918	0
328	0	2151	0
29	0	2014	0
272	0	2197	0
67	0	1992	0
1302	0	2151	0
1559	0	2151	0
60	0	2151	0
1619	0	2151	0
700	0	2151	0
907	0	2192	0
468	0	2151	0
1359	0	2151	0
694	0	2151	0
494	0	1828	0
11	0	2192	0
215	01	1859	0
1195	0	2151	0
13	0	2151	0
1372	0	2192	0
1468	0	2151	0
576	0	2200	0
826	0	2151	0
1132	0	1918	0
469	0	2151	0
705	0	1833	0
625	0	2125	0
717	0	2151	0
481	0	1918	0
99	0	2151	0
107	03	1918	0
1051	0	2125	0
821	0	2151	0
258	0	2151	0
452	0	1833	0
1589	0	2151	0
833	0	2151	0
1476	0	1939	0
765	0	2151	0
551	0	2192	0
428	0	2151	0
1518	0	2151	0
976	0	1777	0
961	0	2151	0
205	0	1850	0
744	0	2151	0
604	0	2151	0
1650	0	1859	0
561	0	2233	0
460	0	1807	0
1502	0	2192	0
651	0	2192	0
440	01	2151	0
422	0	2192	0
1485	0	2151	0
415	0	1973	0
376	0	2151	0
82	0	2151	0
1678	0	2027	0
407	0	2192	0
130	0	2082	0
1198	0	2151	0
423	0	1859	0
514	0	2151	0
1005	0	2151	0
1345	0	1907	0
311	0	2192	0
859	0	1981	0
1693	0	2151	0
332	0	2233	0
1349	0	2151	0
1062	0	2132	0
365	0	1931	0
118	0	2006	0
898	0	2151	0
1482	0	2151	0
472	03	2192	0
873	0	2151	0
391	0	2151	0
309	0	2192	0
860	0	2151	0
672	0	2151	0
673	0	1956	0
1140	0	2151	0
1529	0	2151	0
308	0	2193	0
543	0	2151	0
146	0	2151	0
175	01	2192	0
31	0	2192	0
421	0	2218	0
1396	0	2151	0
1098	01	2151	0
70	0	2151	0
1050	0	2151	0
104	0	1904	0
138	0	2151	0
267	01	1981	0
1340	0	2113	0
868	0	2151	0
388	0	2166	0
480	0	1924	0
83	0	2151	0
735	0	2192	0
184	0	2151	0
778	0	2151	0
172	0	1883	0
597	0	2151	0
798	0	2151	0
1317	0	1859	0
136	0	2192	0
65	0	2151	0
1212	0	2192	0
559	0	2017	0
803	0	1859	0
1641	0	2192	0
315	0	2149	0
337	0	1972	0
1593	01	2192	0
724	0	2151	0
364	0	2060	0
1631	03	2151	0
408	0	2192	0
783	0	1797	0
1176	0	2151	0
731	0	2192	0
903	0	2151	0
887	0	2151	0
806	03	2151	0
856	0	2151	0
1165	0	2192	0
437	0	2151	0
1721	0	2151	0
1510	0	2151	0
224	0	1992	0
202	0	2151	0
323	0	1992	0
1234	0	2192	0
1177	0	1918	0
366	0	2233	0
166	0	2027	0
570	0	2152	0
570	0	2151	0
1480	0	2151	0
1181	0	2192	0
911	0	2192	0
1015	0	1992	0
904	0	2151	0
245	0	2192	0
313	0	1994	0
1731	0	2192	0
416	0	1783	0
352	0	2192	0
936	0	2188	0
701	0	2151	0
768	0	2192	0
473	0	2055	0
366	0	2151	0
380	0	2151	0
1094	0	1980	0
698	0	2192	0
418	0	1883	0
1020	0	2146	0
851	0	2187	0
446	0	2097	0
1430	0	2233	0
110	0	2151	0
260	0	1905	0
861	01	1828	0
939	0	2151	0
312	0	2151	0
216	0	1828	0
37	0	2084	0
885	0	2151	0
490	0	2192	0
707	0	2151	0
1064	0	2192	0
420	0	2051	0
509	0	2109	0
268	0	2151	0
287	0	2192	0
359	0	2192	0
846	01	2109	0
1449	0	2151	0
320	0	2218	0
753	01	2192	0
1552	0	2192	0
1007	0	2169	0
606	0	2053	0
78	0	2151	0
582	0	1833	0
1039	0	2192	0
458	0	1918	0
64	0	2151	0
155	0	2151	0
1109	0	1918	0
15	0	2151	0
627	0	2051	0
941	0	2151	0
266	0	2192	0
1696	0	2233	0
510	01	2192	0
545	0	2151	0
119	0	2151	0
1764	0	2151	0
764	0	2192	0
605	0	2192	0
485	03	2192	0
733	0	1859	0
442	0	1859	0
587	0	2192	0
209	0	2151	0
477	0	2151	0
276	01	2151	0
237	0	2128	0
227	0	2151	0
628	0	2192	0
[truncated: 326 more rows]
