# Supplementary material for: Environmental change makes robust ecological networks fragile
Source: Nat Commun. 2016 Aug 11;7:12462. doi: 10.1038/ncomms12462 (PMC4987532; doi:10.1038/ncomms12462)
Supplement: Supplementary Data 1 — Host-parasite networks and host extinction sequences in Avida experiments. The compressed archive includes the 100 co-evolved host-parasite networks and the host extinction sequences in the historical scenario. [file ncomms12462-s2.zip › Supplementary_data_S1/host_parasite_network_63.csv]

host_genotype	host_phenotype	parasite_genotype	parasite_phenotype
65	0478	1614	0234578
365	4678	1900	04567
347	4678	1647	013457
342	478	1900	04567
618	346	1577	34567
151	14678	1726	3457
1159	4678	1945	02368
205	34678	1829	457
41	4678	1691	01345
687	134578	1687	0134567
916	4678	1647	013457
1160	4678	1717	457
674	14678	1687	0134567
1098	4678	1711	03568
1357	4678	1687	0134567
388	14678	1653	0457
4	4678	1874	045
304	1345678	1687	0134567
84	4678	1840	4
354	14678	1592	457
106	478	1524	457
107	4678	1735	046
224	1478	1561	04567
120	34678	1653	0457
1172	4678	1818	457
43	34678	1577	34567
329	14678	1604	457
227	4678	1561	04567
866	468	1691	01345
117	0478	1787	0134567
231	478	1647	013457
398	4678	1773	0145
909	4678	1617	012457
1056	3468	1645	457
75	4678	1913	01457
4	4678	1721	45
712	4678	1944	4
295	0123578	1647	013457
1145	0345	1571	01
398	4678	1617	012457
1102	468	1828	457
490	0478	1787	0134567
165	3578	1718	45
1033	468	1605	0457
1415	14	1614	0234578
112	4678	1662	45
377	0478	1751	01457
715	4678	1585	4
732	04678	1735	046
62	4678	1617	012457
37	4678	1721	45
498	4678	1590	4
371	4678	1647	013457
340	478	1763	57
86	14678	1696	457
77	4678	1726	3457
388	14678	1746	01345678
392	4678	1919	0457
445	4678	1837	457
128	4678	1874	045
186	4678	1735	046
1223	4678	1913	01457
1107	04678	1561	04567
11	478	1605	0457
183	14678	1653	0457
296	4678	1900	04567
276	4678	1945	02368
1002	4678	1648	457
1039	4678	1647	013457
216	478	1900	04567
861	0468	1726	3457
1019	0346	1913	01457
178	4678	1735	046
325	14678	1571	01
122	478	1561	04567
135	4678	1913	01457
357	4678	1617	012457
140	4678	1691	01345
549	34678	1691	01345
138	478	1787	0134567
151	14678	1600	45
722	4678	1617	012457
864	4678	1753	45
393	035	1601	45
291	1357	1687	0134567
80	4678	1726	3457
271	4678	1927	06
319	35	1786	45
510	14678	1764	45
444	468	1515	045
170	04678	1691	01345
505	4678	1799	457
362	1478	1561	04567
458	1478	1617	012457
983	0478	1910	01357
996	468	1543	45
490	0478	1815	456
206	4678	1568	457
78	4678	1837	457
182	35	1889	45
784	4678	1864	456
607	4678	1561	04567
548	478	1818	457
78	4678	1900	04567
454	4678	1604	457
259	1246	1625	45
1051	4678	1500	045
34	4678	1561	04567
511	4678	1945	02368
280	4678	1592	457
838	478	1913	01457
591	0478	1617	012457
1257	04678	1799	457
34	4678	1709	0457
435	4678	1967	01457
390	4678	1718	45
1219	14678	1561	04567
14	0478	1745	457
129	4678	1913	01457
22	4678	1913	01457
454	4678	1734	457
246	4678	1645	457
662	4678	1614	0234578
269	346	1605	0457
432	34678	1675	45
375	4678	1799	457
111	4678	1919	0457
555	468	1864	456
378	14678	1874	045
173	14678	1822	457
364	468	1913	01457
551	0148	1561	04567
377	0478	1617	012457
364	468	1917	4
813	0478	1790	45
148	4678	1834	4567
32	4678	1766	457
150	4678	1617	012457
1286	4678	1653	0457
183	14678	1853	4
155	468	1576	4
642	34678	1691	01345
40	4678	1703	4
19	14678	1764	45
40	4678	1705	4
586	4678	1561	04567
656	4678	1874	045
418	14678	1864	456
273	4678	1729	4
761	4678	1614	0234578
739	4678	1577	34567
942	4678	1774	457
395	4678	1766	457
9	4678	1834	4567
521	4678	1610	1457
714	4678	1691	01345
940	46	1675	45
237	4678	1742	01457
132	0478	1533	45
1310	04678	1913	01457
1006	346	1913	01457
422	4678	1913	01457
239	4678	1945	02368
206	4678	1837	457
11	478	1900	04567
994	4678	1647	013457
1035	124	1614	0234578
974	4678	1919	0457
283	4678	1617	012457
58	4678	1743	0457
696	468	1889	45
1300	4678	1811	4
321	4678	1600	45
65	0478	1745	457
1059	46	1764	45
126	0345	1658	57
420	34678	1691	01345
1011	4678	1614	0234578
122	478	1577	34567
140	4678	1913	01457
273	4678	1509	45
989	468	1913	01457
1239	14678	1543	45
115	478	1687	0134567
370	4678	1711	03568
1113	048	1787	0134567
309	4678	1766	457
197	14678	1687	0134567
22	4678	1691	01345
299	4678	1787	0134567
829	0	1711	03568
330	4678	1829	457
13	4678	1617	012457
334	4678	1577	34567
601	0134	1735	046
590	046	1919	0457
115	478	1533	45
9	4678	1585	4
738	4678	1721	45
1041	4678	1834	4567
66	4678	1662	45
277	34678	1726	3457
549	34678	1861	45
205	34678	1577	34567
1020	01478	1500	045
12	4678	1824	4
339	13468	1913	01457
805	04678	1913	01457
868	14678	1787	0134567
901	0478	1913	01457
116	124	1556	124
483	478	1829	457
483	478	1828	457
177	478	1913	01457
855	14678	1743	0457
1378	478	1653	0457
1332	4678	1647	013457
1237	0478	1787	0134567
442	4678	1818	457
1094	4678	1614	0234578
85	4678	1590	4
454	4678	1709	0457
587	4678	1734	457
1243	04	1919	0457
242	4678	1794	45
123	0478	1577	34567
772	4678	1726	3457
176	4678	1533	45
26	14678	1822	457
231	478	1666	457
141	4678	1607	2457
79	4678	1766	457
113	4678	1691	01345
331	4678	1881	457
644	14678	1874	045
402	4678	1913	01457
245	4678	1687	0134567
416	04	1614	0234578
73	4678	1784	014
729	4678	1867	457
570	0468	1735	046
86	14678	1500	045
409	04678	1864	456
377	0478	1772	457
388	14678	1500	045
682	478	1645	457
155	468	1742	01457
160	34678	1691	01345
800	4678	1766	457
887	04678	1617	012457
1117	034	1614	0234578
254	4678	1646	4678
86	14678	1721	45
273	4678	1753	45
371	4678	1663	0345678
585	4678	1621	457
1258	4678	1568	457
459	0345	1910	01357
46	34678	1597	0457
75	4678	1645	457
192	4678	1864	456
1028	1357	1687	0134567
934	4678	1939	4
198	4678	1726	3457
565	12	1945	02368
770	04678	1913	01457
1296	046	1721	45
383	01	1874	045
481	478	1621	457
86	14678	1653	0457
1375	14678	1647	013457
1139	14678	1543	45
133	478	1874	045
648	14678	1889	45
1075	0478	1932	7
215	35	1837	457
43	34678	1913	01457
32	4678	1717	457
1184	48	1687	0134567
56	0478	1614	0234578
183	14678	1500	045
82	0478	1794	45
577	13468	1617	012457
52	4678	1864	456
187	4678	1864	456
1147	1468	1874	045
202	4678	1811	4
582	4678	1913	01457
12	4678	1691	01345
918	4678	1521	045
422	4678	1709	0457
29	4678	1687	0134567
962	035	1498	3
833	4678	1687	0134567
848	4678	1824	4
1156	4678	1617	012457
681	468	1585	4
261	4678	1734	457
643	4678	1647	013457
989	468	1691	01345
322	0478	1614	0234578
336	478	1577	34567
1236	4678	1687	0134567
842	4678	1799	457
919	0478	1614	0234578
411	14678	1744	457
379	4678	1945	02368
145	03456	1735	046
65	0478	1912	057
936	0468	1500	045
517	0478	1691	01345
251	478	1787	0134567
346	468	1864	456
575	4678	1561	04567
184	234	1737	4
259	1246	1921	01246
234	0134	1533	45
1038	46	1515	045
1130	3456	1900	04567
1293	4678	1799	457
232	14678	1889	45
1372	468	1561	04567
350	14678	1687	0134567
61	0478	1751	01457
253	4678	1736	457
1213	046	1818	457
571	34678	1790	45
606	14678	1687	0134567
894	4678	1913	01457
171	4678	1945	02368
924	468	1614	0234578
323	4678	1606	457
199	4678	1948	4
97	34678	1500	045
47	4678	1661	4
600	3	1687	0134567
270	0478	1745	457
1151	14678	1942	4
117	0478	1742	01457
24	34678	1691	01345
789	0478	1910	01357
244	4678	1614	0234578
471	04678	1864	456
70	1346	1597	0457
1241	048	1913	01457
199	4678	1785	4
307	4678	1742	01457
859	4678	1614	0234578
158	4678	1577	34567
307	4678	1691	01345
390	4678	1515	045
455	1246	1614	0234578
914	1468	1604	457
400	478	1913	01457
712	4678	1647	013457
124	4678	1625	45
884	4678	1647	013457
363	14678	1687	0134567
881	34678	1829	457
782	378	1647	013457
408	4678	1913	01457
1212	4678	1696	457
396	4678	1572	45
40	4678	1614	0234578
834	468	1568	457
32	4678	1745	457
255	4678	1691	01345
747	4678	1900	04567
463	4678	1913	01457
127	4678	1605	0457
187	4678	1787	0134567
1317	48	1787	0134567
167	4678	1900	04567
661	04678	1687	0134567
26	14678	1635	457
152	4678	1782	4
526	4678	1787	0134567
273	4678	1567	4
628	4678	1585	4
11	478	1925	457
49	4678	1790	45
481	478	1614	0234578
838	478	1527	457
356	04678	1552	0457
864	4678	1726	3457
275	14678	1645	457
243	4678	1687	0134567
223	1346	1643	0457
1289	04	1787	0134567
311	0478	1815	456
78	4678	1681	4
313	4678	1585	4
179	468	1594	4
832	478	1709	0457
258	4678	1687	0134567
598	4678	1614	0234578
750	046	1798	4
55	4678	1809	457
238	4678	1741	47
985	4	1836	457
8	4678	1561	04567
636	468	1606	457
99	4678	1691	01345
629	478	1900	04567
966	4678	1568	457
252	468	1726	3457
78	4678	1734	457
74	4678	1647	013457
59	4678	1919	0457
754	34678	1787	0134567
919	0478	1745	457
647	478	1614	0234578
1214	468	1787	0134567
267	4678	1577	34567
614	4678	1742	01457
375	4678	1614	0234578
161	4678	1945	02368
435	4678	1687	0134567
1161	4678	1726	3457
39	4678	1605	0457
404	4678	1815	456
108	4678	1577	34567
457	478	1687	0134567
288	4678	1585	4
19	14678	1823	4
255	4678	1913	01457
1282	478	1787	0134567
266	4678	1610	1457
2	4678	1874	045
1030	0478	1614	0234578
1356	4678	1711	03568
39	4678	1512	014
47	4678	1900	04567
635	468	1561	04567
266	4678	1929	45
150	4678	1643	0457
570	0468	1759	4
75	4678	1711	03568
4	4678	1653	0457
124	4678	1726	3457
937	4678	1919	0457
25	4678	1691	01345
186	4678	1561	04567
982	4678	1919	0457
55	4678	1913	01457
582	4678	1809	457
574	468	1780	4
1268	4678	1647	013457
1195	1478	1836	457
212	4678	1799	457
1082	468	1829	457
146	4678	1822	457
791	4678	1945	02368
354	14678	1822	457
310	137	1687	0134567
103	4678	1900	04567
24	34678	1896	45
49	4678	1653	0457
256	478	1561	04567
24	34678	1543	45
613	4678	1755	4
224	1478	1754	4
275	14678	1726	3457
885	0468	1691	01345
534	478	1787	0134567
238	4678	1822	457
706	345	1889	45
68	0478	1610	1457
115	478	1494	457
1101	4678	1787	0134567
405	34678	1874	045
815	034	1617	012457
132	0478	1717	457
34	4678	1900	04567
290	4678	1585	4
118	4678	1577	34567
407	4678	1913	01457
198	4678	1900	04567
136	14678	1822	457
990	4678	1961	457
1312	48	1617	012457
1100	4678	1838	4
112	4678	1919	0457
247	1478	1751	01457
86	14678	1874	045
36	4678	1945	02368
263	4678	1675	45
546	3468	1829	457
546	3468	1828	457
171	4678	1561	04567
314	14678	1836	457
943	378	1787	0134567
14	0478	1637	457
179	468	1874	045
686	478	1900	04567
151	14678	1778	457
774	4678	1766	457
29	4678	1552	0457
65	0478	1643	0457
1290	4678	1691	01345
415	1478	1689	0146
206	4678	1604	457
126	0345	1571	01
801	468	1913	01457
415	1478	1687	0134567
844	1248	1735	046
48	4678	1753	45
20	4678	1648	457
55	4678	1645	457
528	4678	1647	013457
535	4678	1614	0234578
906	034	1687	0134567
882	4678	1742	01457
588	4678	1726	3457
249	4678	1834	4567
1049	0124	1614	0234578
1	4678	1867	457
460	4678	1864	456
1027	048	1745	457
1162	4678	1900	04567
773	4678	1648	457
358	4678	1573	01457
137	4678	1687	0134567
1188	4678	1510	4
558	3468	1913	01457
3	4678	1735	046
464	0	1735	046
253	4678	1711	03568
280	4678	1668	4
290	4678	1820	4
991	4678	1568	457
934	4678	1726	3457
35	4678	1674	457
293	4678	1647	013457
177	478	1543	45
84	4678	1787	0134567
684	4678	1735	046
27	4678	1561	04567
575	4678	1811	4
1097	34678	1874	045
228	4678	1945	02368
85	4678	1874	045
47	4678	1604	457
751	468	1614	0234578
471	04678	1913	01457
195	14678	1742	01457
672	4678	1794	45
85	4678	1787	0134567
268	0478	1751	01457
596	4678	1687	0134567
134	478	1560	457
47	4678	1913	01457
331	4678	1833	4
92	4678	1900	04567
888	4678	1766	457
150	4678	1653	0457
265	0378	1647	013457
168	4678	1617	012457
230	4678	1834	4567
75	4678	1709	0457
7	34678	1544	45
690	0	1787	0134567
10	34678	1535	4
1026	4678	1574	457
585	4678	1614	0234578
176	4678	1764	45
579	0478	1829	457
578	4678	1561	04567
1281	4678	1802	457
237	4678	1789	457
799	4678	1580	45
54	4678	1865	345678
272	4678	1604	457
446	4678	1617	012457
536	4678	1647	013457
921	14678	1604	457
1413	4678	1561	04567
143	1345	1717	457
440	478	1600	45
603	4678	1561	04567
808	4678	1561	04567
206	4678	1681	4
476	4678	1711	03568
493	4678	1614	0234578
320	0345	1691	01345
771	4678	1696	457
46	34678	1653	0457
589	468	1790	45
313	4678	1735	046
54	4678	1919	0457
437	4678	1864	456
292	4678	1874	045
576	4678	1568	457
397	4678	1637	457
34	4678	1913	01457
138	478	1742	01457
640	478	1691	01345
382	3468	1913	01457
88	4678	1834	4567
206	4678	1726	3457
158	4678	1913	01457
505	4678	1580	45
153	04678	1959	457
734	4678	1829	457
695	4678	1874	045
917	048	1614	0234578
510	14678	1790	45
533	4678	1900	04567
497	014	1617	012457
743	14678	1687	0134567
180	4678	1509	45
29	4678	1766	457
990	4678	1753	45
275	14678	1913	01457
818	0478	1500	045
317	4678	1913	01457
1304	468	1735	046
17	4678	1647	013457
822	124	1556	124
1128	03456	1735	046
4	4678	1743	0457
669	0478	1500	045
778	14678	1851	45
1179	01478	1745	457
299	4678	1561	04567
134	478	1772	457
161	4678	1561	04567
156	14678	1572	45
203	0478	1699	057
608	46	1900	04567
500	4678	1919	0457
100	4678	1742	01457
104	4678	1604	457
204	0468	1913	01457
80	4678	1898	4
53	4678	1900	04567
301	4678	1643	0457
761	4678	1799	457
944	14678	1851	45
253	4678	1709	0457
302	4678	1547	056
898	4678	1675	45
593	124	1786	45
470	0	1742	01457
385	4678	1713	4
141	4678	1647	013457
59	4678	1614	0234578
587	4678	1606	457
316	04	1692	345
715	4678	1864	456
439	14678	1913	01457
776	0478	1772	457
89	34678	1874	045
111	4678	1508	4
676	0345	1577	34567
1373	4678	1837	457
284	468	1794	45
149	1345678	1687	0134567
991	4678	1604	457
15	4678	1585	4
1360	4678	1889	45
217	14678	1617	012457
249	4678	1787	0134567
4	4678	1696	457
49	4678	1552	0457
85	4678	1889	45
579	0478	1691	01345
166	0478	1726	3457
199	4678	1607	2457
183	14678	1720	4
200	4678	1561	04567
1287	012	1945	02368
1275	048	1787	0134567
201	4678	1691	01345
496	14678	1787	0134567
709	4678	1823	4
519	4678	1874	045
918	4678	1577	34567
318	4678	1711	03568
308	34678	1933	45
203	0478	1552	0457
179	468	1671	4
441	14678	1691	01345
665	478	1818	457
595	4678	1735	046
249	4678	1561	04567
400	478	1583	457
127	4678	1687	0134567
345	14678	1764	45
634	04	1614	0234578
408	4678	1709	0457
613	4678	1919	0457
65	0478	1790	45
791	4678	1585	4
357	4678	1691	01345
628	4678	1735	046
999	4678	1711	03568
837	14678	1561	04567
856	14678	1653	0457
710	14678	1787	0134567
29	4678	1790	45
63	4678	1561	04567
11	478	1512	014
238	4678	1572	45
514	14678	1919	0457
1150	4678	1709	0457
557	4678	1881	457
345	14678	1851	45
415	1478	1532	01
35	4678	1874	045
1099	4678	1691	01345
72	14678	1580	45
484	148	1577	34567
547	1346	1938	4
1023	4678	1617	012457
211	4678	1772	457
1422	4678	1569	4
177	478	1577	34567
571	34678	1500	045
130	4678	1687	0134567
19	14678	1928	0145
577	13468	1500	045
785	1478	1764	45
1271	4678	1772	457
487	0478	1772	457
1167	4678	1919	0457
157	4678	1500	045
309	4678	1515	045
474	4678	1814	4
190	4678	1614	0234578
131	34678	1851	45
978	0478	1770	0
575	4678	1834	4567
929	4678	1711	03568
288	4678	1864	456
454	4678	1681	4
172	34678	1687	0134567
657	4678	1581	457
959	468	1675	45
566	4678	1675	45
653	46	1687	0134567
936	0468	1617	012457
1264	0478	1614	0234578
229	4678	1787	0134567
132	0478	1552	0457
452	14678	1726	3457
53	4678	1711	03568
61	0478	1772	457
1087	468	1577	34567
1141	0478	1772	457
425	478	1787	0134567
86	14678	1597	0457
1412	4678	1864	456
277	34678	1913	01457
840	478	1834	4567
462	4678	1687	0134567
562	14678	1874	045
62	4678	1911	457
62	4678	1913	01457
331	4678	1815	456
632	0123578	1647	013457
1217	4678	1647	013457
24	34678	1913	01457
808	4678	1787	0134567
130	4678	1718	45
450	4678	1675	45
680	4678	1764	45
794	0	1561	04567
24	34678	1601	45
716	04678	1603	4
82	0478	1500	045
523	0478	1787	0134567
1180	4678	1691	01345
61	0478	1910	01357
744	03	1691	01345
351	4678	1726	3457
568	14678	1691	01345
1138	4678	1572	45
300	478	1561	04567
43	34678	1879	4
1223	4678	1527	457
471	04678	1709	0457
523	0478	1658	57
359	03	1687	0134567
358	4678	1617	012457
163	4678	1889	45
91	14678	1851	45
33	4678	1604	457
271	4678	1735	046
132	0478	1614	0234578
174	468	1815	456
391	34678	1913	01457
29	4678	1745	457
147	1357	1634	5
71	478	1610	1457
290	4678	1529	4
789	0478	1772	457
658	14678	1726	3457
1063	04	1913	01457
175	4678	1787	0134567
236	4678	1647	013457
458	1478	1751	01457
17	4678	1687	0134567
216	478	1711	03568
282	4678	1919	0457
281	4678	1772	457
465	4678	1913	01457
403	4678	1653	0457
1439	4678	1691	01345
38	14678	1653	0457
711	4678	1864	456
1164	01468	1604	457
863	0	1919	0457
938	4678	1788	4
1013	0	1515	045
576	4678	1837	457
299	4678	1864	456
596	4678	1745	457
70	1346	1653	0457
264	0478	1658	57
711	4678	1884	4
443	4678	1711	03568
905	468	1818	457
612	4678	1561	04567
358	4678	1721	45
409	04678	1709	0457
438	4678	1647	013457
1193	34678	1829	457
449	4678	1609	24
168	4678	1918	0345678
145	03456	1547	056
1185	34678	1687	0134567
987	4678	1533	45
349	046	1612	01
630	4678	1561	04567
410	4678	1889	45
40	4678	1799	457
385	4678	1607	2457
641	4678	1530	4
228	4678	1864	456
266	4678	1787	0134567
79	4678	1673	0145
9	4678	1735	046
279	4678	1913	01457
53	4678	1709	0457
1345	04	1735	046
1057	4678	1753	45
224	1478	1815	456
964	0478	1642	057
307	4678	1824	4
81	4678	1726	3457
36	4678	1585	4
482	4678	1614	0234578
713	4678	1787	0134567
13	4678	1818	457
1326	0	1653	0457
19	14678	1687	0134567
427	478	1617	012457
298	4678	1735	046
48	4678	1919	0457
952	14678	1799	457
83	04678	1913	01457
788	14678	1614	0234578
537	148	1617	012457
472	1478	1772	457
523	0478	1910	01357
648	14678	1822	457
16	4678	1913	01457
264	0478	1556	124
539	4678	1687	0134567
436	4678	1614	0234578
420	34678	1577	34567
155	468	1691	01345
650	048	1614	0234578
386	4678	1799	457
10	34678	1874	045
1046	4678	1726	3457
273	4678	1919	0457
207	4678	1647	013457
287	0345	1691	01345
76	478	1580	45
289	46	1691	01345
217	14678	1815	456
394	4678	1600	45
485	0478	1787	0134567
1158	048	1787	0134567
299	4678	1841	4
907	4678	1691	01345
456	0478	1653	0457
285	4678	1864	456
67	0378	1647	013457
639	0	1945	02368
222	4678	1748	457
670	4678	1919	0457
1093	46	1675	45
128	4678	1691	01345
1122	14678	1874	045
1122	14678	1875	45
374	4678	1653	0457
237	4678	1691	01345
200	4678	1834	4567
1065	468	1647	013457
368	4678	1561	04567
219	0478	1910	01357
749	3456	1687	0134567
927	4678	1604	457
627	4678	1614	0234578
460	4678	1913	01457
443	4678	1945	02368
885	0468	1502	04
691	46	1900	04567
584	468	1627	4
202	4678	1561	04567
114	4678	1561	04567
895	4678	1829	457
902	346	1617	012457
210	468	1919	0457
592	04678	1900	04567
44	0478	1931	015
275	14678	1580	45
123	0478	1691	01345
992	4678	1735	046
1004	4678	1577	34567
366	4678	1604	457
370	4678	1561	04567
209	4678	1614	0234578
961	0	1787	0134567
122	478	1815	456
617	4678	1913	01457
43	34678	1691	01345
79	4678	1515	045
290	4678	1864	456
353	4678	1919	0457
991	4678	1726	3457
222	4678	1614	0234578
274	4678	1691	01345
334	4678	1691	01345
480	4678	1691	01345
1247	4678	1614	0234578
432	34678	1617	012457
6	4678	1691	01345
1118	0	1787	0134567
951	478	1742	01457
387	478	1610	1457
779	4678	1599	4
7	34678	1604	457
123	0478	1677	7
267	4678	1675	45
1295	4678	1913	01457
450	4678	1874	045
928	178	1687	0134567
675	34678	1828	457
110	14678	1571	01
59	4678	1799	457
28	4678	1874	045
78	4678	1568	457
1022	34678	1691	01345
369	478	1629	45
707	4678	1561	04567
248	478	1590	4
26	14678	1904	0145
830	01	1773	0145
719	478	1577	34567
707	4678	1787	0134567
53	4678	1545	457
1221	4678	1617	012457
46	34678	1691	01345
271	4678	1547	056
132	0478	1790	45
1003	3456	1561	04567
23	478	1787	0134567
24	34678	1809	457
1121	4678	1547	056
399	478	1687	0134567
118	4678	1521	045
185	03456	1945	02368
948	4678	1687	0134567
897	046	1735	046
527	0123578	1710	3
1008	0478	1934	0
1074	035	1577	34567
135	4678	1945	02368
209	4678	1552	0457
666	3456	1874	045
208	478	1617	012457
208	478	1614	0234578
652	5	1691	01345
240	4678	1799	457
259	1246	1726	3457
28	4678	1670	45
665	478	1919	0457
1079	4678	1742	01457
313	4678	1561	04567
130	4678	1515	045
706	345	1874	045
1193	34678	1691	01345
250	468	1828	457
281	4678	1578	457
135	4678	1709	0457
137	4678	1766	457
489	4678	1711	03568
127	4678	1967	01457
160	34678	1913	01457
5	4678	1900	04567
487	0478	1691	01345
22	4678	1617	012457
136	14678	1692	345
88	4678	1561	04567
488	034	1571	01
507	04678	1711	03568
922	4678	1919	0457
1121	4678	1927	06
1009	4678	1687	0134567
100	4678	1787	0134567
187	4678	1561	04567
78	4678	1604	457
491	4678	1711	03568
18	478	1561	04567
516	0346	1787	0134567
394	4678	1913	01457
694	1468	1753	45
191	4678	1526	4
1064	4678	1607	2457
13	4678	1524	457
1083	1478	1815	456
255	4678	1809	457
104	4678	1734	457
1110	04	1691	01345
1182	14678	1874	045
343	134678	1617	012457
347	4678	1733	45
190	4678	1802	457
605	4678	1628	0345678
98	4678	1834	4567
1116	0478	1794	45
559	4678	1687	0134567
332	4678	1864	456
633	04	1836	457
358	4678	1675	45
797	478	1647	013457
1108	4678	1913	01457
692	4678	1709	0457
385	4678	1629	45
449	4678	1711	03568
278	478	1687	0134567
413	12	1573	01457
1071	4678	1691	01345
87	4678	1581	457
69	4678	1786	45
234	0134	1764	45
60	4678	1605	0457
353	4678	1580	45
678	34678	1823	4
644	14678	1696	457
162	4678	1711	03568
850	012	1647	013457
303	4678	1913	01457
40	4678	1681	4
92	4678	1882	4
182	35	1550	5
960	0478	1784	014
286	14678	1687	0134567
7	34678	1913	01457
661	04678	1614	0234578
472	1478	1751	01457
454	4678	1527	457
1183	14678	1764	45
502	4678	1945	02368
479	1478	1561	04567
239	4678	1864	456
716	04678	1583	457
189	4678	1709	0457
572	4678	1900	04567
969	4678	1614	0234578
408	4678	1527	457
790	4678	1614	0234578
54	4678	1962	45
530	34678	1919	0457
542	478	1610	1457
766	01478	1815	456
583	48	1577	34567
433	478	1687	0134567
383	01	1743	0457
153	04678	1617	012457
130	4678	1614	0234578
599	14678	1919	0457
1374	3456	1691	01345
611	4678	1585	4
9	4678	1843	4
538	046	1919	0457
68	0478	1787	0134567
1111	468	1919	0457
59	4678	1818	457
775	4678	1947	457
1265	4678	1847	4
125	4678	1647	013457
531	4678	1561	04567
262	035	1864	456
510	14678	1500	045
401	4678	1617	012457
806	4678	1497	4
82	0478	1552	0457
213	4678	1561	04567
45	4678	1607	2457
135	4678	1711	03568
647	478	1878	457
595	4678	1561	04567
1437	14678	1614	0234578
428	4678	1919	0457
51	4678	1604	457
1197	4678	1864	456
1302	4678	1919	0457
232	14678	1572	45
394	4678	1691	01345
1004	4678	1913	01457
1008	0478	1614	0234578
381	478	1687	0134567
44	0478	1910	01357
745	4678	1721	45
304	1345678	1873	1
243	4678	1545	457
947	4678	1696	457
151	14678	1645	457
877	4678	1561	04567
121	4678	1561	04567
354	14678	1764	45
501	4678	1913	01457
259	1246	1919	0457
157	4678	1617	012457
448	4678	1580	45
10	34678	1691	01345
895	4678	1577	34567
384	34678	1913	01457
404	4678	1881	457
697	4678	1945	02368
367	0478	1787	0134567
453	4678	1867	457
875	468	1945	02368
48	4678	1580	45
19	14678	1851	45
211	4678	1577	34567
641	4678	1900	04567
420	34678	1913	01457
834	468	1900	04567
910	4678	1834	4567
190	4678	1818	457
193	1345678	1687	0134567
509	0	1687	0134567
104	4678	1900	04567
617	4678	1691	01345
1007	1345678	1687	0134567
123	0478	1658	57
46	34678	1856	4
938	4678	1590	4
757	4678	1900	04567
201	4678	1913	01457
1129	4678	1691	01345
1137	0	1647	013457
270	0478	1614	0234578
499	4678	1787	0134567
33	4678	1913	01457
964	0478	1614	0234578
807	4678	1913	01457
2	4678	1573	01457
11	478	1604	457
355	4678	1614	0234578
926	035	1793	0
637	14678	1614	0234578
385	4678	1948	4
1444	478	1577	34567
26	14678	1851	45
393	035	1913	01457
46	34678	1500	045
583	48	1815	456
77	4678	1503	45
980	14678	1613	457
227	4678	1711	03568
455	1246	1745	457
4	4678	1719	457
20	4678	1900	04567
280	4678	1889	45
283	4678	1524	457
48	4678	1818	457
449	4678	1900	04567
258	4678	1790	45
62	4678	1829	457
62	4678	1828	457
589	468	1717	457
459	0345	1556	124
254	4678	1835	4678
97	34678	1617	012457
664	4678	1735	046
162	4678	1900	04567
1263	4678	1874	045
46	34678	1721	45
109	4678	1675	45
357	4678	1913	01457
1124	468	1614	0234578
243	4678	1604	457
87	4678	1919	0457
20	4678	1605	0457
20	4678	1604	457
128	4678	1824	4
166	0478	1919	0457
451	0478	1691	01345
1405	346	1874	045
858	1234678	1561	04567
869	3478	1573	01457
137	4678	1745	457
328	0345	1787	0134567
1386	1234678	1864	456
716	04678	1913	01457
13	4678	1726	3457
179	468	1572	45
73	4678	1629	45
562	14678	1764	45
529	48	1726	3457
925	048	1614	0234578
148	4678	1561	04567
29	4678	1638	457
324	1246	1691	01345
29	4678	1637	457
357	4678	1937	0345678
845	4678	1687	0134567
756	478	1647	013457
573	4678	1874	045
573	4678	1875	45
567	48	1597	0457
82	0478	1614	0234578
358	4678	1874	045
190	4678	1799	457
347	4678	1687	0134567
115	478	1574	457
71	478	1787	0134567
1000	4678	1913	01457
70	1346	1617	012457
9	4678	1561	04567
733	478	1687	0134567
39	4678	1687	0134567
1215	468	1691	01345
38	14678	1764	45
684	4678	1585	4
495	0	1691	01345
986	03	1874	045
326	468	1623	4
147	1357	1687	0134567
227	4678	1945	02368
520	468	1721	45
809	3456	1900	04567
85	4678	1573	01457
335	4678	1561	04567
94	4678	1687	0134567
417	468	1614	0234578
92	4678	1604	457
134	478	1577	34567
14	0478	1552	0457
508	1468	1787	0134567
843	4678	1735	046
793	48	1543	45
380	4678	1945	02368
300	478	1834	4567
163	4678	1590	4
33	4678	1900	04567
174	468	1561	04567
133	478	1824	4
94	4678	1533	45
131	34678	1687	0134567
568	14678	1913	01457
616	4678	1874	045
423	4678	1711	03568
769	134568	1533	45
258	4678	1892	47
360	4678	1919	0457
133	478	1691	01345
406	4678	1647	013457
1320	4678	1709	0457
229	4678	1561	04567
144	0478	1653	0457
437	4678	1945	02368
235	048	1742	01457
970	14678	1967	01457
854	4678	1836	457
431	4678	1577	34567
162	4678	1736	457
278	478	1647	013457
86	14678	1764	45
152	4678	1735	046
477	14678	1691	01345
283	4678	1794	45
1015	4678	1945	02368
295	0123578	1866	1345
588	4678	1565	4
28	4678	1590	4
340	478	1787	0134567
1249	1246	1653	0457
156	14678	1875	45
156	14678	1874	045
142	0478	1614	0234578
428	4678	1624	457
777	468	1735	046
374	4678	1617	012457
62	4678	1521	045
1050	478	1610	1457
249	4678	1864	456
512	14678	1532	01
135	4678	1736	457
82	0478	1750	057
65	0478	1794	45
205	34678	1691	01345
120	34678	1675	45
112	4678	1866	1345
238	4678	1889	45
736	1478	1874	045
522	1346	1643	0457
22	4678	1643	0457
405	34678	1617	012457
1015	4678	1561	04567
206	4678	1756	4
21	4678	1811	4
309	4678	1718	45
223	1346	1617	012457
138	478	1691	01345
1222	1478	1787	0134567
427	478	1803	457
130	4678	1878	457
454	4678	1913	01457
908	0478	1614	0234578
845	4678	1784	014
1006	346	1721	45
41	4678	1590	4
957	148	1815	456
31	478	1787	0134567
141	4678	1948	4
246	4678	1913	01457
181	4678	1547	056
457	478	1647	013457
1163	468	1874	045
741	478	1711	03568
35	4678	1764	45
566	4678	1617	012457
57	4678	1647	013457
339	13468	1617	012457
323	4678	1734	457
225	4678	1900	04567
365	4678	1711	03568
337	4678	1889	45
514	14678	1683	4
250	468	1659	4
188	4678	1735	046
270	0478	1637	457
434	4678	1742	01457
307	4678	1874	045
1324	046	1913	01457
51	4678	1900	04567
387	478	1787	0134567
36	4678	1711	03568
699	0478	1919	0457
113	4678	1828	457
823	35	1945	02368
1171	0478	1653	0457
306	0345	1691	01345
196	23468	1687	0134567
42	3578	1634	5
912	12	1571	01
114	4678	1864	456
101	14678	1561	04567
220	0346	1787	0134567
811	048	1614	0234578
108	4678	1617	012457
14	0478	1614	0234578
429	34678	1577	34567
14	0478	1619	57
192	4678	1945	02368
659	345678	1687	0134567
513	14678	1874	045
159	3478	1773	0145
1136	4678	1735	046
1144	0478	1691	01345
268	0478	1691	01345
702	78	1637	457
61	0478	1577	34567
661	04678	1718	45
39	4678	1900	04567
423	4678	1945	02368
21	4678	1561	04567
167	4678	1545	457
9	4678	1811	4
320	0345	1829	457
294	0478	1614	0234578
1127	34678	1829	457
164	34678	1691	01345
857	146	1552	0457
119	4678	1566	4
860	03456	1967	01457
816	4678	1617	012457
218	4678	1647	013457
521	4678	1787	0134567
1018	4678	1577	34567
492	046	1745	457
1081	4678	1717	457
1259	48	1653	0457
183	14678	1790	45
777	468	1585	4
62	4678	1519	4
271	4678	1737	4
318	4678	1945	02368
984	4678	1919	0457
82	0478	1745	457
345	14678	1533	45
707	4678	1913	01457
238	4678	1872	4
965	4678	1590	4
839	478	1610	1457
260	0478	1658	57
1119	4678	1561	04567
530	34678	1580	45
554	4678	1662	45
415	1478	1762	0146
314	14678	1919	0457
206	4678	1580	45
151	14678	1617	012457
663	046	1637	457
730	4678	1874	045
407	4678	1691	01345
655	4678	1900	04567
126	0345	1787	0134567
95	4678	1687	0134567
55	4678	1709	0457
352	04678	1726	3457
379	4678	1864	456
893	46	1874	045
154	4678	1900	04567
