# Supplementary material for: Environmental change makes robust ecological networks fragile
Source: Nat Commun. 2016 Aug 11;7:12462. doi: 10.1038/ncomms12462 (PMC4987532; doi:10.1038/ncomms12462)
Supplement: Supplementary Data 1 — Host-parasite networks and host extinction sequences in Avida experiments. The compressed archive includes the 100 co-evolved host-parasite networks and the host extinction sequences in the historical scenario. [file ncomms12462-s2.zip › Supplementary_data_S1/host_parasite_network_64.csv]

host_genotype	host_phenotype	parasite_genotype	parasite_phenotype
605	06	2385	023
363	06	2218	0
1119	24	2439	0235
164	06	2352	023
931	0	2318	023
1361	0	2385	023
1517	25	2382	235
1943	2	2368	235
142	0	2416	01
294	1	2351	015
438	06	2484	02
1026	24	2463	02
122	24	2553	02
637	0	2520	025
371	24	2439	0235
534	24	2198	23
363	06	2542	0
572	06	2484	02
1228	0	2520	025
1018	24	2388	02
581	24	2439	0235
590	06	2434	015
1799	06	2373	0
87	3	2249	3
1861	2	2364	2
678	0	2345	02
707	0	2365	0
129	06	2318	023
671	24	2388	02
194	06	2246	0
188	06	2246	0
731	24	2484	02
711	0	2335	023
662	24	2466	02
232	06	2305	0235
595	25	2324	025
391	024	2333	2
31	3	2495	023
203	06	2210	023
305	0	2433	01
1098	0	2530	023
177	24	2385	023
177	24	2388	02
177	24	2426	023
710	024	2562	2
463	06	2365	0
196	06	2238	02
1154	24	2391	235
1231	06	2365	0
415	12	2392	025
1238	06	2274	023
641	25	2533	023
649	06	2246	0
945	24	2385	023
363	06	2246	0
1112	06	2274	023
267	06	2388	02
885	06	2318	023
177	24	2335	023
692	06	2373	0
196	06	2212	05
666	06	2322	0
711	0	2385	023
711	0	2384	023
638	1	2434	015
1360	0	2385	023
517	24	2296	2
704	0	2469	02
388	34	2249	3
1297	06	2352	023
922	06	2444	0
1471	0	2257	0
1230	12	2471	01
873	1	2434	015
452	24	2549	023
662	24	2223	0235
626	06	2317	023
1896	06	2428	023
721	24	2385	023
1429	24	2258	02
1215	24	2549	023
931	0	2548	023
538	06	2429	05
415	12	2503	025
745	24	2555	0235
615	24	2466	02
533	06	2408	05
354	06	2365	0
773	0	2416	01
584	0	2385	023
25	06	2548	023
177	24	2378	02
1483	24	2527	2
1419	24	2439	0235
504	2	2223	0235
1826	0	2537	05
203	06	2268	023
504	2	2439	0235
388	34	2232	3
25	06	2337	023
312	06	2352	023
578	24	2391	235
982	06	2252	01
966	06	2385	023
1405	06	2345	02
923	24	2382	235
236	06	2469	02
847	0	2416	01
1726	0	2362	02
68	24	2533	023
363	06	2361	0
768	06	2520	025
1389	12	2416	01
923	24	2555	0235
188	06	2411	02
581	24	2539	235
251	06	2484	02
697	0	2416	01
1019	024	2454	2
1868	24	2421	023
512	06	2484	02
1326	24	2480	02
1079	24	2450	2
581	24	2381	235
874	06	2305	0235
250	3	2249	3
1698	34	2249	3
177	24	2254	023
1045	06	2484	02
1893	0	2520	025
104	24	2450	2
280	12	2220	01
781	24	2388	02
142	0	2345	02
275	06	2554	05
681	06	2484	02
314	24	2522	2
164	06	2388	02
880	06	2520	025
730	0	2352	023
416	24	2463	02
188	06	2361	0
1076	03	2239	0
674	06	2365	0
1556	24	2354	23
1	24	2442	025
248	06	2435	03
69	24	2522	2
68	24	2474	023
1086	06	2246	0
143	24	2548	023
155	06	2445	02
155	06	2520	025
1026	24	2276	02
1419	24	2555	0235
642	06	2352	023
280	12	2263	01
1686	24	2385	023
1199	24	2463	02
2067	24	2385	023
941	0	2537	05
157	06	2427	0
311	24	2385	023
436	24	2327	02
203	06	2347	02
132	06	2223	0235
142	0	2396	01
533	06	2245	03
703	06	2246	0
1230	12	2515	01
749	24	2533	023
68	24	2421	023
305	0	2416	01
142	0	2545	01
152	24	2345	02
763	0	2416	01
1	24	2520	025
184	06	2365	0
980	06	2268	023
633	06	2365	0
1313	24	2385	023
363	06	2466	02
721	24	2377	023
1230	12	2416	01
494	06	2283	0
1237	06	2484	02
677	24	2223	0235
177	24	2354	23
426	0	2534	023
992	0	2528	01
726	25	2324	025
1378	0	2464	05
324	06	2484	02
1615	24	2258	02
294	1	2240	015
785	06	2352	023
1189	0	2241	0
465	24	2551	023
470	2	2459	023
715	24	2426	023
613	24	2450	2
324	06	2469	02
436	24	2364	2
2005	2	2479	02
68	24	2349	023
1019	024	2234	2
371	24	2466	02
196	06	2474	023
391	024	2562	2
148	0	2239	0
223	0	2484	02
54	24	2200	23
1029	24	2439	0235
917	0	2385	023
817	06	2484	02
1564	06	2474	023
1648	3	2233	3
87	3	2233	3
319	06	2363	025
573	024	2562	2
711	0	2269	023
148	0	2241	0
305	0	2220	01
25	06	2401	023
1194	24	2520	025
1	24	2428	023
847	0	2298	0
1097	12	2416	01
736	06	2307	023
636	24	2324	025
177	24	2458	23
127	06	2318	023
949	0	2435	03
534	24	2375	23
384	06	2246	0
384	06	2361	0
737	1	2434	015
534	24	2548	023
1342	24	2520	025
1	24	2226	025
25	06	2318	023
708	0	2416	01
602	06	2318	023
2108	24	2549	023
1153	24	2532	023
875	2	2300	023
534	24	2387	2
586	24	2385	023
1972	2	2223	0235
981	0	2534	023
171	3	2249	3
268	24	2368	235
557	0	2484	02
590	06	2336	0
496	24	2202	2
114	24	2527	2
436	24	2450	2
188	06	2466	02
596	24	2234	2
659	06	2345	02
196	06	2421	023
1541	0	2239	0
1664	0	2469	02
1854	06	2208	03
372	06	2365	0
533	06	2428	023
354	06	2345	02
523	06	2246	0
925	024	2562	2
248	06	2208	03
846	0	2530	023
1573	0	2416	01
941	0	2554	05
431	06	2369	03
376	06	2503	025
747	0	2516	01
415	12	2363	025
896	06	2434	015
711	0	2530	023
1315	0	2268	023
565	1	2434	015
656	12	2416	01
25	06	2457	023
1596	2	2450	2
847	0	2267	01
308	06	2208	03
575	06	2483	0
1282	1	2434	015
883	0	2365	0
125	0	2208	03
260	24	2484	02
465	24	2426	023
1010	2	2439	0235
904	24	2388	02
68	24	2422	23
1597	01	2392	025
736	06	2537	05
551	06	2474	023
125	0	2472	03
644	0	2283	0
68	24	2350	23
391	024	2454	2
146	24	2549	023
280	12	2416	01
842	12	2416	01
806	06	2283	0
614	24	2551	023
142	0	2365	0
661	06	2351	015
213	06	2345	02
810	06	2453	025
1288	0	2365	0
465	24	2254	023
177	24	2377	023
1267	24	2474	023
822	24	2345	02
739	06	2484	02
