# Supplementary material for: Environmental change makes robust ecological networks fragile
Source: Nat Commun. 2016 Aug 11;7:12462. doi: 10.1038/ncomms12462 (PMC4987532; doi:10.1038/ncomms12462)
Supplement: Supplementary Data 1 — Host-parasite networks and host extinction sequences in Avida experiments. The compressed archive includes the 100 co-evolved host-parasite networks and the host extinction sequences in the historical scenario. [file ncomms12462-s2.zip › Supplementary_data_S1/host_parasite_network_65.csv]

host_genotype	host_phenotype	parasite_genotype	parasite_phenotype
214	1	3912	01
1522	3	3559	01235
1023	03	3595	235
70	45	3891	235
663	045	2814	25
228	2	4090	123
539	045	3225	0
917	45	4211	25
776	45	3665	235
776	45	3663	235
757	1	2812	123
77	45	4125	01235
170	45	3172	01235
32	045	2520	135
980	3	4164	1235
2011	45	3796	1235
1848	03	3879	01235
377	1	4006	1235
175	3	2726	01235
152	45	3447	1235
835	45	3809	1235
331	45	3257	235
812	1	3367	1235
203	45	2834	0125
723	45	3432	35
22	45	3604	235
1958	45	2784	0135
156	45	2719	1235
360	045	2798	134
814	45	3152	235
320	1	2531	123
395	45	3447	1235
153	2	2906	01235
5	036	3492	23
351	45	3314	1235
20	45	4255	01235
330	04	3518	01
353	04	2826	01235
392	45	2727	1235
602	2	3206	01235
410	2	2622	25
55	1	3038	123
56	45	3968	1235
1120	045	2664	1235
831	45	3783	01235
265	45	3522	1235
1241	45	3104	1235
1311	45	2728	235
759	3	3559	01235
1277	45	4165	1235
65	2	2874	01235
64	3	3109	235
171	1	3656	01
852	2	3686	125
1499	45	4261	0135
874	3	3622	0135
620	1	3687	1235
1436	1	2966	01
39	45	2595	01235
170	45	3877	15
575	2	4126	25
1751	45	3308	1235
87	45	4171	01235
1878	45	4261	0135
904	045	2641	0135
362	3	3209	1235
1682	45	3285	1235
1695	0	4260	0
135	1	3687	1235
814	45	2911	235
1934	45	3604	235
900	45	4099	01235
804	36	3727	0135
256	45	3002	235
1836	2	4073	01235
1497	45	3786	15
2339	3	3559	01235
168	45	3919	1235
1257	045	4148	035
926	2	2528	0125
7	2	2668	125
475	45	3742	1235
753	45	4006	1235
724	2	2960	125
1088	2	2528	0125
894	3	3322	035
571	1	3687	1235
912	45	3688	1235
2337	45	3976	135
810	3	3522	1235
651	45	4153	35
59	2	3861	235
782	45	2785	0135
1394	45	4037	01235
1281	3	3952	135
666	45	3827	1235
872	2	3899	01235
909	45	3926	01235
126	45	2866	135
411	1	2884	123
480	1	3941	01235
1274	2	4126	25
299	2	3139	123
329	3	2876	13
168	45	3688	1235
793	3	2909	1235
191	45	3637	1235
22	45	3206	01235
728	1	3827	1235
1622	045	3229	135
737	2	3577	235
193	45	3248	1235
1076	45	3568	01235
541	03	2843	1235
2046	45	4082	5
398	45	3205	135
451	45	2753	1235
1012	45	3103	135
192	2	3604	235
773	3	3680	1235
373	36	3797	135
183	45	2875	235
961	1	3854	125
714	2	2909	1235
429	036	2850	35
65	2	3577	235
247	45	3594	1235
854	1	4206	135
697	3	2523	013
653	45	2654	0125
1028	2	4073	01235
1206	45	4037	01235
70	45	3719	0135
613	45	3714	01235
1426	045	3853	01235
400	3	2517	1235
70	45	3577	235
539	045	3685	02
938	02	3864	23
1069	3	3921	01235
949	3	2735	235
579	45	2641	0135
958	045	3257	235
1180	2	3663	235
313	45	3064	01235
847	2	3252	01235
808	45	2727	1235
863	2	3295	123
503	3	3008	35
367	45	2517	1235
386	2	4252	01235
320	1	3295	123
306	2	3789	1235
383	45	3629	1235
684	045	3718	135
708	45	2769	135
664	45	3591	235
1808	45	2988	01235
20	45	3085	135
232	2	2806	01235
1439	1	2943	13
1132	1	3815	013
172	45	3049	235
1837	45	3119	25
1511	0	3173	0
425	045	2603	0124
306	2	3308	1235
484	45	2868	01235
582	0	3999	01
526	45	3873	0125
1114	3	3637	1235
1169	45	3522	1235
214	1	2745	135
278	45	3577	235
1957	45	3809	1235
451	45	3690	135
907	45	3637	1235
144	45	3447	1235
641	04	4159	01235
206	0	3722	01
130	45	3797	135
1539	45	3779	1235
816	2	2728	235
1184	3	3203	1235
792	02	3864	23
2197	45	3604	235
62	45	2660	015
1711	3	2972	1235
1447	45	2856	135
94	45	4261	0135
78	3	4027	013
1078	45	3888	0135
251	1	3822	01235
63	45	2719	1235
1395	1	2909	1235
1449	3	2588	235
152	45	3058	1235
100	45	2562	1235
317	2	2988	01235
174	45	2561	135
115	04	3875	01
855	45	4153	35
1021	45	3568	01235
111	45	3198	135
2012	045	3576	0135
853	4	3611	034
441	1	3624	01
762	3	3559	01235
1138	0	2566	0
979	2	4172	0125
400	3	2951	1235
15	045	2603	0124
464	45	3687	1235
107	1	3440	01
211	045	2761	1235
575	2	4125	01235
2198	1	2676	01235
374	04	2681	01
468	45	2561	135
2026	2	3662	012
767	45	3551	0135
296	045	2746	01245
296	045	2744	1235
335	3	2673	123
398	45	3821	135
283	45	2989	135
7	2	2960	125
163	45	4106	5
820	45	3926	01235
1783	45	3447	1235
1265	45	2704	0125
484	45	3637	1235
651	45	3687	1235
277	45	2561	135
663	045	3061	5
1850	45	3943	135
607	1	3229	135
1196	2	3659	235
64	3	4116	235
634	45	3829	1235
844	1	3219	0135
1056	45	3258	135
1081	04	3999	01
2019	3	2847	235
813	1	4046	1
206	0	3096	01
190	45	3583	05
2070	2	2657	125
1070	3	3291	123
329	3	3116	01235
224	45	4164	1235
1111	45	3091	01235
898	2	4125	01235
312	045	2590	01235
290	45	2577	235
373	36	3563	3
210	0	3722	01
401	2	3577	235
828	45	4164	1235
663	045	2904	25
2070	2	3891	235
177	45	3508	35
566	45	3712	1235
49	45	3822	01235
673	3	2693	01235
714	2	2915	123
522	45	3947	0135
551	3	3896	01235
588	045	2826	01235
927	45	3816	235
1495	45	3655	135
1194	45	2719	1235
513	01	3308	1235
594	045	2963	125
926	2	2891	123
926	2	2890	25
335	3	2881	135
2136	45	2875	235
182	1	3475	012
253	2	2809	125
474	036	3249	01235
175	3	2871	01235
985	45	3522	1235
687	3	2775	1235
126	45	2657	125
1633	0	3924	01235
436	3	2550	13
313	45	3461	01235
1359	036	2708	235
37	45	3829	1235
998	01345	2568	0135
1106	1	3522	1235
847	2	3249	01235
300	45	3534	15
550	45	3663	235
139	1	4078	135
464	45	4153	35
969	45	3976	135
874	3	3395	13
254	1	3687	1235
435	2	4091	235
1447	45	3947	0135
1430	04	3320	01
1195	45	3651	35
102	3	3323	123
378	036	4259	01
48	45	3779	1235
635	45	3130	1235
1939	036	3487	135
229	45	3577	235
1071	45	3779	1235
432	45	3947	0135
503	3	3638	01235
466	45	4197	015
378	036	3797	135
1026	45	3159	0135
360	045	2664	1235
1160	2	3477	01235
466	45	4198	015
196	45	3257	235
227	2	3367	1235
287	3	2727	1235
151	3	2726	01235
774	45	3976	135
167	1	3758	13
157	45	2902	0125
1672	45	3030	135
1725	45	2835	01235
69	36	3778	01235
912	45	3447	1235
348	36	3335	01235
461	45	3949	1235
404	1	3992	123
1889	1	2685	13
240	45	2517	1235
1470	1	4199	0125
1145	0	3722	01
728	1	2960	125
423	1	2821	013
963	2	3831	01235
423	1	3142	013
1157	036	3797	135
543	045	3655	135
936	45	3248	1235
543	045	3653	35
327	45	3568	01235
798	45	3675	35
134	04	3518	01
421	45	4274	15
1190	3	3622	0135
550	45	3591	235
1003	3	2863	235
918	45	2834	0125
842	45	3087	0135
505	36	3007	35
587	0	3096	01
695	2	4218	123
508	2	3450	0125
539	045	3532	02
127	2	3117	125
465	45	3119	25
1552	1	2818	01
26	45	2922	1235
464	45	3921	01235
464	45	3924	01235
1234	45	4053	0125
1198	04	3999	01
301	45	3829	1235
823	45	2916	01235
1901	45	3308	1235
1491	45	3335	01235
260	045	3604	235
791	0	3722	01
835	45	3500	1235
1944	1	3683	123
48	45	2542	01235
476	3	3714	01235
432	45	4252	01235
562	45	3487	135
1192	45	3156	01235
732	45	3188	01235
548	45	2829	01235
239	3	3136	013
2318	045	3214	01235
819	1	3736	01
978	0	3143	01
825	45	2946	35
823	45	3779	1235
410	2	4232	0125
1456	45	2561	135
1433	45	2561	135
1396	0	3335	01235
1148	45	2987	1235
1478	1	3278	01235
2174	45	2769	135
305	45	4176	01235
48	45	2767	25
515	2	3587	235
307	1	4143	125
565	45	2946	35
359	3	4027	013
721	45	3358	01235
2055	1	3656	01
213	45	2809	125
935	045	3049	235
883	45	3976	135
1844	1	4046	1
52	36	2871	01235
189	45	3637	1235
261	1	3999	01
1821	45	3779	1235
43	45	3961	235
925	45	3159	0135
233	45	3480	235
300	45	2816	125
48	45	2921	1235
30	045	3245	0123
2242	2	3407	125
682	04	3559	01235
2185	45	2704	0125
52	36	3112	123
1108	2	3295	123
201	36	2725	1235
65	2	2657	125
230	3	3827	1235
260	045	3842	0123
1378	1	3647	1235
1612	45	3522	1235
893	45	3243	1235
37	45	3522	1235
166	45	2561	135
241	2	4013	1235
939	45	2745	135
361	45	3342	125
195	36	4255	01235
652	45	2640	1235
2013	1	3687	1235
854	1	4199	0125
249	45	3130	1235
785	45	3827	1235
2132	1	2613	0123
268	45	3461	01235
222	045	3147	01235
170	45	2925	135
437	1	4199	0125
757	1	2676	01235
205	45	3106	0125
646	0	3003	01235
1985	4	3752	0124
1144	45	3487	135
28	1	3447	1235
1105	14	2542	01235
964	45	3028	25
1182	04	2998	01234
538	3	2714	1235
2204	45	2761	1235
73	45	3019	0125
726	3	2920	135
329	3	3030	135
149	1	3905	1235
450	36	4176	01235
442	2	3973	235
179	3	2588	235
141	045	2985	0235
862	2	4073	01235
746	2	3683	123
672	3	3206	01235
633	04	2844	01
1552	1	3842	0123
980	3	3079	035
1268	3	2713	0135
520	45	2563	1235
241	2	3155	01235
863	2	2528	0125
155	1	3071	12
1995	36	2524	1235
1328	45	2837	1235
1100	2	2814	25
683	2	3278	01235
440	036	4242	235
849	3	2719	1235
647	45	3116	01235
795	2	3861	235
62	45	4274	15
9	45	2657	125
377	1	3700	123
346	2	3479	1235
1091	2	2816	125
500	045	2964	1235
279	45	3807	135
964	45	2868	01235
876	45	3335	01235
423	1	2900	013
475	45	2517	1235
451	45	3049	235
510	2	3295	123
131	45	3949	1235
350	2	3206	01235
1442	3	3896	01235
55	1	3447	1235
1432	02	2600	12
823	45	2764	01235
1720	0345	3580	0135
290	45	3102	235
985	45	3607	0125
321	45	3109	235
586	45	4117	135
233	45	4164	1235
781	2	3680	1235
1071	45	2764	01235
2089	45	3577	235
456	45	3883	01235
486	45	3649	135
405	36	3791	1235
106	45	4256	01235
2188	0	3568	01235
498	45	2822	0135
1946	3	2588	235
436	3	4156	013
489	2	3604	235
107	1	3367	1235
1353	45	2998	01234
1689	04	3875	01
684	045	3426	0135
875	2	3591	235
1305	1	3278	01235
552	45	4134	1235
262	45	2850	35
741	45	3976	135
345	2	3381	0123
427	45	4091	235
580	1	3226	01
187	1	3901	01235
834	45	3580	0135
115	04	3414	034
363	45	2530	235
443	45	3976	135
198	3	3529	01235
1875	3	3687	1235
651	45	3447	1235
2434	2	3117	125
716	45	4016	1235
90	45	3949	1235
589	45	3821	135
648	45	2764	01235
179	3	4196	235
168	45	2609	1235
1076	45	3101	0125
646	0	3173	0
118	3	2558	13
1154	02	2664	1235
106	45	3308	1235
300	45	3140	25
2210	045	3827	1235
39	45	3522	1235
1313	45	4274	15
1282	2	2814	25
977	36	2924	01235
34	45	3961	235
1006	01	3683	123
1117	3	4092	3
2361	2	3438	0123
736	45	3497	01235
933	45	3328	35
209	45	4271	0135
427	45	3308	1235
1587	45	3103	135
1103	45	3426	0135
181	2	2809	125
37	45	3734	1235
703	45	3809	1235
537	45	3797	135
117	04	4083	01
605	45	3684	1235
1900	045	3214	01235
163	45	3558	135
958	045	4265	135
365	45	3659	235
663	045	3138	235
560	45	4055	1235
77	45	2727	1235
391	3	4006	1235
401	2	3351	235
690	1	3637	1235
20	45	3946	135
95	45	2704	0125
71	045	4226	01
200	3	3952	135
480	1	2774	0123
333	45	3214	01235
393	45	3719	0135
148	45	2924	01235
496	45	3243	1235
1624	045	3580	0135
710	036	2998	01234
1111	45	3419	0135
1641	2	3373	1235
842	45	3551	0135
400	3	3203	1235
2293	36	3961	235
827	04	2844	01
7	2	3688	1235
663	045	3229	135
259	45	2895	235
334	45	4261	0135
271	1	3184	1235
1588	2	3131	01235
403	1	3324	1235
752	3	3887	13
511	036	2875	235
1571	3	3622	0135
1770	45	3947	0135
2276	1	3522	1235
1172	45	2920	135
1025	2	2728	235
915	1	3278	01235
523	1	3401	012
398	45	3976	135
2394	45	3243	1235
1219	03	3630	013
683	2	4116	235
643	2	2758	235
15	045	4064	0
541	03	2565	012
906	1	3234	135
389	2	3024	0125
73	45	3645	1235
141	045	4231	01
400	3	3517	1235
341	45	3798	35
1810	0	3719	0135
80	045	2520	135
199	045	3308	1235
1993	3	4092	3
120	2	3577	235
1066	036	3487	135
907	45	3182	1235
805	1	3687	1235
985	45	2967	135
394	2	3827	1235
907	45	3342	125
1568	2	3206	01235
728	1	3905	1235
1138	0	3568	01235
447	045	2962	1235
20	45	2920	135
215	3	3693	123
256	45	3308	1235
1968	3	2881	135
625	45	4008	1235
146	1	3697	01
7	2	3367	1235
537	45	3882	0135
101	45	4126	25
326	45	2517	1235
245	45	3522	1235
1463	045	3090	0
279	45	3497	01235
382	2	3658	0125
90	45	4255	01235
1708	45	3328	35
884	1	4202	013
292	45	4023	135
427	45	3789	1235
767	45	2920	135
46	45	3277	25
100	45	4021	125
378	036	3426	0135
1839	45	3659	235
787	3	2886	01235
1318	2	3662	012
1049	1	2734	01
695	2	3295	123
338	45	2881	135
881	45	2856	135
146	1	3308	1235
912	45	2754	1235
279	45	3637	1235
11	45	4269	135
1512	045	3982	1235
394	2	2960	125
848	2	3577	235
648	45	2542	01235
28	1	3922	1235
839	45	3961	235
580	1	2816	125
126	45	2728	235
306	2	4091	235
514	45	3016	135
1830	2	2970	1235
937	1	3057	0123
2109	45	3668	135
635	45	2808	235
47	36	2774	0123
516	2	2631	25
147	3	3637	1235
249	45	2965	135
1273	1	2542	01235
62	45	3499	0135
1217	45	2726	01235
723	45	2875	235
2054	45	3522	1235
526	45	3334	01235
55	1	3678	12
875	2	3663	235
510	2	3450	0125
44	45	3827	1235
1341	45	3259	01235
297	45	4252	01235
763	45	3949	1235
270	45	3306	235
1018	1	2542	01235
105	1	3295	123
1058	45	3257	235
244	45	2588	235
772	45	2814	25
1620	45	3655	135
75	45	3243	1235
1970	1	3522	1235
360	045	2800	134
1129	2	3447	1235
559	36	3156	01235
273	0	3335	01235
991	036	4180	23
1126	12	3117	125
4	45	3308	1235
518	45	3460	01235
222	045	3314	1235
1088	2	3450	0125
689	1	3854	125
631	3	3788	1235
167	1	3392	013
1434	01345	2568	0135
1461	3	3827	1235
64	3	3431	23
532	2	2632	23
1116	45	3229	135
282	045	4113	0135
774	45	3734	1235
912	45	3461	01235
420	3	3016	135
1990	45	3675	35
907	45	3881	135
54	2	3992	123
163	45	2561	135
278	45	3195	1235
967	3	3206	01235
383	45	3926	01235
1155	2	4073	01235
201	36	3727	0135
593	04	3999	01
201	36	4118	0235
70	45	2654	0125
335	3	3522	1235
72	45	3551	0135
954	45	2708	235
585	2	3119	25
817	045	3105	015
1320	45	2835	01235
733	3	3015	1235
1576	45	4051	135
373	36	3007	35
93	045	3580	0135
1225	36	2700	0135
618	3	3108	235
977	36	3562	1235
530	45	3170	0135
284	36	3512	01235
1071	45	2542	01235
260	045	3913	235
304	3	4209	1235
273	0	3805	01
95	45	3629	1235
243	3	4097	01235
2149	0	3568	01235
415	1	3924	01235
112	45	3203	1235
8	2	3480	235
435	2	3789	1235
1909	045	3257	235
161	1	3851	01
1363	3	3241	0135
259	45	3049	235
787	3	3047	235
400	3	3210	1235
64	3	3726	3
204	45	2809	125
268	45	2813	1235
524	45	3448	01235
31	45	4122	0135
734	36	3358	01235
613	45	2715	35
259	45	2904	25
768	1	3992	123
1676	1	3957	01
893	45	3064	01235
1877	3	3284	235
77	45	2588	235
605	45	3522	1235
540	45	3030	135
1908	2	3206	01235
230	3	2885	0123
811	45	2911	235
67	1	3229	135
298	2	2602	235
928	45	3946	135
877	3	3672	013
906	1	3229	135
193	45	3930	235
257	45	3568	01235
523	1	3245	0123
206	0	2566	0
1423	2	3756	0123
2303	0	2779	01
1996	45	3598	235
58	45	3487	135
734	36	3512	01235
289	45	4013	1235
150	36	3649	135
326	45	3742	1235
1808	45	3306	235
123	45	4203	235
197	045	3257	235
1045	1	3957	01
48	45	4091	235
1717	45	4171	01235
712	45	3655	135
555	45	2924	01235
1741	0	2566	0
1098	45	3024	0125
926	2	2604	23
2065	0	3335	01235
136	45	3888	0135
2106	45	3170	0135
276	2	2834	0125
961	1	3992	123
751	45	4025	25
2436	2	3131	01235
355	2	3214	01235
611	45	3629	1235
797	45	2647	135
965	45	3655	135
69	36	2703	01235
288	45	4096	1235
444	045	3446	1235
579	45	3268	0135
32	045	4054	01235
151	3	3021	123
151	3	3023	123
589	45	4201	135
105	1	3911	135
1035	3	3952	135
74	1	3522	1235
830	45	3084	15
444	045	3040	02
120	2	3816	235
119	36	3167	013
238	45	3881	135
57	036	2998	01234
791	0	3888	0135
498	45	3138	235
919	1	3854	125
634	45	3522	1235
146	1	2539	0135
247	45	3206	01235
1553	45	2839	135
2256	3	3308	1235
507	45	3827	1235
50	45	2911	235
1112	045	2744	1235
2112	1	3597	01
275	3	3425	235
275	3	3422	01235
113	1	3335	01235
277	45	3486	15
1141	04	2854	0135
2335	3	2909	1235
93	045	4270	135
222	045	3768	01
50	45	3861	235
265	45	2745	135
262	45	3257	235
1331	045	2814	25
1492	4	2680	01245
368	45	3252	01235
598	3	3285	1235
574	36	2791	235
582	0	3464	01235
309	4	2680	01245
976	45	2854	0135
102	3	2553	23
6	45	3568	01235
534	02	4091	235
383	45	2913	0135
9	45	4276	01235
502	45	3415	1235
1280	45	2920	135
581	45	3292	0125
295	3	4110	13
157	45	4225	0125
416	2	2814	25
1188	0	3173	0
669	1	3656	01
164	4	4219	012345
237	36	3791	1235
563	45	2728	235
301	45	3522	1235
340	45	2703	01235
977	36	4176	01235
286	2	2985	0235
130	45	3426	0135
464	45	2758	235
580	1	2681	01
1088	2	3295	123
285	45	3249	01235
380	3	3680	1235
1370	45	4271	0135
1598	1	4152	0125
75	45	4006	1235
15	045	4219	012345
15	045	3748	04
158	045	2856	135
113	1	3802	01235
2218	3	3206	01235
695	2	3292	0125
1840	1	3736	01
28	1	2612	01235
1069	3	2532	013
988	45	4023	135
1529	045	4037	01235
393	45	4030	235
1570	1	3367	1235
233	45	3308	1235
383	45	4160	0135
240	45	3522	1235
736	45	3637	1235
1098	45	3117	125
615	45	2654	0125
689	1	4150	01
519	36	3416	01235
603	45	2970	1235
127	2	3658	0125
201	36	3021	123
1204	3	3251	3
980	3	4087	03
494	036	3487	135
202	3	3064	01235
809	1	3969	0125
1916	45	3443	135
71	045	2761	1235
428	3	3896	01235
910	45	3658	0125
161	1	3688	1235
807	45	3961	235
19	2	3479	1235
274	3	2703	01235
1534	0	4000	01
1070	3	2673	123
8	2	3308	1235
190	45	2724	0135
388	45	2920	135
1044	045	2719	1235
401	2	3022	23
577	45	3817	235
1102	36	3335	01235
1423	2	3295	123
771	045	4135	1235
1148	45	3397	135
444	045	3377	013
166	45	2835	01235
342	045	4060	04
46	45	4037	01235
929	2	2607	123
605	45	4216	25
1096	45	2561	135
1048	36	4251	235
391	3	3395	13
50	45	4004	125
693	45	4181	0135
2074	45	3156	01235
546	3	3958	235
95	45	4167	1235
846	03	3630	013
166	45	3627	01235
582	0	3143	01
1182	04	4083	01
30	045	3322	035
1333	036	2946	35
45	45	2924	01235
39	45	2881	135
609	45	2931	1235
721	45	3817	235
1275	2	4091	235
1227	45	2568	0135
312	045	2661	1235
871	45	3637	1235
1137	1	3813	01
1100	2	4073	01235
1321	2	3035	012
134	04	2734	01
975	3	3622	0135
550	45	2664	1235
383	45	4011	015
102	3	4245	01235
478	45	3550	01235
281	45	3015	1235
11	45	3655	135
818	2	3308	1235
74	1	3447	1235
43	45	3499	0135
391	3	3241	0135
520	45	3156	01235
361	45	3881	135
57	036	3547	03
235	45	3358	01235
200	3	3719	0135
854	1	2955	1
168	45	2905	0135
1083	1	3957	01
2337	45	3821	135
296	045	3448	01235
48	45	3481	01235
1967	1	3196	1
338	45	3668	135
928	45	2847	235
1574	45	3248	1235
247	45	4135	1235
923	45	4037	01235
37	45	4056	235
1986	0	3096	01
1614	45	3074	0135
489	2	3842	0123
136	45	3961	235
168	45	3615	235
23	45	2542	01235
569	45	4242	235
1693	45	2875	235
864	2	3522	1235
1057	3	3874	0135
11	45	2870	135
423	1	3846	0124
231	4	4060	04
113	1	3011	01
312	045	3116	01235
39	45	2965	135
75	45	3064	01235
820	45	3629	1235
2079	3	3241	0135
345	2	2807	1235
537	45	3426	0135
548	45	3447	1235
356	45	3710	014
210	0	2566	0
1812	45	3016	135
400	3	2879	1235
354	45	4035	0125
157	45	2680	01245
1812	45	3949	1235
2387	4	2998	01234
834	45	2586	0135
1519	45	3436	235
1147	1	3278	01235
62	45	2946	35
1977	45	3308	1235
596	2	3214	01235
886	45	3308	1235
478	45	2704	0125
1272	45	2926	0125
1036	45	3540	1235
765	45	3182	1235
368	45	3249	01235
830	45	3328	35
387	45	3714	01235
1158	036	2588	235
771	045	2744	1235
2182	45	2809	125
345	2	3043	01235
50	45	3927	125
767	45	2769	135
221	45	4175	135
1000	45	3719	0135
224	45	2920	135
1007	045	2761	1235
1401	45	3829	1235
2039	1	2809	125
106	45	3335	01235
537	45	3637	1235
924	45	3902	135
482	2	4155	0123
2058	3	2905	0135
241	2	3324	1235
1169	45	2517	1235
193	45	2704	0125
2207	1	3447	1235
1258	2	3131	01235
770	45	3881	135
1400	3	4094	3
1651	02	3986	01
1072	45	3687	1235
790	0	3096	01
1003	3	3574	3
271	1	3271	13
577	45	3660	1235
570	2	3295	123
1016	3	2758	235
1084	036	3492	23
711	45	3522	1235
333	45	3822	01235
300	45	3145	25
613	45	2852	0135
28	1	2905	0135
1976	4	2680	01245
217	036	4242	235
495	045	2856	135
942	1	2809	125
1688	45	2809	125
1332	45	3308	1235
778	45	3721	125
922	045	4053	0125
760	45	2881	135
466	45	2658	1235
946	45	2895	235
1067	45	2645	1235
288	45	3419	0135
15	045	3611	034
823	45	4161	235
357	45	3448	01235
1501	45	3461	01235
954	45	4091	235
2202	45	3956	1235
170	45	3947	0135
190	45	3024	0125
693	45	2854	0135
67	1	4224	135
1253	45	2658	1235
144	45	2829	01235
1225	36	2839	135
802	2	2814	25
1072	45	3229	135
191	45	3497	01235
799	45	2561	135
469	04	2748	01
146	1	3071	12
1656	2	3054	123
192	2	3448	01235
288	45	3091	01235
136	45	2946	35
539	045	3049	235
996	1	3342	125
799	45	3551	0135
1651	02	2600	12
1661	45	3030	135
1711	3	3298	013
20	45	2847	235
243	3	3308	1235
272	2	3680	1235
1327	0	3013	01
73	45	3637	1235
926	2	2750	23
281	45	3714	01235
1068	45	3241	0135
165	2	3355	0123
1151	45	2561	135
1466	036	3634	01
1702	1	3822	01235
968	1	3122	01
640	3	2956	0134
1017	45	3424	0135
890	1	3460	01235
1540	45	3308	1235
539	045	3138	235
127	2	3514	125
1928	0	3096	01
1368	1	2741	13
911	2	2703	01235
779	2	3324	1235
2107	3	3241	0135
328	45	2847	235
287	3	2588	235
2053	45	3145	25
657	45	3145	25
60	36	3568	01235
1518	45	2847	235
33	45	3961	235
520	45	3416	01235
23	45	3779	1235
1056	45	3551	0135
2151	45	2905	0135
541	03	3248	1235
197	045	4113	0135
75	45	2837	1235
781	2	2602	235
496	45	3145	25
438	45	3016	135
126	45	3956	1235
473	3	2972	1235
504	2	3403	25
11	45	2868	01235
1083	1	3196	1
801	2	3020	235
985	45	3130	1235
295	3	2855	13
1210	3	3672	013
589	45	3976	135
1773	0	2834	0125
635	45	3675	35
6	45	3961	235
957	45	3257	235
25	2	3071	12
752	3	3430	13
2153	45	2837	1235
63	45	3947	0135
1143	036	2588	235
845	1	4040	13
45	45	3335	01235
1584	45	4037	01235
1019	2	2814	25
851	45	2561	135
308	3	3574	3
1579	1	3827	1235
436	3	2909	1235
590	2	3659	235
420	3	2570	013
50	45	4157	1235
293	2	4159	01235
136	45	3506	25
527	04	2805	013
539	045	3604	235
386	2	4099	01235
548	45	3543	01235
175	3	3191	1235
432	45	2719	1235
1205	3	3038	123
1134	1	2727	1235
1473	36	3778	01235
1729	45	3829	1235
1275	2	3156	01235
766	045	3214	01235
713	3	2560	13
1716	045	2814	25
1250	45	3423	135
174	45	3091	01235
563	45	3658	0125
367	45	3521	135
356	45	2924	01235
1463	045	3308	1235
1692	2	3924	01235
727	3	4017	013
1150	045	2664	1235
460	2	3020	235
503	3	3559	01235
278	45	3026	125
566	45	2924	01235
307	1	3522	1235
1035	3	3559	01235
594	045	2801	15
34	45	3888	0135
1473	36	2915	123
564	045	3214	01235
288	45	3249	01235
436	3	2693	01235
1454	45	2561	135
1554	45	4116	235
1503	45	3064	01235
257	45	3308	1235
271	1	3182	1235
423	1	3923	13
289	45	2988	01235
35	036	3797	135
16	45	2658	1235
864	2	3447	1235
263	045	3964	135
1080	3	3477	01235
1064	45	4099	01235
111	45	4037	01235
709	2	3131	01235
610	3	4252	01235
78	3	3648	0135
1578	2	2968	23
1487	45	3049	235
828	45	3308	1235
513	01	2542	01235
909	45	2913	0135
1307	3	3551	0135
863	2	3450	0125
1822	45	3897	1235
518	45	2809	125
228	2	2553	23
117	04	3320	01
1979	45	3308	1235
281	45	2854	0135
566	45	4176	01235
395	45	3522	1235
955	2	2872	25
747	45	3947	0135
1630	45	2745	135
1029	45	4037	01235
815	45	3799	01235
1485	45	3829	1235
380	3	3533	235
205	45	3105	015
1201	45	3522	1235
262	45	4171	01235
285	45	2998	01234
74	1	3045	1
1965	45	4153	35
416	2	4077	1235
1771	4	4060	04
347	36	3021	123
1493	45	2946	35
1108	2	2528	0125
993	45	3522	1235
26	45	3932	0135
954	45	4170	135
197	045	3576	0135
948	2	3404	0125
15	045	2680	01245
647	45	4277	01235
1147	1	3656	01
258	04	2832	01
2101	3	2972	1235
1400	3	3251	3
883	45	2877	135
618	3	3719	0135
508	2	2970	1235
228	2	3401	012
841	45	2988	01235
193	45	3410	0235
648	45	3077	235
1664	45	3016	135
1286	45	4261	0135
603	45	3131	01235
1759	3	3395	13
96	4	3388	0134
2035	0	4226	01
489	2	3049	235
276	2	3247	0123
329	3	3515	35
674	1	3568	01235
701	2	3577	235
915	1	3182	1235
916	3	2538	123
510	2	2528	0125
49	45	3364	1235
786	45	3675	35
653	45	2657	125
1890	36	4054	01235
67	1	3842	0123
431	2	3447	1235
52	36	3191	1235
471	3	3577	235
1121	45	2728	235
31	45	2947	01235
1562	45	3629	1235
1938	2	2906	01235
877	3	2673	123
1516	045	4106	5
810	3	3603	123
55	1	2675	123
726	3	3551	0135
763	45	2847	235
91	45	4008	1235
1384	3	3206	01235
405	36	3635	13
635	45	2517	1235
1011	45	4225	0125
1741	0	3096	01
159	45	4181	0135
775	1	2542	01235
2233	3	3285	1235
483	2	3479	1235
1610	1	3999	01
182	1	3628	01235
2115	1	3367	1235
2127	045	2814	25
317	2	3859	123
1379	45	2658	1235
10	36	3335	01235
251	1	4199	0125
1069	3	3229	135
541	03	4171	01235
87	45	3872	01235
543	045	4113	0135
531	1	3912	01
359	3	3016	135
717	2	3295	123
110	4	3082	0234
317	2	3766	1235
156	45	2856	135
80	045	2962	1235
1901	45	3568	01235
850	45	3447	1235
391	3	2612	01235
1337	45	3415	1235
504	2	2633	1235
70	45	3276	1235
422	45	2658	1235
295	3	3952	135
965	45	3111	235
975	3	3241	0135
945	045	3637	1235
545	045	3229	135
1964	45	3947	0135
1988	45	4266	0135
1190	3	3395	13
62	45	3961	235
447	045	3520	125
85	3	2925	135
210	0	2650	01
501	2	3077	235
206	0	3640	0
436	3	3628	01235
383	45	4239	25
294	3	3687	1235
1432	02	3292	0125
1048	36	3553	13
174	45	2712	0125
736	45	3645	1235
294	3	3049	235
2003	45	3712	1235
391	3	3696	013
562	45	3423	135
562	45	3426	0135
118	3	3254	0135
118	3	3251	3
837	2	3206	01235
1305	1	3957	01
158	045	2869	0125
64	3	2580	1235
158	045	2864	0
214	1	3447	1235
440	036	3547	03
131	45	3103	135
2165	45	3985	0135
690	1	2727	1235
2143	45	4153	35
378	036	2573	13
1471	45	3888	0135
1629	45	2641	0135
1106	1	2975	0125
171	1	3192	01
1514	2	2804	23
865	45	3947	0135
283	45	3064	01235
116	45	2745	135
115	04	2711	01
674	1	3957	01
278	45	2874	01235
1291	45	2561	135
1895	45	2875	235
646	0	3096	01
227	2	2804	23
1347	3	3249	01235
222	045	3464	01235
300	45	3233	235
819	1	2799	01
543	045	2940	135
1389	3	3049	235
1684	45	3277	25
1317	45	2745	135
314	04	2698	013
1619	04	4140	012
474	036	3630	013
93	045	3964	135
271	1	3881	135
1509	045	4212	35
761	45	3145	25
1199	3	3480	235
33	45	2946	35
577	45	3358	01235
719	34	3926	01235
1672	45	3655	135
841	45	4009	0135
572	2	3295	123
221	45	3798	35
1796	1	2821	013
957	45	4171	01235
709	2	2890	25
301	45	2881	135
38	3	2847	235
432	45	4099	01235
654	2	4275	25
1813	3	4252	01235
1585	2	3577	235
215	3	3921	01235
243	3	4104	01235
339	45	3687	1235
19	2	3077	235
197	045	2723	0135
168	45	3447	1235
465	45	3976	135
400	3	3896	01235
141	045	2814	25
620	1	3827	1235
929	2	2814	25
774	45	2877	135
519	36	3635	13
612	45	3024	0125
401	2	3108	235
125	3	3800	0135
519	36	2773	235
2376	045	3322	035
2266	45	4175	135
155	1	4005	1235
119	36	4100	1235
995	2	3038	123
548	45	3924	01235
498	45	3229	135
1512	045	2524	1235
475	45	3522	1235
168	45	3064	01235
1009	1	4199	0125
515	2	2588	235
382	2	2949	23
141	045	3857	0135
1836	2	3071	12
619	3	4099	01235
1805	3	4094	3
197	045	3429	013
296	045	4217	125
221	45	4171	01235
903	45	3947	0135
1930	45	2676	01235
899	45	3947	0135
1363	3	3395	13
923	45	3031	1235
2219	45	2680	01245
238	45	3182	1235
656	45	3365	12345
1033	045	2814	25
478	45	3248	1235
940	45	2920	135
83	45	2920	135
2019	3	4177	235
157	45	3458	0125
567	45	3576	0135
312	045	3580	0135
2181	45	4175	135
580	1	3453	01
498	45	3687	1235
878	2	3112	123
398	45	3734	1235
267	1	3393	12
86	1	2693	01235
313	45	3315	25
90	45	3104	1235
457	1	3957	01
1153	45	2987	1235
146	1	4237	0125
171	1	2584	1
11	45	3111	235
2010	45	3827	1235
11	45	3116	01235
295	3	3015	1235
2057	45	2809	125
214	1	3838	1235
124	045	2814	25
302	2	2816	125
249	45	3522	1235
655	04	3320	01
1261	3	2972	1235
330	04	3903	013
1790	1	3142	013
286	2	4073	01235
1412	3	4164	1235
1529	045	4274	15
286	2	2814	25
543	045	3580	0135
107	1	3736	01
644	45	2816	125
971	1	3447	1235
1846	45	3328	35
273	0	3569	0
1476	45	3308	1235
683	2	3182	1235
1054	45	2875	235
462	45	3199	35
391	3	3447	1235
223	3	4044	01235
884	1	2734	01
260	045	2814	25
69	36	3780	135
128	45	2834	0125
1115	45	4243	1235
1667	1	3702	13
240	45	3521	135
108	2	3295	123
950	45	3651	35
108	2	3292	0125
932	1	4141	13
930	45	3687	1235
659	45	4134	1235
215	3	2538	123
159	45	2568	0135
107	1	2734	01
461	45	2847	235
690	1	2868	01235
1705	45	3030	135
211	045	3853	01235
1130	2	3367	1235
159	45	3960	1235
360	045	2962	1235
44	45	2668	125
591	45	3328	35
257	45	4255	01235
342	045	2602	235
303	1	2909	1235
1690	0	2650	01
862	2	2814	25
1101	36	3629	1235
1729	45	2881	135
385	45	3508	35
442	2	3816	235
98	45	3594	1235
2101	3	3680	1235
1131	2	3904	235
213	45	3303	134
190	45	2581	015
258	04	3999	01
1289	45	3418	25
344	045	3214	01235
536	045	2962	1235
1704	45	3961	235
60	36	3716	35
119	36	3003	01235
298	2	3837	235
283	45	2837	1235
934	45	4276	01235
840	2	3214	01235
98	45	3206	01235
89	45	2703	01235
1474	45	3091	01235
974	3	3655	135
816	2	3658	0125
1638	45	3157	15
1388	45	3668	135
1883	1	3779	1235
113	1	2717	135
200	3	4182	1235
916	3	2826	01235
877	3	2881	135
1710	3	3827	1235
213	45	3235	1235
1045	1	2587	1
897	1	3687	1235
461	45	3559	01235
50	45	4008	1235
1759	3	3447	1235
2080	2	3295	123
566	45	3799	01235
354	45	3024	0125
430	2	2703	01235
589	45	3734	1235
778	45	4025	25
520	45	3335	01235
945	045	2791	235
7	2	2802	23
43	45	3103	135
69	36	4156	013
1199	3	3308	1235
263	045	2723	0135
198	3	2972	1235
699	3	3896	01235
3	45	2868	01235
136	45	4268	235
391	3	3622	0135
341	45	3487	135
236	1	2704	0125
902	2	2633	1235
1794	45	4078	135
1027	3	2727	1235
223	3	2948	0123
981	45	4006	1235
150	36	3727	0135
893	45	3145	25
590	2	3973	235
485	045	3207	013
1076	45	2646	01235
63	45	3809	1235
120	2	3112	123
1476	45	3003	01235
500	045	3827	1235
546	3	3182	1235
11	45	3580	0135
1668	45	2640	1235
164	4	2746	01245
758	1	2542	01235
127	2	4042	125
1335	45	3522	1235
269	3	3635	13
266	2	3206	01235
1803	3	3015	1235
1517	45	2719	1235
1987	2	3295	123
840	2	3605	01235
70	45	3108	235
26	45	3551	0135
435	2	3791	1235
481	45	4271	0135
140	45	3952	135
1608	3	3206	01235
501	2	4091	235
182	1	2701	012
464	45	2826	01235
11	45	3109	235
1933	45	3206	01235
308	3	3015	1235
1096	45	4103	15
107	1	3036	01235
685	1	2625	1235
1106	1	2809	125
1864	45	2657	125
1033	045	4149	0135
167	1	3621	0134
1077	02	2617	0135
1750	45	3946	135
752	3	3577	235
442	2	3659	235
1457	3	4156	013
692	45	2561	135
50	45	2614	1235
333	45	2524	1235
1827	45	3896	01235
151	3	3502	0123
26	45	3793	35
1247	1	3992	123
511	036	2588	235
713	3	3331	13
62	45	3727	0135
633	04	3875	01
590	2	3577	235
2265	45	2881	135
942	1	2600	12
932	1	3218	1235
256	45	2640	1235
155	1	2764	01235
478	45	2636	015
1125	1	2693	01235
904	045	2568	0135
830	45	2561	135
1502	45	4134	1235
918	45	3929	25
1504	2	4052	012
319	45	4267	5
1444	1	3957	01
95	45	3779	1235
451	45	3617	1235
171	1	3568	01235
141	045	3229	135
495	045	2782	0135
631	3	2703	01235
319	45	3277	25
1224	45	2641	0135
698	45	4006	1235
1026	45	3257	235
50	45	2761	1235
105	1	3457	14
1802	45	3233	235
224	45	3484	1235
2232	05	2758	235
561	2	3450	0125
176	45	4054	01235
709	2	2528	0125
1255	45	3797	135
1963	1	3365	12345
1269	045	2664	1235
98	45	4132	235
17	2	2814	25
1034	36	3021	123
939	45	3056	01235
576	45	3306	235
419	45	4134	1235
221	45	3487	135
106	45	3642	01235
139	1	3447	1235
31	45	3580	0135
336	045	2602	235
869	45	3390	0135
940	45	2713	0135
1503	45	3145	25
115	04	3158	0
786	45	4134	1235
1200	1	2909	1235
927	45	3577	235
20	45	2716	235
1749	45	2856	135
253	2	3295	123
739	45	4082	5
441	1	2541	1235
441	1	2545	0123
809	1	3117	125
662	4	2998	01234
1114	3	3487	135
966	1	3736	01
166	45	3478	015
251	1	2955	1
727	3	2703	01235
382	2	3816	235
232	2	3040	02
870	0	3096	01
698	45	2547	1235
188	45	3024	0125
739	45	2556	0125
201	36	3191	1235
518	45	3911	135
64	3	3505	235
174	45	4103	15
1463	045	3003	01235
168	45	3461	01235
768	1	3912	01
127	2	3956	1235
893	45	4008	1235
1159	45	3447	1235
177	45	3961	235
1438	2	3604	235
1011	45	2680	01245
953	45	3020	235
302	2	2610	12
1288	2	3038	123
14	45	4271	0135
687	3	3416	01235
122	45	3688	1235
289	45	3780	135
1339	45	3961	235
289	45	3783	01235
1792	3	3057	0123
609	45	4099	01235
2378	1	3531	1235
690	1	4190	0125
613	45	3420	35
1254	3	2920	135
1857	04	2832	01
329	3	2727	1235
308	3	3952	135
160	45	3445	35
2036	2	3117	125
458	3	4094	3
352	45	3104	1235
259	45	3687	1235
42	45	2528	0125
1050	0	3568	01235
123	45	3436	235
445	45	3719	0135
162	45	4073	01235
391	3	3700	123
393	45	3577	235
183	45	2588	235
1488	4	2603	0124
311	3	3480	235
1337	45	2556	0125
2163	45	3522	1235
160	45	2970	1235
71	045	3311	0235
531	1	3447	1235
1465	2	3403	25
873	2	3447	1235
613	45	3338	135
114	45	3872	01235
994	45	2727	1235
69	36	3783	01235
703	45	4263	25
57	036	4163	23
1460	3	3049	235
489	2	3989	02
1061	2	3324	1235
657	45	3461	01235
985	45	3443	135
804	36	3191	1235
451	45	3687	1235
34	45	3103	135
644	45	2529	135
391	3	2543	135
1066	036	4171	01235
279	45	3797	135
2034	3	2726	01235
1458	45	2924	01235
1262	045	3606	013
141	045	4149	0135
925	45	4171	01235
1350	3	2588	235
909	45	4011	015
181	2	3456	123
557	045	2664	1235
982	36	4054	01235
428	3	3285	1235
297	45	2641	0135
90	45	2652	235
269	3	4253	0123
2436	2	2807	1235
646	0	2779	01
62	45	3888	0135
472	45	3461	01235
1322	3	2988	01235
445	45	3108	235
1316	1	3522	1235
286	2	3308	1235
279	45	3423	135
349	2	3315	25
1448	2	3686	125
1574	45	2704	0125
2175	045	3120	15
452	4	4060	04
1254	3	3551	0135
973	4	3846	0124
918	45	3860	25
671	2	3206	01235
1443	2	2816	125
75	45	3145	25
1042	45	3415	1235
155	1	2542	01235
371	2	3592	01235
147	3	2645	1235
646	0	3178	01
144	45	3241	0135
86	1	3238	125
891	45	3330	1235
1093	1	3447	1235
436	3	2762	123
1498	45	2676	01235
379	45	3786	15
11	45	4126	25
166	45	4008	1235
99	2	2804	23
11	45	4121	35
817	045	2864	0
436	3	3702	13
1106	1	2525	013
2261	45	3952	135
983	04	4083	01
748	45	2629	025
409	4	3608	04
1138	0	3496	01
812	1	3440	01
198	3	3214	01235
410	2	4008	1235
270	45	2988	01235
215	3	3470	135
845	1	3196	1
267	1	3238	125
532	2	2918	235
267	1	3237	125
388	45	3946	135
215	3	3687	1235
524	45	3984	01235
632	04	3554	1245
537	45	3007	35
966	1	3124	01
179	3	3661	235
1842	45	3024	0125
1002	2	3295	123
601	3	3323	123
741	45	2954	135
954	45	3791	1235
1186	45	2834	0125
991	036	3257	235
281	45	3108	235
1531	45	2856	135
2128	3	2561	135
643	2	2695	123
1001	45	2988	01235
11	45	4041	01235
515	2	3284	235
482	2	2826	01235
64	3	2791	235
1227	45	2641	0135
229	45	2725	1235
917	45	3675	35
402	45	4104	01235
346	2	2633	1235
443	45	2877	135
700	3	3896	01235
1480	3	3159	0135
159	45	3956	1235
886	45	3568	01235
1107	045	3921	01235
409	4	3748	04
1051	45	3688	1235
27	45	3111	235
1168	0	2779	01
972	1	2542	01235
752	3	3952	135
872	2	3206	01235
155	1	4073	01235
379	45	2769	135
1594	45	2946	35
239	3	2972	1235
663	045	3059	235
400	3	3285	1235
2171	45	3358	01235
669	1	3957	01
37	45	3668	135
68	3	3057	0123
67	1	2896	13
1789	45	2719	1235
830	45	2998	01234
37	45	2881	135
174	45	2854	0135
1015	04	4073	01235
1876	0	3003	01235
[truncated: 406 more rows]
