# Supplementary material for: Environmental change makes robust ecological networks fragile
Source: Nat Commun. 2016 Aug 11;7:12462. doi: 10.1038/ncomms12462 (PMC4987532; doi:10.1038/ncomms12462)
Supplement: Supplementary Data 1 — Host-parasite networks and host extinction sequences in Avida experiments. The compressed archive includes the 100 co-evolved host-parasite networks and the host extinction sequences in the historical scenario. [file ncomms12462-s2.zip › Supplementary_data_S1/host_parasite_network_66.csv]

host_genotype	host_phenotype	parasite_genotype	parasite_phenotype
860	0	4067	05
153	123	3799	0135
324	012	4029	015
211	02	4142	0
626	02	3969	01
1132	25	3827	015
15	0	3825	05
172	0	4101	05
1328	123	4044	23
1095	06	4054	0
510	03	4123	0
1132	25	3799	0135
467	03	3850	0
2103	25	3829	015
613	25	3834	015
1715	02	3969	01
422	02	3969	01
819	0	4120	0
1335	25	4139	23
15	0	4016	05
28	02	3808	23
108	02	3880	0
35	02	4026	2
1378	03	3853	0
2478	0	3968	0
858	0	3913	0
944	25	3822	015
855	123	3834	015
673	06	3817	0
205	125	3923	05
3272	25	3861	05
1872	02	3846	0
174	02	4079	23
260	125	3887	2
537	02	3884	0
260	125	3921	2
1703	25	4066	015
979	0	4067	05
2083	0	4086	0
710	0	3867	0
435	25	4136	015
624	123	4087	0135
568	123	4135	0135
2855	123	3834	015
579	25	4014	15
3235	06	3954	0
1814	03	3992	0
1998	03	4022	23
381	0	3814	05
2547	02	3954	0
345	25	4098	015
767	02	4026	2
973	02	4009	01
2552	02	3866	0
1749	1	4132	15
3018	02	3841	23
2477	25	3839	23
882	6	4116	6
1727	0	4015	05
1542	25	3888	25
1003	02	3825	05
1508	02	4081	23
1113	06	4134	0
1047	02	4005	0
1326	25	4126	2
108	02	4123	0
2606	25	4098	015
2269	013	4139	23
75	25	3819	23
570	123	4007	3
2144	02	4002	0
169	02	3884	0
106	02	3962	23
106	02	3842	23
829	02	4081	23
1755	02	3992	0
1221	012	3843	013
679	0	3825	05
912	02	4105	0
1740	0	4015	05
677	02	4047	23
716	25	3822	015
360	03	4123	0
473	25	4015	05
477	0	3825	05
1348	02	3969	01
1146	02	3944	0
782	012	4093	015
1051	25	3948	23
570	123	4139	23
620	0	4147	0
679	0	4015	05
3289	0	3978	0
1813	02	4139	23
2917	02	3891	0
1645	0	3867	0
219	0	4015	05
37	25	3813	015
172	0	4067	05
1584	02	4123	0
149	02	4040	0
2042	123	4088	23
888	02	3880	0
507	25	4097	2
477	0	4016	05
145	02	3880	0
477	0	4015	05
171	25	4098	015
1817	02	3803	23
1835	02	3839	23
1558	123	4135	0135
134	25	3972	05
193	0	4098	015
840	25	3873	015
176	25	3990	23
210	25	4039	0135
567	02	3848	0
371	02	3852	0
1109	0	3810	01
676	02	4120	0
2019	0	4016	05
302	25	3813	015
174	02	3857	23
1749	1	3896	0135
614	012	3843	013
22	25	3822	015
2702	02	3846	0
92	25	3873	015
1533	01	4120	0
1145	12	4139	23
2188	02	4076	0
973	02	3807	0
97	123	4045	3
3111	123	4139	23
1135	12	3886	015
1930	02	4020	0
477	0	3976	0
347	25	3859	015
2112	01	4015	05
1528	02	4023	23
2786	2	3887	2
183	0	3789	0
236	25	4073	23
1086	06	3878	0
1636	25	4149	05
1948	02	3906	015
182	02	4040	0
2430	02	4079	23
1114	0	3950	0
491	0	3978	0
1051	25	4093	015
2326	25	3887	2
622	012	4092	1
1221	012	3995	013
1008	013	4021	3
856	25	3822	015
306	02	3907	0
3505	0	4034	0
2047	02	3947	23
320	02	3992	0
153	123	3827	015
1766	0	3785	0
1742	0	3846	0
971	02	4135	0135
1509	02	3801	0
1584	02	3880	0
2951	12	3843	013
53	0	3789	0
389	02	4123	0
422	02	3839	23
23	123	3827	015
306	02	3992	0
1159	0	4067	05
55	25	3862	015
632	25	3964	15
2814	02	3875	05
1801	02	3841	23
252	03	3880	0
1004	03	3911	05
621	25	4140	23
1464	0	3891	0
1049	0	4067	05
171	25	4118	015
80	03	4139	23
710	0	3830	0
362	012	3947	23
716	25	3839	23
1689	0	4076	0
1510	0	4086	0
1473	25	4126	2
211	02	3884	0
1243	0	4067	05
1071	02	3880	0
1021	0	4004	0
611	25	4036	015
37	25	4153	015
245	25	4139	23
2486	02	3944	0
33	0	3949	0
21	123	3854	3
881	123	3799	0135
881	123	3798	0135
1832	03	3788	0
451	0	4015	05
849	012	4048	015
726	123	3834	015
109	02	4048	015
1182	25	3862	015
1721	02	3799	0135
452	25	4091	23
3067	012	3843	013
473	25	4000	05
109	02	3839	23
253	02	3801	0
380	012	3962	23
380	012	3963	15
1817	02	3905	23
182	02	3866	0
1193	0	3873	015
1193	0	3874	015
1475	123	4139	23
392	02	3989	0
3598	12	3868	23
37	25	3892	015
320	02	3839	23
802	02	3839	23
467	03	4108	0
2624	25	4098	015
214	02	3830	0
760	123	4070	013
570	123	4021	3
1464	0	3911	05
375	02	3842	23
567	02	3916	0
975	02	4022	23
951	02	3839	23
632	25	4093	015
1700	125	4126	2
840	25	4066	015
1476	2	3868	23
2458	02	3868	23
760	123	3799	0135
1697	25	3936	2
80	03	3990	23
1872	02	3911	05
700	123	4132	15
75	25	3906	015
835	0123	3868	23
1461	02	4123	0
255	0	4105	0
1662	02	3916	0
829	02	3789	0
1113	06	4119	0
1772	0	3846	0
109	02	4081	23
347	25	3822	015
2060	02	3916	0
2077	0	3976	0
345	25	3893	015
886	03	4123	0
377	0	3885	01
1640	123	3799	0135
33	0	3976	0
803	123	3799	0135
2592	123	4018	0135
271	12	3936	2
33	0	3894	05
1270	0	4036	015
1176	0	3860	05
175	03	3831	0
1670	02	3850	0
1735	25	3936	2
747	02	3840	23
104	03	3932	0
1610	0	3952	0
2201	25	3862	015
56	25	3887	2
3294	123	4044	23
1891	25	4140	23
881	123	4132	15
1074	0	3789	0
1143	25	3887	2
784	02	3943	0
67	02	4079	23
343	03	3891	0
271	12	4148	2
1307	02	3858	23
317	25	3930	23
1221	012	3870	01
1469	12	3936	2
320	02	3868	23
2277	25	3862	015
726	123	3958	015
2515	0	3978	0
75	25	4141	23
2686	02	3944	0
1180	02	3969	01
923	25	3827	015
719	25	4126	2
1870	02	4087	0135
75	25	4088	23
236	25	4059	23
711	02	3842	23
1473	25	4117	2
1885	0	4098	015
1035	125	4126	2
106	02	3946	23
1227	123	4102	01
670	125	3845	2
1877	02	3869	23
75	25	4113	23
792	25	3990	23
2262	25	3855	15
913	013	4067	05
73	03	3794	0
358	02	3807	0
441	0	3873	015
3162	2	3842	23
335	02	4040	0
435	25	4018	0135
620	0	3789	0
1229	012	3822	015
766	12	4073	23
253	02	3799	0135
678	02	4123	0
881	123	4071	0135
33	0	3846	0
810	03	3882	0
1583	123	4133	01
1633	25	3934	23
976	25	4139	23
719	25	4096	2
1471	0	4067	05
1124	0	4038	05
710	0	3954	0
317	25	4023	23
2898	123	3798	0135
1404	03	3788	0
802	02	3919	23
375	02	4028	23
689	0	4098	015
2424	03	4045	3
215	012	3839	23
349	125	3936	2
349	125	3937	2
172	0	4035	0
473	25	3910	05
405	25	3973	15
1119	12	4118	015
2096	25	4023	23
658	02	3976	0
124	02	3880	0
940	25	4126	2
700	123	3896	0135
214	02	3954	0
613	25	3868	23
1997	02	4105	0
2441	03	4115	0
549	12	4139	23
1425	123	3879	015
171	25	4131	015
3064	0	3825	05
1380	0	3789	0
1422	02	3846	0
892	0	3976	0
422	02	3919	23
322	02	4088	23
1484	0	4016	05
1008	013	4139	23
103	02	4120	0
495	25	3956	23
179	02	3952	0
183	0	3909	0
670	125	3936	2
2271	02	4048	015
1417	123	4022	23
1144	12	4148	2
1091	0	3846	0
117	25	3915	15
113	0	3940	0
2385	02	3954	0
545	123	3955	01
1051	25	3839	23
1486	02	3954	0
1692	012	4028	23
1197	123	4024	3
1144	12	3936	2
22	25	4093	015
1212	13	4088	23
973	02	4076	0
619	02	3801	0
568	123	3799	0135
53	0	4145	0
1508	02	3839	23
2710	0	4094	015
1956	013	3827	015
2026	02	3786	0135
1594	25	4023	23
721	25	4093	015
677	02	3962	23
