# Supplementary material for: Environmental change makes robust ecological networks fragile
Source: Nat Commun. 2016 Aug 11;7:12462. doi: 10.1038/ncomms12462 (PMC4987532; doi:10.1038/ncomms12462)
Supplement: Supplementary Data 1 — Host-parasite networks and host extinction sequences in Avida experiments. The compressed archive includes the 100 co-evolved host-parasite networks and the host extinction sequences in the historical scenario. [file ncomms12462-s2.zip › Supplementary_data_S1/host_parasite_network_67.csv]

host_genotype	host_phenotype	parasite_genotype	parasite_phenotype
504	0134	6888	34
2449	56	6772	05
625	48	3800	04
1782	034	6398	0134
443	046	6229	0
1483	0348	7070	01
2952	0348	6473	05
1131	48	5292	014
1159	3	4884	013
2967	0134	4762	0
1640	0	5857	014
3119	04	7051	0
2241	0134	4387	013
1729	0346	4155	01
15	0348	6756	014
108	348	5453	013
1952	04	5325	01
108	348	5455	013
956	01348	5232	4
1415	348	5195	03
2873	0356	6016	014
161	04	5623	012
2549	0	5191	05
1065	0348	6728	014
3003	034	6770	4
878	0348	6598	34
1942	0	6488	0
1632	01	7103	0
1284	04	5464	014
297	034	3912	46
30	03	4708	035
836	0348	7099	014
250	0134	4208	4
2353	0134	5230	13
404	04	4528	014
819	0348	5235	04
1139	0134	4759	034
1735	348	5504	3
2359	0134	4324	13
215	348	7153	34
16	04	4266	014
2643	48	5587	04
2624	0348	4929	13
267	0134	7099	014
44	0348	4014	13
1969	0348	5104	4
2231	13	5124	014
218	348	6377	35
1562	034	6443	01
162	0134	5927	014
445	034	5110	0
1936	348	4560	03
567	56	5906	05
3113	034	4423	3
92	15	6630	014
2060	0348	3705	13
1996	0348	5437	014
1298	04	4045	05
802	0134	6865	0134
2932	0134	7079	4
1713	12	4229	01
338	0348	6864	034
2249	56	4841	05
1412	0	5768	0
267	0134	3790	014
1625	034	3706	014
8	13	5982	34
1146	0134	6864	034
114	125	4205	45
12	0348	5821	0
799	348	4072	35
612	03	4975	01
524	348	3700	134
2224	4	7012	014
2475	46	4481	14
514	56	3878	35
286	0348	3880	04
726	0134	5558	34
467	013	4970	04
420	48	6176	34
158	348	5063	034
1368	01	4780	013
3183	4	5361	134
1354	1	4583	013
1400	03	3991	0
2367	348	4734	0134
296	348	6638	348
267	0134	4821	014
670	0134	6275	0
243	0134	6282	0
1217	23	7071	03
33	0348	6571	014
117	0134	5488	014
1034	0348	6343	0
986	48	6475	014
2836	46	4848	014
375	0134	6000	0
377	0348	5513	3
405	04	3827	013
954	034	5698	3
1570	04	5338	04
1961	0	6535	04
103	0	4716	0
932	0348	6733	0
746	04	3991	0
1116	04	6471	01
1160	23	4026	135
506	0348	5964	01
3276	0348	6282	0
1201	0134	5402	03
2097	034	5662	34
258	03	5188	0134
2111	12	5772	134
598	0134	5257	3
355	0348	5826	014
337	03	3971	3
1790	37	5891	3
1420	0134	3690	3
1612	034	6670	01
355	0348	6591	014
729	034	6086	013
2925	04	5170	34
718	0134	6545	13
3178	025	5534	0
294	0348	3907	04
169	034	4051	05
819	0348	5396	4
67	15	5230	13
2751	0348	7086	0348
1853	013	6167	0
1968	0348	6439	01
2968	125	6468	45
1318	34	5819	03
421	01348	6594	3
1316	56	6519	35
2241	0134	7141	013
657	348	5991	013
402	04	4418	013
1786	0348	7003	034
1132	125	6766	01
747	0134	5236	0
228	0134	5266	013
230	03	6191	0
1500	12	6033	01
1204	034	5835	045
12	0348	6278	1348
710	04	6349	015
713	04	5564	0
607	348	6925	045
53	0348	4161	0
858	013	5116	01
1844	46	4220	046
547	14	6284	4
2676	01	3870	135
1169	348	4424	4
2368	348	3722	13
777	0348	6496	3
565	0348	5694	34
233	0348	6899	13
1867	0134	4090	01
2353	0134	5232	4
2416	0348	5927	014
406	04	6376	0
477	125	6766	01
185	04	6516	03
365	348	4551	35
290	1	6670	01
3585	013	5730	014
1864	03	3978	0
3480	0348	6269	04
151	0348	3946	35
2120	35	4722	05
1116	04	4067	01
1020	034	5999	05
1327	348	6908	013
307	01348	4310	04
744	0134	4158	04
25	13	5124	014
275	348	4587	13
2606	01	4400	03
1454	0348	6609	34
1016	04	5560	0
630	13	6303	014
1292	034	6302	013
3263	0135	6565	05
453	014	6230	035
300	0348	6674	4
656	0134	5972	0
479	013	4193	13
652	348	5124	014
78	01348	5254	013
901	034	4528	014
2394	04	4593	34
1156	12	5347	013
1792	0	5122	01
1168	034	5394	0134
434	03	6657	134
2529	348	6378	013
680	0348	6836	34
798	01348	4761	04
2474	0348	6269	04
664	034	4844	3
264	013	7064	13
471	034	3763	013
471	034	3762	0
292	0134	4603	3
1910	0348	4827	014
471	034	3764	05
2544	046	6229	0
229	0348	6653	04
1297	13	4321	3
776	56	4051	05
3312	46	4220	046
2775	34	6512	03
470	134	4043	1
53	0348	6552	014
753	034	4544	0
227	0348	6188	04
633	0348	4085	35
1090	0348	6427	34
504	0134	6574	0
322	25	4521	05
2969	15	6153	013
2857	034	5918	01
3155	03	4297	03
151	0348	4864	35
2565	034	4142	14
366	0348	5269	03
99	0348	6794	4
99	0348	6795	3
91	0348	3877	03
403	348	7080	014
1201	0134	5238	0
44	0348	4031	3
87	348	4599	03
143	0134	6710	35
1200	03	6379	013
358	02	6974	01
3507	0348	6443	01
443	046	5786	03
2093	034	6004	4
2089	01	6402	034
1779	0	7087	04
362	01	3774	04
587	0348	5231	034
1119	0348	4935	134
1035	034	6805	014
1225	0348	3907	04
1551	01	4012	0134
164	03	5201	01
874	04	4734	0134
1435	034	3868	013
70	04	5007	4
478	04	5976	0
134	0348	5211	13
3197	0348	6460	3
1342	04	6050	04
1364	3	5393	134
1826	04	4630	03
789	56	4411	35
1237	0	6941	045
95	01348	4739	0134
424	01348	6441	3
2040	04	6475	014
977	04	7145	05
1234	04	5069	0
917	348	5520	014
1067	0348	5676	4
854	1	4175	13
478	04	7051	0
1	348	4587	13
1349	25	3776	25
458	48	5625	4
270	14	4581	013
368	04	6008	01
307	01348	5230	13
622	46	5188	0134
420	48	6158	014
1067	0348	6561	0134
421	01348	6291	3
2778	046	6688	0
4	0348	6300	0
256	0348	6791	4
575	0348	6722	14
582	0348	4389	01
317	0348	4460	03
517	034	4795	05
1074	03	6557	0
155	01348	6020	014
1384	034	4105	03
378	0348	4202	01
891	04	6294	013
188	56	5476	5
456	03	5648	013
123	0348	5664	35
123	0348	5665	35
1109	04	6293	01
2448	04	6217	0
2824	12	5045	1
1518	0346	5831	134
114	125	4812	05
1052	01	3766	014
2108	03	6379	013
1194	0346	6417	13
83	04	4326	013
372	0348	5384	3
3389	34	6800	013
526	01348	3856	3
526	01348	3855	3
2522	13	4354	3
345	034	6600	3
587	0348	5533	034
775	0348	6169	04
10	25	6195	02
1308	04	3814	057
2675	34	4220	046
920	125	4357	013
2829	13	6151	013
764	348	6283	134
416	134	6095	013
2057	034	4368	01
2137	0348	4356	13
267	0134	4222	014
786	0348	4147	0
274	0134	4887	0
791	0134	4391	04
312	0348	5953	014
95	01348	7003	034
95	01348	7002	13
44	0348	4935	134
1569	034	5368	0
1400	03	4429	134
1899	034	7127	0
1397	0348	5553	4
3380	0134	4446	135
275	348	4899	14
129	14	5832	34
172	0	5923	0
174	04	5917	4
1446	04	4002	0134
113	13	3821	014
296	348	5138	4
328	04	6528	013
1485	034	4239	0
552	0348	4821	014
446	0348	5601	01
2467	34	4533	013
1264	034	3894	05
60	12	5765	1
2636	1	4889	013
889	034	6449	0
585	0348	4935	134
2174	03	6986	0
377	0348	3844	3
915	04	4314	0
1632	01	4053	014
1717	0134	6382	01
3122	04	6309	0
143	0134	6102	3
547	14	4323	34
1186	04	5584	05
365	348	7147	4
2033	348	4983	4
2867	0134	5033	4
1360	03	7153	34
282	0134	5414	034
1384	034	3815	3
684	48	4688	4
733	0348	5745	34
1255	013	4388	3
1204	034	6140	013
255	0348	4754	34
494	01348	7019	3
1629	348	6528	013
729	034	3838	0
1312	04	5620	04
989	56	5493	05
504	0134	3721	014
1046	0348	7061	3
450	034	5688	034
63	0348	3867	013
166	034	6429	013
507	01	6376	0
618	046	6229	0
873	0348	5375	3
2334	04	3832	0
1077	034	6735	0134
1298	04	6451	4
386	12	5351	013
3241	0348	5295	014
1385	04	6649	014
2693	04	4688	4
814	56	4166	135
604	0348	5688	034
3366	04	4559	14
101	0348	5721	01
563	0134	5162	3
1351	0	6373	0
134	0348	6581	014
3128	0348	3892	13
1405	04	3832	0
1405	04	3836	013
53	0348	6570	01
594	0348	5257	3
355	0348	5693	4
355	0348	5696	34
1576	0348	5969	4
691	034	5303	134
294	0348	6163	04
750	0348	5927	014
16	04	4875	04
2466	034	5189	03
1764	034	5837	34
2897	0348	5085	0
1295	0346	6768	34
1277	0134	5124	014
1867	0134	6332	45
1586	15	6597	13
2340	04	6462	01
166	034	5991	013
509	013	4391	04
509	013	4390	1
401	0134	5569	03
138	1235	4833	134
1006	34	4899	14
150	0348	4036	04
899	46	5987	14
468	0134	4214	04
497	0348	6283	134
848	0134	5286	0
726	0134	5552	3
1012	348	3758	013
1934	03	3917	013
2043	013	4848	014
931	034	4496	01
997	134	6284	4
117	0134	4091	4
514	56	4763	5
521	0134	3871	05
96	0134	4113	0134
2029	04	4542	014
1055	03	6361	0134
421	01348	6741	3
2068	348	6649	014
1264	034	6140	013
132	0134	5080	0
863	0134	6281	134
56	0348	5518	013
1544	034	6606	3
446	0348	5299	014
1005	14	4729	01
1947	04	5982	34
615	0348	6164	034
2183	0346	6132	134
960	48	5140	014
468	0134	6920	03
1945	0134	4916	04
2531	034	5566	3
34	0134	4344	04
1738	034	5615	0
2924	0348	4333	4
818	0348	3712	014
2642	12	6967	0134
1596	12	6805	014
3080	0348	4005	034
2203	0134	6813	01
1198	04	7051	0
376	13	4551	35
286	0348	6871	34
883	0	5506	014
383	04	4569	013
840	2	6480	02
502	0348	6281	134
1338	034	6198	35
1284	04	6926	04
2066	4	4233	0134
830	0134	3905	04
225	04	4204	01
2651	01348	4138	1
841	0	4942	05
8	13	4321	3
771	1	3935	012
586	0134	5068	013
765	048	5440	013
681	01	6016	014
1760	035	6057	02
444	56	6369	012345
1441	0348	6111	13
1090	0348	5245	034
1344	034	6528	013
1594	125	6302	013
2020	0134	5970	1
1149	0348	5446	014
183	348	5991	013
149	0134	3815	3
27	0134	5867	01
81	0348	4429	134
147	15	3867	013
84	348	3785	45
873	0348	6720	034
1019	348	6868	034
117	0134	6797	014
1846	04	5027	0
3182	0348	4628	134
3327	034	6597	13
79	03	3841	35
99	0348	7123	3
1147	34	5940	03
424	01348	5988	1
1415	348	5648	013
2948	0134	5841	3
274	0134	4576	0
743	0	6108	05
1284	04	5587	04
442	04	5893	01
292	0134	6272	013
2996	0	5522	04
859	034	7085	01
582	0348	6502	01
1417	0348	4897	13
167	0134	4157	0134
2062	034	5834	0
506	0348	3712	014
2156	3	6080	03
705	013	5724	01
744	0134	6871	34
159	0348	6334	13
86	0348	4366	34
1108	0134	4535	0
1348	06	5219	03
587	0348	6862	4
2696	0134	5552	3
46	013	4860	0134
1650	0	4477	014
1531	034	4602	0
221	13	4962	014
710	04	5155	03
59	0348	6029	014
1690	04	6001	0
1527	034	3815	3
889	034	3901	01
1533	034	4952	0
365	348	6198	35
516	03	5632	0
333	04	3784	0
893	013	7118	0123
255	0348	3720	013
340	0348	5767	3
126	0134	4471	13
150	0348	5557	0
912	0348	6426	3
573	04	4058	45
531	04	4099	34
1500	12	5472	01
2717	03	6687	013
265	12	3915	013
2519	04	6475	014
904	56	4893	5
2269	0348	5993	05
850	034	5292	014
1165	46	6329	04
701	348	4557	35
174	04	5023	05
132	0134	4934	034
378	0348	6628	014
2687	034	4346	4
1282	348	7008	014
236	04	5167	04
1146	0134	6412	04
861	48	6283	134
53	0348	5211	13
1185	345	4076	134
1729	0346	6723	01
2710	03	6429	013
1192	0348	5844	3
704	0348	5699	3
360	0134	6222	4
923	46	7101	04
2425	04	4314	0
976	03	5031	013
1292	034	4191	013
1386	56	6279	05
345	034	5704	34
3526	0134	4224	03
736	03	6367	013
1158	04	5206	013
554	0	4432	0134
1613	034	6963	0134
745	01348	5212	03
1302	0	5647	03
468	0134	7080	014
709	03	5065	0
452	0348	6720	034
468	0134	7088	014
97	348	5952	03
799	348	4373	3
3368	0134	5344	34
256	0348	6320	03
2313	34	4436	4
1566	04	6925	045
1181	348	5927	014
822	0348	6410	14
1857	04	5188	0134
29	0348	4740	13
650	01348	5526	13
1556	134	5694	34
999	1348	4179	013
575	0348	6113	03
2211	348	6503	014
663	0134	6135	34
72	135	6233	015
1678	348	6341	013
524	348	5057	13
185	04	4409	0134
366	0348	6455	014
1930	0348	5079	034
1997	12	6983	01
1079	034	3703	3
3425	034	4688	4
1335	0346	5337	03
362	01	6767	01
1059	48	3771	04
1478	348	6958	03
921	01348	3730	013
1633	0348	6426	3
1603	0348	6864	034
26	348	4588	13
61	0348	6540	0134
369	0348	6574	0
1769	034	4957	0
2189	0134	6864	034
2390	04	6524	34
1676	0134	5395	013
3	0348	6728	014
311	034	4310	04
1048	345	4079	04
2415	034	5712	034
758	013	7067	0
1199	04	6257	134
480	12	5360	12
571	0346	5968	0
99	0348	4377	3
1	348	5942	35
683	0134	4391	04
883	0	7000	0
2951	034	4032	3
747	0134	4457	134
377	0348	6105	3
151	0348	5330	3
400	0348	6574	0
1896	0348	5437	014
1712	348	6849	03
1104	04	6055	015
1137	0348	5211	13
1104	04	6050	04
203	0348	5334	0
576	0348	4185	013
576	0348	4186	13
362	01	5446	014
576	0348	4189	014
708	56	4374	35
40	348	4589	014
40	348	4588	13
97	348	4145	134
392	13	3735	014
200	0348	6864	034
872	0348	3703	3
741	137	5371	03
3179	56	6377	35
532	135	5140	014
502	0348	6857	04
1106	0134	6893	0134
2694	13	6933	03
870	04	6229	0
1495	0348	7071	03
2183	0346	5831	134
2690	03	3840	0
159	0348	5480	04
1863	034	6561	0134
338	0348	7026	4
3182	0348	4936	014
1620	0348	4905	04
497	0348	6890	13
2878	48	7131	4
409	01	5851	013
1915	04	5012	014
716	01348	4934	034
600	034	3815	3
125	0348	6437	01
2370	0134	4752	03
465	04	5170	34
597	48	6702	014
1860	034	5012	014
283	0123	7088	014
731	0134	3710	15
352	0134	5077	034
421	01348	4310	04
394	0	5792	0
2850	0348	6871	34
2884	3	6933	03
175	04	6031	0
1018	14	7057	045
116	48	6475	014
1540	0134	5039	0
99	0348	7106	04
504	0134	5690	01
1616	0348	4864	35
1559	0348	6720	034
504	0134	5694	34
210	0348	6417	13
924	348	5379	014
1739	04	5598	01
395	0348	5963	13
922	013	6805	014
1628	0134	4615	134
1264	034	7058	0
2346	034	4336	013
949	04	6475	014
3272	0348	5428	013
52	0348	6720	034
2828	04	6217	0
2374	01348	4487	34
2185	25	4508	05
768	134	4428	0124
88	01	6942	014
1652	0	4271	03
53	0348	5217	014
779	03	4527	0
1499	0134	6720	034
785	348	6067	3
928	348	6199	13
405	04	4723	014
911	04	6148	013
934	14	6862	4
250	0134	4050	01
1648	013	6768	34
2516	0134	4754	34
863	0134	3867	013
1133	348	6719	0134
622	46	4735	0134
23	48	5033	4
947	25	6202	23
132	0134	3730	013
3117	0	6967	0134
1461	034	5918	01
312	0348	5811	03
2557	0348	4688	4
2112	0134	3801	01
83	04	6279	05
595	0348	5392	05
2279	0	6881	0
276	03	3792	013
587	0348	6118	03
552	0348	6782	01
2360	034	5555	0
187	03	3797	0134
951	0134	6122	13
135	0348	6757	34
38	13	6756	014
50	12	6999	013
18	0348	4382	4
1020	034	6001	0
747	0134	5542	0
423	03	7101	04
284	0348	5104	4
1745	0	5126	01
892	56	6842	05
924	348	6861	014
310	0348	4144	0134
955	348	4524	3
1105	03	5608	0
799	348	6475	014
3211	013	6412	04
1233	04	4841	05
1045	0134	3851	014
3538	0346	6873	014
1732	0348	4816	04
640	0	3854	04
1180	034	5189	03
2652	034	3763	013
540	0348	6095	013
1087	0	6373	0
292	0134	6405	13
1104	04	5154	03
818	0348	5063	034
414	348	6720	034
713	04	6894	0
526	01348	6857	04
767	0348	6797	014
758	013	4330	013
1080	48	7113	34
29	0348	4423	3
269	125	4068	045
269	125	4069	045
1028	0	6058	04
1124	0	4231	04
474	0348	5923	0
1633	0348	5104	4
74	0348	6815	0
1732	0348	4678	014
877	034	4195	0
1094	0	4882	0
1366	46	5672	14
509	013	4240	013
1690	04	4051	05
2063	13	5116	01
1856	0	3927	03
380	04	4689	0134
108	348	3917	013
2329	03	4265	05
108	348	3915	013
2165	0348	6912	34
177	0348	5667	4
630	13	6620	013
39	04	7032	0
229	0348	6497	3
1207	03	4265	05
378	0348	5724	01
60	12	3944	014
1245	0348	3919	34
378	0348	5729	01
435	01348	6426	3
2470	034	5923	0
1716	12	5658	14
1762	4	6257	134
900	0348	5145	014
1873	0	5779	0
20	348	5897	4
2380	04	6686	0
111	0348	4139	134
1611	03	6592	036
59	0348	5469	014
526	01348	5368	0
109	348	5326	014
20	348	3802	3
256	0348	4226	04
269	125	6332	45
774	0348	6549	3
466	01	6191	0
236	04	4528	014
1070	46	5148	04
1154	0348	5569	03
1813	034	6132	134
2682	1	5526	13
2916	35	6230	035
1393	0134	5080	0
1874	05	3910	014
181	0348	4159	034
798	01348	6734	34
2462	12	3944	014
1792	0	6767	01
419	04	5191	05
149	0134	4858	1
855	348	5517	03
602	46	4249	014
150	0348	6432	3
344	348	4032	3
401	0134	6756	014
535	04	6287	24
2907	04	6530	0
452	0348	3707	034
343	46	6257	134
2759	04	6387	03
549	0134	5080	0
225	04	5431	0
672	0137	6429	013
793	034	4637	34
67	15	3869	05
1257	034	4821	014
274	0134	5355	0
743	0	6857	04
227	0348	4220	046
97	348	5219	03
120	0134	3851	014
511	03	3798	0
1385	04	6475	014
152	348	6268	04
1086	04	4841	05
1225	0348	5128	04
595	0348	4320	3
26	348	5939	13
12	0348	4005	034
686	048	5063	034
1355	0348	4656	34
1098	034	6514	04
140	46	6643	45
568	0348	4494	04
406	04	5507	4
95	01348	5937	01348
847	56	4392	05
2129	03	6131	0
33	0348	6398	0134
172	0	4123	0
3503	04	5958	34
1285	034	4315	13
551	348	5716	3
1201	0134	6736	134
255	0348	6733	0
2177	034	6003	0
815	04	6279	05
1797	02	7003	034
1104	04	6816	03
25	13	7088	014
524	348	4139	134
857	15	6915	134
1955	25	6325	05
99	0348	6655	4
1145	04	6528	013
2117	46	4981	04
166	034	5835	045
1609	0134	4233	0134
278	0348	6182	4
2014	0134	6426	3
385	48	6937	014
2	0134	6433	0134
444	56	4872	05
2284	034	3914	0
444	56	4870	05
25	13	6756	014
68	0348	5831	134
68	0348	5833	04
1210	0134	5380	05
216	348	6514	04
3072	0137	6248	013
167	0134	3880	04
412	0348	5862	04
25	13	6933	03
59	0348	6782	01
80	0134	6864	034
1563	04	6828	04
196	48	7078	04
266	01348	3843	0
325	0348	4821	014
1296	034	5123	014
790	0348	6597	13
12	0348	6725	13
12	0348	6727	13
12	0348	6720	034
2078	013	6049	0
1049	0134	4789	01
1073	0134	5517	03
61	0348	4747	34
85	12	3803	134
468	0134	5447	04
2755	013	5201	01
1369	134	5140	014
1789	034	6235	0
2111	12	6215	1
1344	034	5357	01
965	046	5349	05
2744	14	6417	13
1391	0	6016	014
309	0134	4773	0
555	013	5453	013
685	0348	5659	13
1251	12	4559	14
817	04	6969	4
464	348	5453	013
984	034	5474	013
1467	034	6113	03
1162	0348	4304	04
2366	348	6519	35
872	0348	5376	01348
462	14	5696	34
2093	034	3900	05
996	12	5472	01
345	034	5837	34
374	034	5394	0134
1068	0348	6403	0
2168	034	5669	4
207	0134	5538	01
727	56	3826	0156
91	0348	6720	034
16	04	6374	013
515	034	5282	01
312	0348	3711	03
1157	0348	6723	01
121	0348	5413	34
793	034	4795	05
977	04	5637	34
291	04	5179	4
520	12	5638	01
248	04	4714	34
1999	034	5380	05
2411	04	5620	04
2460	0348	6958	03
543	0134	5243	134
434	03	4522	013
1091	348	5495	14
540	0348	6258	0
81	0348	5808	35
81	0348	5806	0348
3342	134	5375	3
427	04	7139	0
308	56	5392	05
114	125	6925	045
872	0348	6864	034
718	0134	3851	014
3096	034	3935	012
1839	04	5012	014
88	01	7107	045
3188	0134	4674	03
2676	01	5380	05
2877	034	5317	13
48	348	5211	13
1149	0348	4352	012
1149	0348	4351	0
307	01348	4316	13
536	348	4557	35
387	348	4589	014
1866	014	5222	14
741	137	6853	03
792	04	4099	34
2692	0	5356	05
1406	0348	3898	01
3033	0348	7106	04
527	0134	4391	04
800	134	6129	3
650	01348	6714	03
516	03	6224	0
91	0348	6281	134
2526	0	7088	014
131	0134	5972	0
131	0134	5970	1
527	0134	5625	4
743	0	3707	034
99	0348	5462	01
99	0348	5460	01348
99	0348	5466	04
99	0348	5465	014
618	046	5934	03
160	0348	4712	014
758	013	4630	03
954	034	5248	3
160	0348	4266	014
710	04	6353	05
350	12	5511	013
272	348	5650	013
402	04	5201	01
1296	034	6016	014
2377	0134	6530	0
1198	04	4314	0
512	348	5140	014
1535	46	5736	04
449	013	7088	014
2882	04	5188	0134
538	348	5035	03
250	0134	5447	04
164	03	5647	03
499	13	6333	35
341	04	4125	04
1250	0348	5311	3
1266	034	5683	13
961	01348	5514	13
312	0348	5063	034
315	034	3763	013
1810	0348	7120	03
977	04	4714	34
1314	04	6154	013
40	348	5050	014
1200	03	5046	0
586	0134	4752	03
304	135	3930	014
678	0348	5806	0348
29	0348	4897	13
2772	34	3851	014
1464	04	4892	03
1118	0134	5539	4
3017	0134	5806	0348
197	034	4447	03
868	0	4416	05
1545	0348	5604	04
1225	0348	4818	04
2472	04	6649	014
1151	0134	6902	13
1706	04	4314	0
300	0348	6673	04
299	348	6341	013
1666	0348	6327	04
1675	0	6580	034
306	48	5927	014
233	0348	5252	13
81	0348	4298	134
907	0348	3714	034
1793	0348	4620	04
443	046	3832	0
1793	0348	4624	04
801	0348	5010	3
710	04	4841	05
352	0134	6569	14
66	0348	5392	05
335	03	5398	0
3560	0134	3928	4
3309	0348	6127	0
1953	0348	5518	013
1033	013	5620	04
2385	04	5314	03
543	0134	6129	3
1585	04	6050	04
1495	0348	6612	05
222	034	4637	34
1043	0135	5234	034
385	48	4226	04
622	46	4268	0456
365	348	3811	04
365	348	3819	04
985	345	5175	013
3	0348	5235	04
1474	0348	7082	04
1558	03	6290	0
238	134	3732	13
107	01348	6917	0
217	04	3915	013
1553	0348	6659	35
850	034	3926	13
961	01348	7002	13
1383	46	4079	04
1424	0	3991	0
2216	013	4247	0134
1320	2	5293	02
2921	0348	4991	014
2114	03	5110	0
2194	03	5975	0
695	0134	4378	03
492	034	6332	45
2317	04	6941	045
571	0346	6285	01346
278	0348	6789	0134
3034	0	5293	02
21	0348	5256	134
1398	0348	5700	4
1339	034	5769	0134
502	0348	4452	134
1339	034	5761	0134
956	01348	5969	4
1485	034	6810	134
2000	04	5437	014
250	0134	6308	0
520	12	6983	01
180	48	4886	014
236	04	6819	014
555	013	6931	13
1639	0348	6674	4
1950	0348	6706	34
1081	348	3770	045
2121	013	5457	01
434	03	5303	134
1815	46	3794	04
2141	034	3887	3
2141	034	3886	014
341	04	6243	0
35	04	5851	013
753	034	4247	0134
1431	03	7125	0
492	034	4229	01
1090	0348	5546	014
915	04	6288	03
1297	13	5837	34
1540	0134	4576	0
424	01348	4953	4
1540	0134	4579	0
698	0348	5247	05
1661	34	6546	04
721	0348	5640	04
263	0348	6775	01
249	48	6030	0134
956	01348	4761	04
95	01348	6099	04
483	25	4961	05
1421	013	3738	135
2059	03	6656	0
392	13	5243	134
545	348	3714	034
933	56	5877	35
79	03	6536	35
1535	46	4661	014
997	134	4929	13
1516	034	7099	014
2131	0348	6937	014
626	0134	6880	13
626	0134	6885	04
868	0	4884	013
784	0134	4958	01
205	013	4215	01
2066	4	6041	45
1096	348	5520	014
3434	046	7154	0
136	25	6610	45
268	15	6654	014
322	25	6943	05
3289	04	7035	03
2389	0348	4344	04
228	0134	4207	0134
411	0	6074	0
132	0134	5551	3
75	04	5431	0
582	0348	5493	05
325	0348	6787	0348
452	0348	4301	034
264	013	5113	014
711	48	4255	04
1549	35	4618	035
1108	0134	3801	01
2374	01348	7087	04
1108	0134	3807	45
799	348	5888	01348
322	25	4361	05
1327	348	6752	13
1287	134	3714	034
91	0348	3722	13
60	12	6805	014
301	013	3779	01
1051	0348	4361	05
2459	034	6574	0
99	0348	6932	04
1040	01	5951	014
1841	56	6279	05
945	0134	6282	0
2337	0348	4800	4
181	0348	4446	135
1128	1	5216	01
2412	0	5728	0
29	0348	3703	3
795	03	5389	013
1065	0348	5071	034
168	013	6050	04
2392	48	7116	4
682	013	5654	013
682	013	5657	014
1107	04	5191	05
114	125	6778	045
2413	04	6050	04
2536	04	6643	45
1234	04	5223	04
3037	04	6302	013
219	0348	7078	04
383	04	6528	013
429	348	4445	014
274	0134	5649	0
1574	12	5889	01
3214	0348	4596	04
266	01348	5523	34
194	0348	4838	05
294	0348	4966	04
141	034	4289	13
66	0348	6429	013
53	0348	4914	014
186	14	4624	04
1685	46	5785	0134
443	046	6983	01
1350	04	4707	05
571	0346	4611	034
1913	034	3810	02
729	034	6384	013
3492	348	4190	03
1182	34	5050	014
1636	37	6190	134
77	348	7116	4
377	0348	4130	04
262	56	3946	35
27	0134	4951	05
1052	01	6011	014
805	0	5219	03
2223	0134	5713	01
1052	01	6016	014
57	348	5362	134
550	01348	4658	0
931	034	6462	01
2044	0348	5927	014
468	0134	3916	0134
1418	0134	5972	0
2890	34	4087	3
2953	348	4637	34
384	56	5166	35
1263	46	5366	034
1413	034	6770	4
8	13	6628	014
2984	03	3931	045
1107	04	4714	34
1020	034	4328	01
909	013	4723	014
1479	04	4890	0
526	01348	3709	04
821	03	6377	35
3326	034	5038	01
263	0348	5738	0348
1372	04	5021	01
1420	0134	4291	05
59	0348	4071	014
465	04	4108	34
1515	013	4640	0
1515	013	4641	0
2831	348	4588	13
983	6	3912	46
387	348	5940	03
575	0348	4922	14
266	01348	6389	3
2187	48	3954	04
548	56	5489	35
775	0348	7099	014
206	56	3985	35
232	04	4838	05
82	0348	6129	3
189	348	5362	134
576	0348	6618	04
1126	0134	4887	0
244	0348	6427	34
68	0348	6426	3
2735	03	7078	04
715	56	6066	15
76	137	4281	3
561	46	5599	0134
585	0348	4779	134
1391	0	5123	014
132	0134	4017	134
355	0348	5396	4
736	03	5192	01
623	48	5857	014
3275	0346	6331	4
401	0134	5713	01
1201	0134	5080	0
30	03	5178	0
587	0348	5379	014
348	0348	5831	134
360	0134	3815	3
567	56	4841	05
2510	0	3758	013
1198	04	5701	01
232	04	4528	014
3054	01348	4179	013
107	01348	4491	4
3092	0	6983	01
713	04	6140	013
1733	0	6819	014
2564	0	6530	0
53	0348	4740	13
633	0348	6198	35
987	12	5262	013
280	13	5721	01
1253	014	6530	0
908	348	3770	045
324	348	6541	3
1011	0348	6398	0134
114	125	5127	45
1738	034	3806	0
655	034	5166	35
1399	348	4889	013
1584	034	4321	3
266	01348	6548	01348
2507	0	4882	0
650	01348	6109	13
650	01348	3992	13
650	01348	3997	0
81	0348	7022	134
195	04	6649	014
1369	134	5437	014
1243	046	6382	01
1002	04	6822	04
1696	0348	4524	3
852	56	4972	35
552	0348	7099	014
658	348	6792	3
753	034	6669	01
246	348	4406	4
3381	12	5045	1
911	04	4338	04
1092	0134	4636	13
1620	0348	3853	014
3158	0348	5066	0348
573	04	3770	045
1022	01348	4159	034
20	348	5153	35
563	0134	4096	3
555	013	4362	0
99	0348	5297	013
355	0348	3731	03
544	0	6881	0
705	013	4962	014
1055	03	4394	0134
1139	0134	6275	0
852	56	6314	35
1985	25	5166	35
144	0348	6916	01
341	04	4884	013
107	01348	3761	04
1328	56	6582	45
142	034	5595	0
518	01348	5988	1
336	2	5293	02
2415	034	7062	034
156	0134	4164	03
1326	03	4685	0
186	14	6417	13
1210	0134	3870	135
2006	034	5297	013
1784	0134	6736	134
1789	034	5922	0
849	01348	5424	13
2924	0348	6606	3
1231	348	6521	13
924	348	3857	03
2057	034	6157	01
3242	0	6535	04
143	0134	4136	0
2354	0	5661	0
401	0134	4636	13
2458	04	4508	05
3077	134	4922	14
1735	348	4878	35
3181	0	4005	034
1200	03	5358	013
551	348	3742	3
99	0348	4513	014
945	0134	6733	0
578	034	4925	01
710	04	3940	03
578	034	4922	14
207	0134	6878	01
1362	04	3950	04
246	348	5189	03
880	134	5056	0134
1363	04	7058	0
1072	04	5453	013
719	48	6026	0134
1291	125	6470	045
2128	0134	5232	4
668	12	6525	013
169	034	3900	05
1132	125	6013	1
168	013	4252	34
925	013	3772	05
419	04	5179	4
785	348	6058	04
1551	01	4015	03
1313	0348	6417	13
785	348	6505	04
348	0348	6426	3
1152	356	4400	03
949	04	4515	014
1262	48	5480	04
54	348	6784	4
1249	56	5783	35
143	0134	6391	348
143	0134	6395	0348
1672	56	6198	35
717	0348	7024	014
779	03	6663	0
307	01348	4769	34
484	04	4544	0
792	04	5012	014
70	04	4538	04
493	0134	4638	013
1398	0348	4934	034
1558	03	4314	0
66	0348	6403	0
461	0348	6543	0348
1301	034	7056	035
21	0348	4183	014
18	0348	5150	04
1381	0348	4226	04
3068	34	6254	13
1055	03	4701	0
642	04	6116	04
1838	034	7047	13
416	134	6854	034
543	0134	4471	13
343	46	7011	134
187	03	4542	014
1842	0134	5082	13
1813	034	5102	3
970	0348	3714	034
2931	0348	3722	13
1075	04	5592	01
124	0134	5982	34
559	46	6642	4
1918	4	6332	45
15	0348	6618	04
955	348	6794	4
576	0348	7075	013
1405	04	4729	01
35	04	6429	013
46	013	6671	0135
744	0134	3992	13
1141	348	3751	0134
3236	0134	6877	034
1376	0134	5831	134
633	0348	3802	3
250	0134	6458	01348
390	56	4702	35
1519	046	6229	0
1883	0	6558	03
1748	04	7031	0
3156	56	5191	05
1316	56	7156	35
2841	15	4994	014
1843	0	6906	0
920	125	4976	045
1770	04	6646	0
160	0348	5166	35
74	0348	6959	0
2334	04	7145	05
896	56	5332	35
2840	04	6217	0
3274	0348	5337	03
837	0348	6720	034
366	0348	3910	014
2859	034	5308	0
1254	04	6059	0
34	0134	5445	04
95	01348	3693	4
2225	0	5851	013
1566	04	3917	013
793	034	5263	0
1203	04	6348	04
2339	348	6853	03
264	013	4476	3
99	0348	7099	014
1185	345	4220	046
100	12	4394	0134
607	348	6470	045
1839	04	4392	05
99	0348	3939	3
338	0348	5072	04
2668	0348	5522	04
621	0134	6051	4
519	034	4021	0
1206	12	3917	013
997	134	6417	13
2145	0348	4426	13
680	0348	4560	03
261	0	4884	013
513	0348	6330	01
618	046	3974	04
274	0134	6376	0
453	014	5782	05
1151	0134	7064	13
1944	348	6178	0134
222	034	6906	0
1552	134	4953	4
1266	034	5962	05
1129	034	6426	3
3298	04	5179	4
1018	14	5090	045
378	0348	7080	014
785	348	3960	35
368	04	5139	0
682	013	4734	0134
1006	34	4740	13
1006	34	4741	014
1261	034	3723	01
122	348	4236	4
75	04	4477	014
165	48	6283	134
795	03	5223	04
1257	034	5891	3
1104	04	4538	04
1299	04	4205	45
2219	0348	6283	134
114	125	6635	45
1002	04	4400	03
93	48	4953	4
165	48	4935	134
537	12	5303	134
846	03	5201	01
424	01348	7072	13
2464	04	4624	04
57	348	7005	0134
412	0348	3751	0134
1565	348	5659	13
57	348	5660	13
370	04	3927	03
3305	0	5305	01
78	01348	5702	0
1020	034	4488	0
3660	034	3712	014
74	0348	4839	4
2240	0348	6804	02
1255	013	4390	1
70	04	7131	4
2803	03	7074	03
29	0348	5662	34
1441	0348	3993	348
439	348	5666	34
3103	04	4477	014
217	04	6637	01
110	0348	4429	134
456	03	4889	013
3636	0348	6117	03
1358	0348	6774	01
29	0348	4131	0
631	04	5027	0
2877	034	4249	014
774	0348	5670	13
178	013	4754	34
2057	034	4220	046
3104	356	7156	35
222	034	3752	05
2490	0134	4752	03
784	0134	4197	01
698	0348	4624	04
1082	0134	4457	134
423	03	4678	014
1904	04	3917	013
2014	0134	5699	3
904	56	6842	05
2472	04	3793	01
81	0348	4912	04
605	48	7106	04
96	0134	6991	013
2139	345	4025	14
2777	04	4291	05
650	01348	5945	03
526	01348	6547	4
1802	04	6229	0
1035	034	5164	0
220	48	7108	34
645	03	3862	0
1073	0134	6101	134
1092	0134	6436	1
1667	348	4378	03
320	48	5128	04
1744	0348	6454	3
176	0134	4615	134
1023	01348	6099	04
63	0348	6596	013
1747	034	4051	05
649	04	6245	0
1615	034	5825	01
342	348	4144	0134
1131	48	4979	014
1047	0348	3711	03
950	034	7011	134
247	0348	6636	04
151	0348	4703	35
1154	0348	6918	014
2137	0348	7087	04
1663	56	6930	05
643	134	6588	0134
160	0348	6514	04
1544	034	6750	3
532	135	5300	13
516	03	4868	13
183	348	4029	045
183	348	4028	045
652	348	5591	34
521	0134	4924	34
883	0	4278	0
2166	04	5584	05
944	0348	4231	04
706	0348	4922	14
1203	04	6968	04
252	12	6669	01
1392	04	3875	34
305	348	5333	34
1086	04	6217	0
621	0134	5313	3
808	04	6080	03
1106	0134	6129	3
7	034	6279	05
582	0348	7142	01
243	0134	6590	0
700	13	5116	01
16	04	6074	0
984	034	5158	034
1199	04	5817	01
3498	0348	4678	014
531	04	5325	01
1717	0134	6842	05
462	14	6427	34
3529	013	6671	0135
181	0348	6589	03
53	0348	5943	3
432	034	3797	0134
363	0348	3857	03
377	0348	5662	34
774	0348	3851	014
1572	01	6151	013
32	134	4616	13
1130	0134	5009	3
2952	0348	6938	014
2358	013	5441	0
261	0	5049	04
1046	0348	5981	04
3421	0348	6411	04
727	56	6834	5
1437	348	3698	3
70	04	6050	04
928	348	6649	014
2116	0348	4750	14
464	348	3917	013
464	348	3915	013
1377	04	4559	14
2651	01348	7003	034
1004	03	6658	0
758	013	5851	013
1764	034	5558	34
219	0348	3907	04
3137	348	6773	04
815	04	5389	013
412	0348	4953	4
132	0134	5238	0
162	0134	5355	0
947	25	6804	02
679	0348	6443	01
3555	137	4144	0134
1323	0348	6808	0348
16	04	4723	014
546	0348	5534	0
20	348	3940	03
751	03	4585	0
699	348	3912	46
103	0	6224	0
66	0348	5223	04
30	03	4265	05
610	0348	4615	134
250	0134	3759	13
1168	034	5947	34
847	56	5493	05
785	348	3946	35
1326	03	6647	045
3382	04	5201	01
2870	034	4051	05
959	0348	4624	04
1135	0348	5337	03
1850	348	6862	4
970	0348	6437	01
99	0348	4821	014
3225	04	6052	04
3225	04	6050	04
712	12	6948	134
1315	0348	4815	04
13	0348	4317	0
2603	0134	5552	3
2432	0348	7087	04
1896	0348	6330	01
1010	03	4987	34
547	14	4631	034
35	04	5835	045
435	01348	6901	3
181	0348	5395	013
1612	034	4543	012
540	0348	4434	34
706	0348	5080	0
2455	04	5493	05
853	0348	5574	3
2881	35	6519	35
184	12	5001	15
997	134	3714	034
1162	0348	3868	013
448	12	6970	134
408	0134	3998	05
1233	04	6649	014
92	15	6908	013
68	0348	3732	13
1416	0348	4935	134
112	48	5205	4
1840	0348	6443	01
2373	0134	5844	3
2019	0	5123	014
95	01348	6565	05
911	04	4191	013
78	01348	5699	3
93	48	4206	014
1034	0348	4839	4
1111	348	5733	4
792	04	4252	34
1549	35	4018	34
166	034	6889	35
3597	035	6229	0
1286	25	4838	05
882	348	4479	13
352	0134	6113	03
3029	034	6875	3
976	03	4272	013
1856	0	4512	0
181	0348	3730	013
2249	56	5910	05
294	0348	6768	34
96	0134	5337	03
294	0348	5581	04
350	12	5043	012
920	125	3777	045
1708	0	4943	05
48	348	4741	014
48	348	4740	13
48	348	4745	3
1784	0134	5080	0
2566	0134	5339	0
1796	0	5569	03
524	348	4587	13
1164	348	4914	014
366	0348	5448	04
1427	46	5761	0134
288	04	6649	014
378	0348	5857	014
1141	348	4192	0134
808	04	5188	0134
167	0134	5380	05
372	0348	6563	04
211	12	5188	0134
793	034	5090	045
2143	56	5171	5
2925	04	7145	05
1413	034	4970	04
154	0134	4012	0134
579	348	4296	13
126	0134	4483	0
125	0348	4783	0
194	0348	3800	04
409	01	5431	0
132	0134	5395	013
2398	0	5981	04
585	0348	6426	3
1588	56	6504	015
663	0134	5837	34
2035	034	4987	34
346	12	4541	015
3307	03	4488	0
3035	04	4688	4
924	348	7012	014
67	15	6572	13
45	0348	4678	014
226	01348	7029	03
1119	0348	5099	3
1274	0	4273	0
2231	13	6933	03
1274	0	6529	0
1742	04	5170	34
222	034	6449	0
628	48	6062	04
1325	0348	6769	01
1745	0	3915	013
89	46	4909	14
256	0348	6933	03
2017	04	6279	05
340	0348	5311	3
256	0348	4682	3
921	01348	4934	034
2328	03	4120	013
905	12	5303	134
135	0348	4179	013
151	0348	6198	35
436	0134	5844	3
1068	0348	6543	0348
16	04	6050	04
269	125	5132	45
689	348	6016	014
91	0348	7041	0
91	0348	7040	034
1971	04	3830	013
81	0348	6719	0134
515	034	4497	05
365	348	5620	04
1135	0348	5927	014
540	0348	4592	13
3106	0	6528	013
99	0348	6321	04
540	0348	4594	13
360	0134	5189	03
484	04	6219	04
1468	0134	6633	014
673	25	7149	5
1075	04	4970	04
412	0348	5437	014
3365	034	6019	0
541	034	4188	0
1128	1	5519	0135
2087	0	4311	0
1167	25	4727	35
1035	034	4095	0
2004	034	5019	3
491	348	6649	014
396	013	6282	0
2025	0	5851	013
1257	034	3932	014
1073	0134	7004	134
1332	48	3962	4
1473	034	3714	034
421	01348	4934	034
1435	034	5234	034
619	0348	7071	03
740	034	6164	034
330	56	4520	35
703	0348	4953	4
1696	0348	7099	014
100	12	4705	014
902	04	4572	0134
1419	134	6098	02348
594	0348	5982	34
156	0134	4437	014
615	0348	6000	0
2574	03	6984	0134
312	0348	5951	014
1491	0134	6771	04
2454	13	5594	13
757	56	4680	35
381	348	4418	013
758	013	4472	13
6	0134	6045	015
784	0134	7073	01
71	48	5506	014
3318	046	4126	0
256	0348	5877	35
1246	0348	3928	4
1695	0348	6198	35
1596	12	4237	014
348	0348	5084	013
1721	134	6095	013
182	48	6936	04
2553	04	6987	34
2021	0	6487	014
216	348	3960	35
1540	0134	4279	0
1042	0134	6426	3
1852	1	5652	01
294	0348	4060	0
2035	034	4512	0
1530	0348	4935	134
621	0134	5605	04
181	0348	3880	04
586	0134	6405	13
133	0348	4740	13
181	0348	3888	0134
61	0348	5368	0
2297	0	6950	04
140	46	4069	045
1152	356	5180	05
2418	348	3962	4
1801	01	5848	04
740	034	3914	0
200	0348	6275	0
1913	034	6670	01
421	01348	6426	3
2008	0348	5311	3
111	0348	4144	0134
3284	04	4361	05
567	56	6212	05
1020	034	5716	3
1478	348	5605	04
1020	034	5714	0
33	0348	3711	03
1108	0134	6976	01
272	348	4889	013
3141	0348	5659	13
53	0348	3851	014
1978	34	3851	014
2700	04	6697	0
1277	0134	6017	3
95	01348	5368	0
408	0134	5674	14
595	0348	4778	3
3014	014	4717	014
753	034	5492	0
704	0348	5846	3
522	06	4293	03
1589	0134	5569	03
1185	345	6325	05
774	0348	5059	13
391	348	6378	013
587	0348	5073	4
117	0134	4236	4
754	56	4996	5
341	04	6535	04
504	0134	5826	014
1116	04	6178	0134
422	48	7116	4
443	046	6071	05
1591	03	4821	014
64	348	6721	4
1076	12	6302	013
443	046	6077	0
798	01348	5692	04
744	0134	5965	0
703	0348	5437	014
3598	013	6600	3
70	04	6489	4
1295	0346	7099	014
1072	04	6472	0
2576	0134	4053	014
1850	348	5379	014
1074	03	6111	13
1109	04	5851	013
982	034	5925	13
56	0348	6396	0
816	15	6908	013
1206	12	6777	1
793	034	3742	3
132	0134	6736	134
609	348	6020	014
3557	0134	6871	34
408	0134	4291	05
796	56	5877	35
2653	0	3798	0
34	0134	5699	3
2089	01	5810	134
3630	034	6435	013
198	56	3799	05
15	0348	7080	014
988	013	4968	0
[truncated: 3,519 more rows]
