# Supplementary material for: Environmental change makes robust ecological networks fragile
Source: Nat Commun. 2016 Aug 11;7:12462. doi: 10.1038/ncomms12462 (PMC4987532; doi:10.1038/ncomms12462)
Supplement: Supplementary Data 1 — Host-parasite networks and host extinction sequences in Avida experiments. The compressed archive includes the 100 co-evolved host-parasite networks and the host extinction sequences in the historical scenario. [file ncomms12462-s2.zip › Supplementary_data_S1/host_parasite_network_68.csv]

host_genotype	host_phenotype	parasite_genotype	parasite_phenotype
1978	013	2349	0
175	012	2349	0
144	0125	2611	0
245	012	2273	0
118	0123	2349	0
716	012	2026	0
342	012	2349	0
181	012	2026	0
738	012	2349	0
177	012	2349	0
491	012	2026	0
3	0125	2323	0
943	012	2026	0
1637	012	2469	0
347	012	2115	0
1133	01	2026	0
549	012	2496	0
162	012	2333	01
299	012	2202	0
28	012	2598	0
309	012	2039	0
430	012	2323	0
831	0125	2496	0
486	046	2469	0
672	0123	2349	0
136	012	2496	0
970	012	2469	0
139	012	2627	0
421	012	2026	0
1875	01	2349	0
1937	0456	2485	0
576	012	2615	0
996	012	2323	0
389	012	2026	0
31	012	2496	0
172	012	2039	0
591	012	2026	0
1041	012	2039	0
506	012	2349	0
309	012	2469	0
1683	012	2469	0
1926	012	2026	0
829	0456	2025	0
282	012	2026	0
217	012	2349	0
207	012	2026	0
809	013	2026	0
87	012	2026	0
1186	012	2026	0
608	01	2026	0
358	012	2026	0
1159	012	2026	0
757	012	2026	0
1099	012	2349	0
86	012	2327	0
404	012	2039	0
1109	0125	2026	0
1938	012	2026	0
350	0125	2026	0
687	012	2323	0
156	0123	2333	01
131	012	2323	0
1296	0456	2130	0
706	012	2026	0
854	012	2323	0
1795	012	2323	0
327	012	2026	0
936	012	2323	0
629	012	2469	0
1951	012	2349	0
26	012	2349	0
232	012	2026	0
1069	012	2469	0
156	0123	2026	0
13	0125	2469	0
347	012	2349	0
67	012	2026	0
50	012	2333	01
33	0125	2323	0
369	012	2333	01
361	0125	2026	0
82	012	2026	0
520	012	2349	0
147	01	2426	0
242	012	2469	0
345	012	2614	0
130	012	2025	0
142	01	2496	0
63	012	2469	0
1187	012	2469	0
629	012	2284	0
492	01	2039	0
1249	0125	2026	0
103	012	2496	0
1610	0125	2349	0
627	0125	2349	0
1140	012	2026	0
1944	012	2079	0
1349	012	2026	0
905	012	2349	0
491	012	2349	0
154	0123	2026	0
31	012	2026	0
1707	012	2026	0
1720	0125	2349	0
1440	012	2496	0
478	0125	2202	0
924	012	2469	0
162	012	2323	0
154	0123	2598	0
1870	012	2517	0
15	012	2519	0
1358	012	2079	0
400	012	2026	0
300	012	2349	0
359	012	2349	0
1063	012	2614	0
88	012	2614	0
162	012	2257	0
1086	012	2598	0
253	012	2333	01
1361	0125	2349	0
805	012	2340	0
759	0123	2469	0
392	012	2026	0
1852	012	2496	0
12	012	2026	0
956	01	2469	0
336	012	2323	0
621	012	2426	0
1703	012	2469	0
1853	012	2469	0
552	012	2154	1
138	012	2428	0
116	012	2469	0
292	012	2026	0
346	012	2349	0
194	012	2349	0
857	0	2026	0
734	012	2496	0
742	0125	2323	0
564	012	2495	0
46	013	2496	0
164	012	2333	01
217	012	2517	0
256	012	2469	0
167	012	2349	0
119	0123	2202	0
224	012	2496	0
832	012	2026	0
736	012	2026	0
1015	012	2469	0
1684	012	2026	0
141	012	2333	01
129	012	2026	0
716	012	2333	01
1709	0125	2026	0
104	012	2469	0
27	012	2026	0
1760	01	2496	0
517	0125	2026	0
459	012	2026	0
507	0125	2026	0
923	012	2490	0
1658	013	2496	0
1008	012	2469	0
359	012	2202	0
496	012	2469	0
1625	012	2026	0
700	012	2469	0
683	012	2079	0
454	012	2026	0
503	012	2496	0
38	012	2469	0
75	012	2323	0
752	012	2026	0
1975	012	2026	0
836	012	2496	0
348	012	2333	01
203	012	2026	0
21	012	2333	01
419	012	2026	0
260	012	2130	0
434	012	2333	01
74	012	2496	0
654	012	2349	0
1022	015	2349	0
1124	012	2026	0
1616	013	2308	0
140	012	2469	0
404	012	2577	0
276	012	2026	0
1458	012	2469	0
645	012	2026	0
1534	012	2026	0
587	012	2026	0
117	012	2025	0
117	012	2026	0
1126	0	2469	0
574	0123	2349	0
76	0125	2469	0
488	012	2349	0
1112	012	2517	0
967	0125	2026	0
1226	01	2426	0
1286	013	2026	0
15	012	2469	0
785	012	2517	0
152	012	2469	0
85	012	2026	0
1087	012	2026	0
347	012	2469	0
265	012	2323	0
832	012	2135	0
526	012	2026	0
148	012	2026	0
942	012	2115	0
672	0123	2323	0
686	012	2496	0
1956	012	2333	01
798	012	2039	0
253	012	2349	0
229	012	2026	0
291	0125	2026	0
793	012	2496	0
1746	012	2026	0
1270	012	2026	0
306	01	2469	0
1788	012	2026	0
1413	0125	2026	0
263	012	2333	01
507	0125	2469	0
1737	012	2469	0
1058	0123	2349	0
428	012	2491	0
1360	0123	2469	0
340	012	2469	0
457	012	2026	0
1754	012	2349	0
1312	046	2349	0
1239	012	2026	0
1523	0125	2026	0
970	012	2627	0
1167	01	2323	0
1221	012	2333	01
659	0125	2294	0
1842	012	2529	0
681	0123	2333	01
593	012	2026	0
611	012	2490	0
747	013	2496	0
42	012	2496	0
1096	0456	2130	0
588	01	2349	0
280	012	2496	0
110	012	2496	0
105	012	2390	0
43	0125	2469	0
36	012	2349	0
1812	012	2333	01
1018	012	2039	0
40	012	2411	0
850	012	2333	01
964	012	2469	0
33	0125	2349	0
1006	0123	2323	0
922	0123	2349	0
1075	012	2026	0
13	0125	2349	0
434	012	2323	0
221	01	2026	0
1554	012	2323	0
1000	012	2469	0
222	012	2349	0
1173	012	2349	0
141	012	2575	01
13	0125	2026	0
1925	012	2469	0
1185	012	2025	0
771	012	2026	0
807	012	2349	0
767	012	2469	0
1315	01	2308	0
113	012	2333	01
1582	046	2026	0
721	012	2349	0
175	012	2469	0
117	012	2323	0
1165	012	2486	0
198	012	2349	0
798	012	2333	01
341	012	2025	0
685	01	2323	0
284	012	2039	0
960	012	2025	0
805	012	2039	0
28	012	2308	0
417	01	2026	0
433	01	2333	01
244	012	2026	0
1299	012	2469	0
8	012	2323	0
662	012	2349	0
1319	012	2496	0
1436	012	2026	0
632	012	2469	0
383	012	2594	0
358	012	2469	0
441	013	2469	0
463	012	2026	0
116	012	2202	0
1069	012	2517	0
284	012	2126	0
219	012	2349	0
116	012	2026	0
698	0123	2469	0
1067	012	2074	0
989	0123	2594	0
321	012	2333	01
537	013	2333	01
1387	012	2323	0
123	456	2264	0456
1298	01	2349	0
1531	012	2349	0
3	0125	2026	0
150	01	2323	0
66	0123	2026	0
323	012	2025	0
1481	012	2469	0
293	01	2323	0
94	0125	2064	0
784	012	2026	0
204	012	2496	0
263	012	2323	0
873	012	2496	0
1477	0123	2469	0
656	012	2349	0
98	0125	2026	0
835	012	2026	0
159	012	2496	0
725	012	2026	0
326	012	2026	0
172	012	2577	0
673	01	2323	0
9	0123	2323	0
1237	01	2469	0
310	456	2029	0456
1196	01	2349	0
1804	0125	2323	0
226	012	2323	0
678	012	2349	0
459	012	2461	0
1409	0123	2026	0
1302	012	2323	0
1089	0123	2490	0
408	013	2469	0
306	01	2026	0
127	012	2517	0
423	012	2026	0
1392	03	2026	0
443	0123	2349	0
434	012	2313	0
1980	013	2026	0
1945	01	2130	0
979	012	2462	0
1871	012	2026	0
184	0125	2349	0
1800	012	2026	0
99	012	2323	0
900	012	2349	0
1071	012	2026	0
981	012	2349	0
627	0125	2311	0
1617	01	2026	0
257	012	2025	0
331	012	2349	0
257	012	2026	0
355	0123	2026	0
30	012	2026	0
30	012	2025	0
152	012	2333	01
1485	012	2323	0
284	012	2462	0
854	012	2026	0
334	012	2026	0
139	012	2462	0
236	012	2517	0
438	012	2469	0
1201	012	2026	0
94	0125	2323	0
476	0456	2130	0
726	012	2349	0
989	0123	2349	0
182	012	2333	01
910	012	2333	01
704	012	2469	0
152	012	2026	0
737	012	2469	0
72	012	2333	01
321	012	2026	0
185	01	2227	0
581	046	2469	0
869	012	2333	01
766	01	2286	0
802	012	2025	0
805	012	2462	0
213	0125	2135	0
1542	012	2323	0
275	012	2469	0
1705	012	2598	0
436	01	2333	01
990	0123	2490	0
513	012	2026	0
1002	01	2026	0
1115	012	2469	0
1175	012	2496	0
907	012	2026	0
663	012	2349	0
1973	012	2349	0
1300	012	2594	0
1244	012	2026	0
6	012	2026	0
6	012	2025	0
948	012	2389	0
231	012	2391	0
77	012	2026	0
706	012	2349	0
1150	012	2577	0
187	0125	2349	0
1821	0125	2598	0
617	012	2026	0
164	012	2349	0
265	012	2045	01
850	012	2025	0
277	012	2026	0
395	0123	2026	0
688	01	2517	0
272	012	2026	0
366	012	2469	0
1497	012	2349	0
528	012	2349	0
78	012	2496	0
232	012	2469	0
304	0125	2115	0
918	0123	2026	0
482	0123	2079	0
770	012	2026	0
149	012	2323	0
201	012	2079	0
154	0123	2333	01
6	012	2594	0
302	013	2026	0
272	012	2333	01
278	012	2469	0
105	012	2517	0
1188	012	2469	0
129	012	2323	0
432	012	2333	01
43	0125	2026	0
36	012	2567	0
503	012	2025	0
503	012	2026	0
366	012	2577	0
654	012	2469	0
232	012	2517	0
111	012	2349	0
99	012	2332	0
1100	01	2469	0
777	012	2026	0
438	012	2323	0
469	012	2026	0
1983	01	2349	0
764	012	2349	0
151	01	2469	0
1238	012	2349	0
1425	012	2333	01
1310	01	2079	0
579	0125	2026	0
439	012	2349	0
273	012	2323	0
1622	012	2594	0
184	0125	2469	0
766	01	2630	1
758	0125	2333	01
182	012	2323	0
981	012	2598	0
542	012	2333	01
23	0125	2026	0
50	012	2026	0
1006	0123	2469	0
1834	012	2333	01
320	0123	2079	0
15	012	2349	0
117	012	2391	0
1895	012	2026	0
672	0123	2469	0
1275	01	2026	0
637	015	2598	0
447	012	2552	0
1837	0456	2026	0
65	012	2026	0
1295	013	2323	0
185	01	2496	0
758	0125	2533	0
839	012	2349	0
661	012	2313	0
219	012	2326	0
1365	01	2469	0
425	046	2496	0
1494	012	2469	0
964	012	2323	0
883	0	2025	0
910	012	2323	0
1272	01	2349	0
456	012	2026	0
1033	012	2349	0
1262	0125	2026	0
86	012	2366	0
448	012	2517	0
378	012	2349	0
1040	01	2323	0
655	012	2026	0
1411	012	2349	0
1438	012	2349	0
501	012	2349	0
193	012	2323	0
191	012	2026	0
1228	012	2025	0
547	012	2128	0
411	012	2257	0
638	012	2190	0
86	012	2469	0
496	012	2026	0
105	012	2349	0
644	0125	2026	0
316	012	2627	0
417	01	2391	0
413	012	2026	0
335	012	2349	0
19	012	2308	0
487	01	2025	0
1306	012	2469	0
272	012	2323	0
1234	012	2349	0
1519	013	2349	0
810	012	2026	0
119	0123	2026	0
818	0456	2186	0
1008	012	2333	01
682	012	2026	0
801	012	2039	0
1426	012	2026	0
462	012	2323	0
1664	012	2115	0
149	012	2025	0
503	012	2349	0
769	456	2157	0456
980	012	2488	0
345	012	2026	0
1670	012	2323	0
1166	012	2333	01
983	012	2349	0
849	012	2349	0
612	0123	2026	0
14	012	2349	0
4	012	2074	0
817	01	2349	0
97	012	2333	01
109	0125	2469	0
505	0123	2026	0
428	012	2614	0
493	012	2577	0
70	013	2496	0
498	012	2349	0
62	012	2496	0
475	012	2496	0
853	01	2026	0
69	012	2517	0
254	012	2079	0
1344	012	2496	0
740	0456	2404	0
865	012	2349	0
484	012	2323	0
297	012	2469	0
1082	01	2496	0
1275	01	2323	0
930	012	2308	0
1874	012	2323	0
336	012	2026	0
6	012	2349	0
3	0125	2090	0
133	012	2026	0
213	0125	2026	0
1014	012	2026	0
152	012	2555	0
3	0125	2394	0
667	0125	2349	0
1122	012	2349	0
334	012	2469	0
348	012	2026	0
92	01	2026	0
125	012	2323	0
1508	012	2496	0
429	0123	2323	0
379	012	2194	0
638	012	2469	0
465	012	2349	0
1669	012	2349	0
1046	012	2279	0
858	01	2529	0
1289	012	2577	0
1080	012	2469	0
81	012	2349	0
727	012	2323	0
657	012	2026	0
750	012	2496	0
1962	012	2349	0
1611	0123	2349	0
564	012	2517	0
251	012	2349	0
17	012	2323	0
926	0123	2349	0
160	012	2026	0
1381	01	2349	0
1165	012	2349	0
727	012	2257	0
1170	012	2469	0
66	0123	2079	0
1567	06	2079	0
525	012	2323	0
231	012	2026	0
430	012	2428	0
542	012	2323	0
99	012	2469	0
465	012	2115	0
652	012	2026	0
205	012	2026	0
329	0123	2490	0
1266	012	2079	0
67	012	2313	0
1253	012	2025	0
413	012	2308	0
1536	012	2426	0
145	012	2190	0
567	012	2529	0
145	012	2469	0
117	012	2574	0
266	012	2026	0
1368	012	2026	0
885	0123	2323	0
1509	012	2026	0
298	01	2026	0
338	012	2614	0
1020	0125	2026	0
232	012	2190	0
304	0125	2469	0
16	0125	2135	0
470	0125	2026	0
816	012	2025	0
281	012	2496	0
1253	012	2333	01
73	012	2349	0
717	012	2349	0
451	01	2026	0
418	0125	2026	0
540	012	2349	0
312	01	2349	0
820	012	2496	0
1241	0125	2469	0
129	012	2349	0
833	0	2516	0
116	012	2333	01
1518	015	2598	0
816	012	2333	01
1801	012	2025	0
1205	0123	2367	0
101	012	2529	0
157	012	2308	0
351	012	2026	0
961	012	2026	0
1103	0123	2349	0
551	03	2026	0
891	012	2026	0
402	012	2496	0
109	0125	2323	0
61	012	2323	0
783	12	2333	01
1139	0	2615	0
1334	012	2079	0
535	012	2323	0
350	0125	2594	0
85	012	2079	0
334	012	2079	0
1317	012	2039	0
502	012	2349	0
313	013	2496	0
225	012	2349	0
1510	012	2469	0
1604	0135	2349	0
519	012	2333	01
432	012	2323	0
87	012	2079	0
5	012	2026	0
407	012	2026	0
6	012	2469	0
88	012	2079	0
371	012	2026	0
1307	01	2323	0
1734	012	2349	0
377	012	2349	0
827	012	2025	0
1317	012	2469	0
98	0125	2253	0
796	012	2496	0
91	012	2426	0
1382	012	2323	0
495	012	2026	0
1802	04	2025	0
787	012	2323	0
798	012	2284	0
1988	01	2026	0
1030	012	2349	0
649	012	2469	0
863	0125	2026	0
233	0135	2349	0
106	012	2074	0
94	0125	2391	0
552	012	2333	01
1526	012	2026	0
333	0123	2490	0
2	012	2333	01
323	012	2110	0
388	0125	2349	0
189	012	2496	0
63	012	2349	0
321	012	2209	0
160	012	2308	0
1612	01	2469	0
275	012	2349	0
17	012	2026	0
94	0125	2026	0
809	013	2496	0
525	012	2246	0
432	012	2026	0
1543	0456	2469	0
558	012	2202	0
1680	012	2598	0
380	012	2349	0
1337	012	2349	0
48	0125	2026	0
1058	0123	2469	0
217	012	2594	0
287	013	2026	0
984	012	2469	0
1649	012	2349	0
35	012	2496	0
1090	012	2026	0
1949	012	2577	0
731	012	2026	0
676	012	2026	0
1099	012	2026	0
1265	01	2323	0
901	012	2426	0
183	0123	2570	0
446	0456	2588	0
86	012	2026	0
311	012	2497	0
126	012	2469	0
26	012	2469	0
243	012	2517	0
10	0125	2333	01
196	012	2323	0
1421	012	2026	0
1765	013	2349	0
19	012	2527	0
624	012	2323	0
24	012	2026	0
24	012	2025	0
199	012	2496	0
36	012	2598	0
56	0123	2469	0
477	0125	2026	0
1076	012	2026	0
1831	012	2025	0
10	0125	2202	0
1061	0123	2079	0
953	0456	2026	0
431	01	2333	01
524	012	2333	01
1897	012	2026	0
688	01	2349	0
245	012	2349	0
1005	01	2349	0
97	012	2313	0
1635	012	2469	0
1194	012	2469	0
396	013	2496	0
18	012	2469	0
97	012	2469	0
614	012	2529	0
1291	012	2496	0
706	012	2469	0
1188	012	2349	0
575	012	2026	0
138	012	2333	01
116	012	2323	0
573	012	2333	01
714	0123	2469	0
1051	012	2026	0
1467	0456	2349	0
104	012	2577	0
579	0125	2496	0
260	012	2025	0
576	012	2349	0
127	012	2115	0
1660	012	2026	0
1771	012	2025	0
1496	012	2349	0
625	012	2594	0
1884	013	2026	0
367	012	2026	0
645	012	2333	01
294	012	2026	0
379	012	2469	0
723	012	2349	0
1086	012	2308	0
879	012	2202	0
541	013	2026	0
59	012	2026	0
1469	01	2333	01
429	0123	2349	0
1292	046	2026	0
173	012	2025	0
532	012	2496	0
300	012	2469	0
978	012	2469	0
162	012	2428	0
318	012	2428	0
16	0125	2469	0
1330	013	2490	0
54	012	2284	0
1293	012	2026	0
395	0123	2333	01
153	01	2349	0
1007	012	2527	0
674	012	2026	0
57	012	2026	0
1445	012	2496	0
116	012	2349	0
530	012	2026	0
1366	013	2496	0
31	012	2279	0
165	012	2469	0
1106	012	2190	0
547	012	2026	0
1974	012	2333	01
480	012	2496	0
1110	012	2026	0
795	012	2517	0
1715	012	2026	0
218	012	2349	0
398	0456	2130	0
1377	012	2025	0
753	013	2490	0
150	01	2333	01
166	0125	2279	0
346	012	2025	0
1514	01	2026	0
1101	01	2341	0
1538	01	2469	0
1229	0	2614	0
268	012	2333	01
640	012	2026	0
599	012	2349	0
1258	046	2026	0
246	012	2469	0
196	012	2257	0
176	012	2026	0
126	012	2577	0
387	012	2349	0
611	012	2026	0
276	012	2308	0
599	012	2202	0
1171	012	2026	0
434	012	2508	1
1063	012	2026	0
808	012	2026	0
767	012	2422	0
403	012	2026	0
1372	012	2026	0
968	012	2349	0
602	012	2333	01
145	012	2026	0
329	0123	2349	0
890	0123	2333	01
481	012	2598	0
345	012	2216	0
887	0123	2349	0
10	0125	2323	0
1282	012	2349	0
279	012	2115	0
453	012	2026	0
776	012	2490	0
670	013	2496	0
237	012	2349	0
519	012	2349	0
1193	012	2026	0
126	012	2284	0
801	012	2577	0
403	012	2284	0
404	012	2068	0
11	012	2333	01
1093	06	2349	0
349	0125	2026	0
442	0123	2026	0
1907	012	2349	0
1636	0125	2323	0
1627	04	2349	0
106	012	2496	0
600	013	2349	0
107	012	2469	0
511	0456	2130	0
16	0125	2323	0
590	0125	2323	0
40	012	2039	0
524	012	2323	0
515	01	2323	0
875	012	2026	0
1037	013	2026	0
560	012	2349	0
1213	012	2349	0
1395	012	2079	0
143	012	2323	0
1227	01	2025	0
230	012	2333	01
288	012	2496	0
107	012	2323	0
1073	012	2517	0
1246	046	2349	0
41	012	2376	0
654	012	2026	0
1507	012	2026	0
650	012	2333	01
483	012	2026	0
299	012	2469	0
1243	012	2323	0
1444	0456	2323	0
980	012	2308	0
96	012	2026	0
1046	012	2026	0
1863	012	2469	0
317	012	2026	0
100	01	2026	0
242	012	2026	0
693	012	2469	0
245	012	2026	0
1028	012	2349	0
422	012	2469	0
1053	012	2349	0
193	012	2026	0
325	012	2323	0
959	012	2026	0
363	0123	2469	0
1484	0123	2349	0
1351	012	2026	0
258	01	2313	0
226	012	2026	0
49	012	2094	0
337	01	2333	01
239	012	2469	0
340	012	2323	0
938	012	2026	0
628	012	2469	0
202	012	2469	0
1557	012	2333	01
576	012	2594	0
337	01	2025	0
337	01	2026	0
1127	04	2614	0
1493	04	2130	0
1033	012	2308	0
1550	01	2323	0
323	012	2469	0
893	0125	2323	0
812	012	2026	0
572	012	2025	0
1743	012	2496	0
1225	012	2323	0
8	012	2349	0
217	012	2115	0
492	01	2323	0
92	01	2349	0
1390	012	2349	0
843	012	2496	0
982	01	2469	0
945	012	2026	0
213	0125	2323	0
81	012	2469	0
1651	012	2026	0
951	01	2026	0
362	0123	2349	0
481	012	2349	0
321	012	2313	0
1586	012	2517	0
643	0123	2366	0
248	012	2284	0
35	012	2026	0
621	012	2338	0
29	012	2469	0
705	0123	2026	0
246	012	2323	0
795	012	2349	0
264	012	2496	0
459	012	2333	01
708	012	2349	0
267	012	2349	0
954	012	2026	0
165	012	2323	0
43	0125	2349	0
1596	0456	2026	0
752	012	2333	01
687	012	2284	0
176	012	2308	0
1071	012	2079	0
197	012	2026	0
314	012	2313	0
188	012	2349	0
147	01	2496	0
78	012	2426	0
1158	012	2323	0
6	012	2189	0
145	012	2164	0
183	0123	2025	0
749	0125	2349	0
26	012	2025	0
1473	012	2496	0
146	012	2349	0
423	012	2428	0
1056	012	2496	0
143	012	2333	01
1143	012	2469	0
1701	013	2349	0
404	012	2469	0
1546	012	2026	0
695	012	2026	0
489	0125	2026	0
751	012	2026	0
186	0125	2026	0
680	012	2333	01
1688	013	2469	0
287	013	2496	0
1136	012	2349	0
478	0125	2349	0
1197	012	2079	0
850	012	2026	0
61	012	2026	0
484	012	2026	0
80	012	2349	0
114	012	2026	0
683	012	2349	0
1487	01	2349	0
763	0123	2079	0
519	012	2026	0
1218	012	2426	0
231	012	2329	0
1919	012	2349	0
1499	0456	2349	0
283	012	2026	0
325	012	2026	0
162	012	2154	1
1147	01	2496	0
999	046	2615	0
395	0123	2313	0
1311	012	2349	0
219	012	2598	0
533	012	2290	0
312	01	2026	0
1686	012	2496	0
529	012	2333	01
728	012	2349	0
1674	0125	2349	0
1151	012	2026	0
735	012	2349	0
499	012	2026	0
1516	0125	2371	0
270	012	2150	0
71	012	2026	0
761	012	2349	0
76	0125	2026	0
803	01	2349	0
1264	01	2026	0
1104	012	2496	0
812	012	2323	0
219	012	2117	0
699	012	2257	0
46	013	2426	0
1225	012	2410	13
1453	012	2366	0
516	012	2333	01
584	03456	2469	0
1506	01	2026	0
59	012	2313	0
1454	0	2026	0
351	012	2333	01
1207	012	2496	0
1539	012	2323	0
304	0125	2026	0
698	0123	2168	0
658	012	2026	0
119	0123	2349	0
748	012	2025	0
1572	012	2333	01
1325	012	2349	0
1195	012	2026	0
293	01	2026	0
1038	012	2349	0
987	01	2469	0
279	012	2469	0
250	012	2323	0
1833	012	2349	0
1258	046	2187	0
871	012	2026	0
1385	015	2026	0
329	0123	2435	0
420	012	2026	0
1646	012	2594	0
349	0125	2598	0
385	013	2026	0
199	012	2026	0
1085	012	2469	0
1881	01	2614	0
128	012	2333	01
1810	012	2333	01
1933	012	2026	0
729	012	2469	0
1744	01	2469	0
256	012	2026	0
801	012	2428	0
1126	0	2614	0
852	0	2026	0
902	012	2026	0
297	012	2323	0
844	01	2333	01
518	012	2323	0
107	012	2026	0
382	012	2469	0
16	0125	2064	0
1231	01	2426	0
642	012	2524	0
26	012	2496	0
478	0125	2026	0
647	012	2333	01
625	012	2349	0
212	012	2026	0
212	012	2025	0
1446	012	2469	0
493	012	2257	0
355	0123	2349	0
677	046	2026	0
589	0123	2594	0
1212	012	2577	0
740	0456	2349	0
1460	012	2026	0
548	012	2349	0
1012	012	2115	0
675	012	2469	0
1023	012	2308	0
1240	012	2469	0
331	012	2469	0
270	012	2026	0
1380	012	2469	0
898	01	2026	0
1549	012	2074	0
355	0123	2333	01
1725	012	2039	0
962	012	2517	0
477	0125	2323	0
464	012	2025	0
1459	01	2349	0
1263	012	2349	0
44	012	2610	0
161	012	2462	0
161	012	2469	0
301	012	2349	0
56	0123	2026	0
22	0123	2349	0
503	012	2497	0
1032	012	2469	0
1585	046	2487	046
283	012	2323	0
174	012	2529	0
552	012	2428	0
83	01	2026	0
662	012	2079	0
570	012	2026	0
45	0123	2349	0
777	012	2294	0
101	012	2026	0
265	012	2284	0
319	012	2026	0
1105	012	2026	0
694	012	2469	0
3	0125	2135	0
989	0123	2517	0
916	012	2026	0
1877	012	2349	0
457	012	2180	0
166	0125	2026	0
248	012	2469	0
742	0125	2277	0
290	012	2190	0
952	012	2026	0
200	012	2496	0
122	012	2026	0
290	012	2469	0
856	012	2577	0
418	0125	2349	0
1067	012	2496	0
316	012	2469	0
558	012	2333	01
508	012	2469	0
707	0125	2026	0
268	012	2025	0
934	012	2025	0
350	0125	2349	0
60	0123	2026	0
545	012	2496	0
1117	012	2517	0
494	0456	2130	0
991	012	2349	0
949	012	2490	0
1584	012	2026	0
1488	0456	2614	0
1696	012	2074	0
417	01	2323	0
1614	01	2349	0
554	012	2026	0
128	012	2323	0
411	012	2323	0
295	012	2025	0
496	012	2517	0
104	012	2627	0
87	012	2469	0
222	012	2025	0
104	012	2026	0
614	012	2349	0
452	012	2026	0
257	012	2333	01
1618	012	2469	0
949	012	2079	0
265	012	2333	01
449	012	2026	0
653	012	2469	0
724	013	2496	0
1211	012	2026	0
1747	012	2349	0
493	012	2333	01
111	012	2469	0
1013	012	2349	0
209	013	2026	0
581	046	2615	0
334	012	2190	0
1650	012	2026	0
449	012	2333	01
508	012	2323	0
201	012	2026	0
559	012	2026	0
501	012	2199	0
518	012	2333	01
517	0125	2074	0
185	01	2426	0
72	012	2026	0
88	012	2026	0
625	012	2469	0
257	012	2043	0
1339	0	2349	0
815	012	2323	0
91	012	2496	0
1371	012	2349	0
964	012	2039	0
1246	046	2594	0
365	012	2033	0
425	046	2033	0
1098	012	2349	0
284	012	2627	0
837	013	2469	0
972	012	2323	0
1420	012	2469	0
693	012	2349	0
1418	012	2349	0
1091	012	2333	01
1718	012	2026	0
620	012	2026	0
154	0123	2349	0
586	012	2026	0
447	012	2026	0
1145	01	2190	0
49	012	2026	0
25	012	2026	0
1626	01	2469	0
621	012	2496	0
204	012	2426	0
1358	012	2490	0
1040	01	2284	0
1108	012	2614	0
1059	0	2469	0
1111	012	2115	0
617	012	2428	0
546	012	2349	0
194	012	2469	0
1915	012	2469	0
339	012	2469	0
565	012	2349	0
862	012	2469	0
196	012	2154	1
776	012	2349	0
1775	012	2026	0
1905	012	2026	0
717	012	2527	0
652	012	2333	01
613	013	2426	0
343	012	2026	0
66	0123	2160	0
700	012	2313	0
79	012	2025	0
79	012	2026	0
1323	012	2026	0
276	012	2496	0
188	012	2469	0
77	012	2349	0
1025	012	2026	0
878	012	2627	0
1564	0456	2025	0
324	012	2469	0
104	012	2323	0
41	012	2026	0
1450	04	2349	0
1060	0	2469	0
1088	012	2026	0
174	012	2333	01
7	012	2026	0
1466	012	2026	0
6	012	2267	0
104	012	2039	0
554	012	2308	0
435	012	2496	0
151	01	2486	0
475	012	2426	0
62	012	2426	0
28	012	2026	0
1008	012	2323	0
659	0125	2026	0
841	012	2026	0
754	012	2349	0
634	05	2349	0
1162	012	2349	0
876	012	2333	01
1116	013	2349	0
173	012	2349	0
568	012	2469	0
425	046	2469	0
797	01	2026	0
596	012	2026	0
1226	01	2496	0
87	012	2490	0
6	012	2497	0
1214	012	2517	0
383	012	2026	0
689	01	2496	0
151	01	2026	0
47	012	2323	0
774	046	2615	0
465	012	2517	0
1158	012	2401	0
732	0125	2026	0
1561	013	2333	01
247	012	2469	0
620	012	2308	0
1305	012	2349	0
701	046	2496	0
766	01	2323	0
139	012	2026	0
781	046	2026	0
170	012	2026	0
1111	012	2615	0
101	012	2349	0
631	012	2026	0
230	012	2026	0
1037	013	2079	0
230	012	2025	0
144	0125	2026	0
37	012	2517	0
28	012	2349	0
814	012	2428	0
374	012	2026	0
731	012	2469	0
149	012	2392	0
1146	04	2614	0
231	012	2323	0
562	012	2496	0
2	012	2026	0
161	012	2026	0
580	012	2620	0
313	013	2308	0
1073	012	2115	0
683	012	2490	0
989	0123	2026	0
187	0125	2625	0
925	0123	2349	0
787	012	2348	1
637	015	2026	0
384	035	2025	0
667	0125	2615	0
1542	012	2391	0
145	012	2349	0
944	012	2323	0
1	012	2496	0
497	01	2313	0
822	012	2026	0
822	012	2025	0
777	012	2323	0
1406	012	2026	0
923	012	2026	0
478	0125	2469	0
756	012	2349	0
459	012	2376	0
525	012	2025	0
304	0125	2349	0
126	012	2323	0
217	012	2623	0
719	013	2627	0
338	012	2026	0
568	012	2349	0
1576	012	2026	0
209	013	2496	0
235	012	2026	0
594	01	2349	0
540	012	2115	0
1797	01	2026	0
896	0123	2026	0
76	0125	2349	0
1691	012	2323	0
176	012	2349	0
296	012	2349	0
635	0123	2025	0
1587	01	2313	0
1517	0	2025	0
101	012	2598	0
1452	012	2517	0
272	012	2257	0
404	012	2323	0
872	012	2130	0
622	012	2469	0
131	012	2333	01
368	012	2026	0
120	012	2333	01
6	012	2110	0
1350	0	2026	0
1595	01	2598	0
1994	0123	2026	0
741	012	2026	0
698	0123	2349	0
46	013	2561	0
1817	012	2469	0
1661	012	2469	0
1386	012	2469	0
561	01	2026	0
671	012	2323	0
1414	01	2349	0
1859	012	2496	0
1563	012	2349	0
965	0125	2323	0
40	012	2284	0
798	012	2428	0
262	012	2154	1
245	012	2373	0
376	013	2349	0
422	012	2039	0
899	0125	2469	0
