# Supplementary material for: Environmental change makes robust ecological networks fragile
Source: Nat Commun. 2016 Aug 11;7:12462. doi: 10.1038/ncomms12462 (PMC4987532; doi:10.1038/ncomms12462)
Supplement: Supplementary Data 1 — Host-parasite networks and host extinction sequences in Avida experiments. The compressed archive includes the 100 co-evolved host-parasite networks and the host extinction sequences in the historical scenario. [file ncomms12462-s2.zip › Supplementary_data_S1/host_parasite_network_69.csv]

host_genotype	host_phenotype	parasite_genotype	parasite_phenotype
1349	0	1661	0
1038	0	1708	0
1150	0	1768	0
1090	05	1769	0
378	01	1721	0
260	01	1721	0
304	01	1721	0
591	01	1642	0
388	012	1704	0
617	01	1711	0
454	01	1687	0
213	01	1711	0
194	012	1760	0
873	0	1770	0
235	01	1685	0
223	01	1642	0
770	012	1730	0
458	02	1627	0
258	01	1687	0
459	0	1668	0
181	03	1641	0
972	01	1712	0
1295	0	1661	0
212	01	1740	0
724	0	1768	0
366	0	1717	0
559	0	1770	0
1194	01	1774	0
50	01	1578	0
50	01	1571	0
1238	0	1677	0
1184	0	1679	0
923	0	1741	0
665	0	1711	0
770	012	1768	0
136	01	1661	0
511	01	1721	0
122	0	1605	0
212	01	1702	0
223	01	1632	0
980	0	1752	0
169	0	1770	0
566	04	1689	0
56	01	1588	0
236	01	1631	0
162	03	1721	0
162	03	1726	0
56	01	1679	0
1516	01	1721	0
245	01	1745	0
526	0	1768	0
833	01	1766	0
412	0	1651	0
1166	01	1727	0
1115	01	1625	0
79	01	1679	0
258	01	1625	0
1210	01	1745	0
1124	0	1768	0
309	01	1721	0
469	03	1748	0
479	01	1714	0
326	01	1710	0
469	03	1683	0
1022	01	1583	0
1489	01	1588	0
1318	0	1661	0
483	0	1708	0
541	01	1742	0
199	01	1721	0
509	01	1721	0
247	01	1652	0
828	01	1687	0
506	01	1721	0
673	01	1687	0
180	01	1712	0
218	0	1572	0
871	01	1661	0
341	04	1615	0
218	0	1681	0
235	01	1748	0
479	01	1759	0
286	01	1774	0
990	0	1724	0
398	01	1721	0
189	03	1683	0
458	02	1733	0
692	02	1606	0
501	03	1721	0
754	012	1698	0
1303	0	1741	0
586	03	1712	0
958	01	1712	0
56	01	1712	0
530	0	1613	0
162	03	1708	0
1181	01	1584	0
156	012	1718	0
889	0	1770	0
79	01	1724	0
988	01	1687	0
682	01	1641	0
199	01	1655	0
1098	01	1773	0
235	01	1774	0
127	0	1661	0
849	0	1580	0
646	0	1612	01
542	01	1742	0
119	01	1752	0
646	0	1719	0
286	01	1608	0
304	01	1756	0
650	0	1770	0
1179	01	1679	0
183	04	1774	0
897	01	1738	0
79	01	1721	0
286	01	1632	0
586	03	1683	0
800	0	1572	0
180	01	1721	0
591	01	1584	0
162	03	1712	0
469	03	1714	0
181	03	1692	0
458	02	1639	0
398	01	1607	0
1221	01	1711	0
682	01	1632	0
476	01	1766	0
922	01	1687	0
491	01	1711	0
274	0	1635	0
235	01	1728	0
591	01	1632	0
180	01	1759	0
199	01	1737	0
650	0	1743	013
686	01	1774	0
56	01	1721	0
873	0	1744	0
341	04	1681	0
122	0	1681	0
770	012	1661	0
1021	0	1661	0
1022	01	1687	0
181	03	1632	0
122	0	1689	0
484	01	1578	0
218	0	1697	0
513	01	1721	0
748	03	1587	0
