# Supplementary material for: Environmental change makes robust ecological networks fragile
Source: Nat Commun. 2016 Aug 11;7:12462. doi: 10.1038/ncomms12462 (PMC4987532; doi:10.1038/ncomms12462)
Supplement: Supplementary Data 1 — Host-parasite networks and host extinction sequences in Avida experiments. The compressed archive includes the 100 co-evolved host-parasite networks and the host extinction sequences in the historical scenario. [file ncomms12462-s2.zip › Supplementary_data_S1/host_parasite_network_7.csv]

host_genotype	host_phenotype	parasite_genotype	parasite_phenotype
118	046	2584	0123456
432	035	1723	01
366	0345	1744	0
604	035	2215	23
849	25	2524	012456
637	046	2524	012456
147	046	2183	0124
637	046	2529	0146
147	046	2185	0134
184	25	1942	0124
429	046	2661	0146
184	25	1941	02
131	046	1825	0146
44	12	2133	01235
131	046	1826	0146
50	25	2546	012
1388	46	1740	0134
598	035	2565	0125
1303	25	1983	01256
730	0345	2093	035
1427	03	2142	023
647	035	2452	012345
239	0346	2216	0236
206	046	2005	0
84	046	1993	012345
1218	125	2008	012346
573	046	2168	0246
827	035	2507	1235
1398	25	2524	012456
767	035	2071	016
758	035	2255	02
723	25	1963	01246
1018	123	2503	013
374	035	2238	01235
530	25	2151	023456
95	0345	1991	01345
379	046	2593	0146
674	046	2300	016
722	035	2650	0
1463	25	2151	023456
590	046	2008	012346
788	046	2510	014
298	035	2609	01235
151	035	2146	035
1384	046	1993	012345
421	25	2153	125
214	035	2538	0356
421	25	2151	023456
77	035	2513	0135
1151	05	2202	0235
100	046	2214	035
238	035	2098	0356
212	035	2416	013
244	035	1716	02
28	046	2358	0234
28	046	2359	02
1378	46	2482	016
437	0345	1746	01235
174	12	2557	0135
680	0345	2646	013
44	12	2367	01
910	25	2550	2
94	0345	2092	01235
577	25	2202	0235
1116	046	2570	013456
108	035	2596	01356
334	035	1951	013
863	046	2346	01346
1242	12	2008	012346
827	035	2238	01235
996	0345	2322	01235
710	035	2419	035
667	46	2264	0123456
392	0345	2038	01235
111	035	2649	01
1265	0345	2609	01235
1341	01	2431	0
802	0	1775	0136
1181	35	1815	23
187	046	2610	0124
13	035	1982	01235
166	035	2151	023456
138	035	2323	0123456
571	035	2334	01345
1	035	2575	0235
159	035	2059	0146
1354	035	1754	012345
269	035	1854	01235
116	035	2031	0123
48	0345	1849	0135
1118	0	2726	0156
97	25	2151	023456
510	46	2488	0134
1190	46	2169	01356
1472	25	1987	0124
572	25	2509	01235
750	346	2070	013
306	035	2264	0123456
872	25	2392	23
1598	35	2575	0235
546	125	2418	0135
1167	046	2433	0356
165	035	2372	01345
712	01	2526	012
823	46	2159	046
11	0345	2551	0
1101	046	2456	01235
527	0345	1744	0
46	046	1777	01236
599	046	2456	01235
146	25	1886	012356
418	035	2220	013
974	046	1993	012345
117	0345	1939	012356
862	046	2204	01346
666	0	2365	0135
1335	035	2518	0235
1638	46	2008	012346
611	035	2133	01235
663	03	2035	034
349	046	1993	012345
179	25	1703	0123
271	035	1746	01235
617	046	2710	0123456
73	25	2456	01235
376	046	2524	012456
687	035	1963	01246
236	035	1870	0
9	01	2622	0
349	046	2318	04
1178	35	2452	012345
42	0345	2471	01
338	046	2166	01346
386	25	2604	012345
681	5	2312	0123456
403	046	2154	016
1416	046	1927	0
553	035	1861	01235
659	46	2678	06
829	035	2352	0
29	035	2746	012
154	0	1849	0135
706	035	2150	01235
485	035	2439	013456
762	04	1954	0134
728	25	2509	01235
279	25	1738	012356
538	04	2731	013
489	46	2258	0136
538	04	1738	012356
321	0345	2650	0
901	0345	2192	0
289	035	2165	0123456
1468	0	2538	0356
820	25	2414	01235
1662	035	1890	0134
812	046	2230	0134
633	12	2518	0235
55	0135	2554	02
694	046	2561	0356
344	346	2680	01256
517	2	2584	0123456
628	035	2149	025
588	46	1929	0134
471	35	2157	013456
4	035	2352	0
437	0345	2644	01235
157	035	2565	0125
846	25	2312	0123456
749	035	2390	01
36	035	2524	012456
727	5	2609	01235
554	0	2524	012456
936	46	2439	013456
1139	0	2561	0356
450	035	2731	013
1207	035	2692	013
1473	12	2439	013456
210	046	1754	012345
1012	035	1772	01256
947	0345	2547	01235
1315	5	2584	0123456
212	035	2086	3
774	046	1725	01
28	046	2178	0124
914	0	2567	01246
1298	0345	2512	03
28	046	2171	013456
1125	035	2466	01345
613	035	1883	015
583	035	2516	035
614	035	1849	0135
586	046	1963	01246
1394	0345	2609	01235
1126	46	2308	1456
100	046	2350	035
422	035	2573	015
696	46	2729	06
59	035	1874	3
1128	035	1746	01235
241	035	2220	013
1508	035	2080	013
453	046	2401	02
37	035	2283	23
1327	0345	2328	0
221	12	2008	012346
815	25	1886	012356
451	25	1886	012356
379	046	2584	0123456
353	03	1939	012356
1415	0345	2735	0
247	25	1939	012356
976	46	2008	012346
50	25	2680	01256
145	046	1813	03456
260	035	2726	0156
992	035	2103	012
22	0345	2650	0
188	035	1754	012345
260	035	1929	0134
103	046	2230	0134
1036	35	2524	012456
340	035	2589	0
1071	035	1809	0135
218	046	2524	012456
74	25	1703	0123
8	035	2653	0135
1311	12	2557	0135
575	046	2524	012456
186	035	2233	035
44	12	2278	012
240	046	2298	01456
1203	12	2456	01235
372	0	2166	01346
240	046	2478	01
727	5	1939	012356
371	046	1813	03456
640	0345	2320	012
610	035	2670	012
307	0345	2070	013
286	123	2617	01235
2	05	2046	012
378	046	1876	0136
248	0345	2284	0135
85	25	1835	01235
173	046	2433	0356
343	046	2439	013456
182	035	2097	0
377	25	2524	012456
114	035	2315	013456
79	035	2137	02
578	046	1831	2346
578	046	1830	01246
1111	046	1730	016
1176	35	2575	0235
637	046	2008	012346
603	0345	2324	0135
193	5	2532	056
1072	046	2456	01235
1193	46	2610	0124
933	035	2439	013456
150	035	2129	012345
50	25	1748	12
169	035	1886	012356
207	035	2296	01235
315	046	1690	0146
275	046	2452	012345
265	035	1684	01
1550	046	2524	012456
804	046	1971	01236
63	035	2350	035
1287	12	2710	0123456
203	035	1909	013456
38	0345	2617	01235
786	0345	1994	013
893	035	2125	0235
917	35	2322	01235
314	0	2111	025
13	035	1886	012356
429	046	2248	0123456
68	25	1886	012356
298	035	2509	01235
219	035	2509	01235
33	035	2066	012356
1085	5	2584	0123456
297	035	2193	01345
1044	25	2202	0235
1191	046	2452	012345
131	046	2008	012346
237	0345	1744	0
612	035	2698	0135
1412	5	2151	023456
1128	035	2609	01235
966	12	2103	012
648	046	1856	0134
116	035	2685	01
733	46	2154	016
889	5	2303	013456
29	035	2516	035
1238	146	2439	013456
569	25	2524	012456
1133	035	1744	0
99	035	2063	02
455	046	2305	0146
1064	345	1849	0135
410	035	2695	0135
697	035	2456	01235
883	035	2363	01
361	0345	2240	023
688	046	2524	012456
312	046	2022	01346
776	0345	2731	013
781	03	2404	0
236	035	2389	04
605	0	2083	013
416	0345	1991	01345
993	035	2524	012456
889	5	2162	0156
30	035	1812	0
611	035	2655	01235
28	046	1700	02
998	035	2698	0135
443	0146	2439	013456
535	035	2372	01345
455	046	2720	012346
304	013	2557	0135
1370	46	1737	0134
1134	035	2007	023
1522	035	2577	0134
177	013	2748	03
673	035	2526	012
829	035	2673	01235
424	046	1802	012345
56	035	2433	0356
634	46	2170	016
636	15	2537	012356
842	12	2021	012356
1312	12	1886	012356
1439	46	2442	01256
56	035	2570	013456
50	25	2324	0135
1003	46	2159	046
354	0345	2468	0
102	0345	2238	01235
52	035	1856	0134
127	5	2570	013456
534	12	2060	26
71	046	1740	0134
403	046	2210	03
333	25	2056	01235
7	035	2184	01235
72	035	1684	01
311	035	2707	03
311	035	2703	016
1130	035	2439	013456
1471	046	2570	013456
75	0345	2609	01235
119	035	1905	01
1511	46	2584	0123456
385	046	2452	012345
352	0345	1746	01235
119	035	1908	034
440	035	2638	0123
1031	346	2173	013
477	012	2511	012
210	046	2090	4
20	046	2305	0146
468	035	2491	01
227	46	2264	0123456
221	12	2584	0123456
592	05	1757	01235
897	46	2364	012345
7	035	2360	035
1380	46	2364	012345
8	035	2085	0135
96	25	2524	012456
675	046	2165	0123456
857	5	1849	0135
229	12	2372	01345
247	25	2459	0123
230	035	1814	01
119	035	2456	01235
309	5	2584	0123456
318	046	2312	0123456
256	046	2570	013456
608	035	2575	0235
15	046	2264	0123456
119	035	2698	0135
1053	46	2262	06
900	25	2151	023456
50	25	2690	01235
320	046	2081	0134
493	0345	2285	0123
43	046	2346	01346
1615	25	2151	023456
423	0345	2131	013
363	035	2524	012456
740	46	2264	0123456
793	035	1747	01
90	05	1858	5
98	046	1926	01246
996	0345	2238	01235
1365	046	2008	012346
1515	5	2228	015
348	035	1811	0235
91	035	2052	01
560	046	2185	0134
766	046	2248	0123456
162	046	2008	012346
178	035	2350	035
940	046	2318	04
83	046	2090	4
655	035	2350	035
546	125	2091	013
412	046	2254	036
332	123	1772	01256
610	035	2106	023
181	035	2565	0125
343	046	2483	016
8	035	2466	01345
544	035	2573	015
1262	46	2584	0123456
397	046	2452	012345
37	035	2652	0135
458	046	1986	01345
311	035	1721	014
233	01	2584	0123456
1281	0345	2502	01235
1069	25	2509	01235
729	0	1886	012356
602	035	2129	012345
32	046	1778	016
605	0	1746	01235
406	035	2622	0
493	0345	1806	012
799	035	2573	015
476	25	2532	056
999	46	2452	012345
1144	035	2350	035
1355	0	1871	01346
361	0345	2651	0
1611	046	2098	0356
433	035	1772	01256
19	046	2008	012346
220	035	1772	01256
329	125	1886	012356
319	035	2364	012345
56	035	2214	035
1223	035	2202	0235
365	035	2670	012
298	035	2088	012
29	035	2615	0135
283	04	1991	01345
463	035	2611	035
1635	0	1958	03
525	046	2456	01235
701	046	2456	01235
615	046	2432	02
123	0345	2506	01
745	5	2403	012356
1422	0	2609	01235
217	046	1896	014
548	035	1754	012345
654	046	1876	0136
1360	046	1683	0
77	035	2000	012345
734	5	2485	0135
72	035	2428	02
252	046	2290	046
46	046	2480	01246
119	035	1754	012345
261	046	1686	06
203	035	2466	01345
198	25	1724	0235
166	035	2565	0125
198	25	1722	0235
390	035	2393	01
463	035	1909	013456
302	25	2591	01235
1163	035	2029	012356
153	035	1746	01235
134	12	2103	012
296	12	2008	012346
1244	0345	2461	01
44	12	2507	1235
835	0345	2037	01
302	25	2442	01256
1166	0	2008	012346
781	03	2439	013456
445	035	2206	0135
773	0	1721	014
665	035	2342	012
666	0	2460	012
196	035	2281	012
1027	046	1993	012345
326	035	2634	015
551	25	2202	0235
439	46	2439	013456
847	0	2433	0356
84	046	2236	01345
1400	34	2066	012356
422	035	1872	01
801	25	2446	012
322	5	2360	035
965	035	2452	012345
194	046	1993	012345
68	25	2547	01235
239	0346	1971	01236
1270	013	1758	035
968	035	2499	013
1158	035	2710	0123456
305	046	2253	02
44	12	1993	012345
671	34	2066	012356
1103	35	2017	05
34	0345	2415	013
558	035	1830	01246
1385	035	2226	035
404	045	2609	01235
596	0345	2232	01
220	035	2586	013
332	123	2103	012
1196	046	1839	0146
235	0345	2609	01235
1583	46	1929	0134
1326	25	2029	012356
1358	035	2710	0123456
317	046	1833	0346
123	0345	1746	01235
559	46	2169	01356
1284	035	2437	016
1033	46	1929	0134
342	25	2008	012346
151	035	1717	0
874	035	1813	03456
1546	0345	2147	3
69	046	2495	01346
69	046	2496	01345
496	035	2103	012
391	035	2736	0135
86	035	2439	013456
488	35	2570	013456
751	035	2184	01235
1110	25	2537	012356
393	046	2661	0146
7	035	2312	0123456
177	013	2557	0135
286	123	2092	01235
996	0345	1855	01
996	0345	1854	01235
488	35	2350	035
844	12	2138	2
1032	035	2710	0123456
1258	035	2419	035
103	046	2452	012345
746	046	1686	06
634	46	2541	0156
1189	0345	2652	0135
677	035	1721	014
236	035	2338	013456
807	346	1886	012356
1643	5	2680	01256
119	035	2465	02345
1021	5	1722	0235
871	46	1929	0134
25	046	2452	012345
337	46	2532	056
276	035	2634	015
278	46	2171	013456
278	46	2172	01356
747	01	1681	01
44	12	1854	01235
226	125	2197	01235
344	346	1929	0134
389	25	1886	012356
155	035	2254	036
420	0345	1849	0135
940	046	1896	014
7	035	2229	01235
178	035	1882	015
784	5	2570	013456
95	0345	2070	013
144	035	2575	0235
490	2	2452	012345
843	35	2163	01256
556	035	2439	013456
1384	046	2693	02
925	035	1947	3
344	346	2584	0123456
149	035	1878	015
1496	035	1866	015
815	25	2266	02
71	046	2452	012345
96	25	1789	012
848	046	2706	04
383	0345	2609	01235
388	046	2098	0356
76	046	2098	0356
63	035	1886	012356
363	035	2623	012
181	035	2575	0235
832	035	2557	0135
432	035	1814	01
457	04	2495	01346
117	0345	1744	0
683	0345	2452	012345
683	0345	2454	013
117	0345	1743	0
1182	013	2238	01235
361	0345	1910	0123
70	12	2643	01
44	12	2456	01235
44	12	2322	01235
844	12	2609	01235
394	035	2177	01235
150	035	2456	01235
593	0345	2617	01235
1045	046	2291	0
877	035	2006	035
1061	046	2433	0356
742	035	2017	05
821	0	2731	013
65	0	2710	0123456
62	0345	1886	012356
427	046	2269	012356
704	12	2287	013
960	035	2605	0235
124	035	1758	035
1457	0	2151	023456
80	046	2183	0124
1542	035	2680	01256
262	046	2452	012345
321	0345	2244	012
343	046	2724	016
59	035	2252	01
59	035	2254	036
80	046	2452	012345
11	0345	1746	01235
43	046	2008	012346
323	0345	2734	013
397	046	2230	0134
479	035	2615	0135
911	046	2060	26
346	25	2257	2
1458	25	1963	01246
520	046	2217	01246
239	0346	1783	012356
459	46	1935	036
79	035	2613	01
629	046	2364	012345
1205	035	2439	013456
547	035	2670	012
163	046	1950	0134
23	25	2617	01235
613	035	2017	05
1387	046	2456	01235
30	035	1769	0
718	35	1738	012356
1488	0345	1904	0135
307	0345	2314	01
335	0345	2322	01235
935	06	2726	0156
599	046	2274	03
149	035	2350	035
349	046	2456	01235
149	035	2352	0
689	25	1722	0235
78	046	2005	0
1077	25	2459	0123
312	046	1931	0123456
790	25	2676	0135
678	0345	2617	01235
444	046	2456	01235
55	0135	1746	01235
991	25	2452	012345
814	035	1731	012
91	035	1811	0235
1274	035	2184	01235
36	035	2577	0134
1280	035	1772	01256
311	035	1814	01
308	035	2439	013456
1569	4	2725	0123456
61	035	2402	0136
418	035	1979	5
681	5	2452	012345
885	0345	1849	0135
155	035	2710	0123456
998	035	2325	01235
629	046	2129	012345
325	04	2624	01235
95	0345	1886	012356
397	046	2122	012345
147	046	2495	01346
818	46	1730	016
575	046	2397	02
1097	5	2508	035
634	46	1932	034
612	035	2000	012345
168	046	2456	01235
370	035	2567	01246
168	046	2452	012345
1110	25	2524	012456
391	035	2731	013
140	035	2048	02
881	0345	2509	01235
1050	5	2524	012456
355	046	2604	012345
539	035	2692	013
21	0345	1849	0135
274	0	1754	012345
1009	0	2022	01346
454	0	1871	01346
625	5	2407	0135
527	0345	2548	0
120	046	2029	012356
58	25	1933	012456
405	035	2699	0345
402	035	2738	235
340	035	2008	012346
732	12	1749	012
628	035	1861	01235
327	0345	2322	01235
321	0345	2509	01235
195	035	2456	01235
402	035	2736	0135
1571	35	2350	035
1019	046	2627	0
474	035	2538	0356
288	035	2615	0135
566	035	2352	0
488	35	2573	015
627	25	2229	01235
1436	35	2309	012356
50	25	2492	02356
607	25	1886	012356
806	035	2526	012
1447	035	2552	01345
69	046	1942	0124
244	035	1754	012345
921	035	2615	0135
130	046	2581	0
943	046	2151	023456
72	035	2157	013456
702	25	2151	023456
1073	46	2492	02356
702	25	2153	125
31	046	2105	0145
527	0345	1939	012356
1305	035	2192	0
472	046	1957	0146
865	25	2526	012
19	046	1825	0146
906	25	2414	01235
337	46	2677	016
824	46	2495	01346
1217	25	2385	2
170	035	2129	012345
456	046	2169	01356
1245	035	2200	235
617	046	2477	24
470	035	1907	012345
616	035	2050	012
1608	035	2526	012
457	04	2315	013456
615	046	2008	012346
618	0	1848	0
182	035	2202	0235
895	035	1886	012356
283	04	1849	0135
735	35	2584	0123456
175	035	2295	0
391	035	2272	02
378	046	2530	0
589	035	2238	01235
28	046	1990	014
374	035	2419	035
1039	35	2372	01345
642	035	2350	035
60	035	1721	014
261	046	1775	0136
657	035	2393	01
1336	035	2419	035
1438	46	2535	013456
7	035	1847	035
194	046	2191	013
789	046	2346	01346
789	046	2347	0136
982	035	2562	03
76	046	2129	012345
822	5	2584	0123456
51	0346	1991	01345
273	12	2509	01235
578	046	1973	02346
21	0345	2644	01235
1420	46	1886	012356
929	035	2518	0235
407	03	2690	01235
699	035	2309	012356
58	25	2026	0256
464	046	1987	0124
16	0345	1703	0123
1106	035	2154	016
21	0345	2731	013
321	0345	1746	01235
145	046	2249	0
430	05	1746	01235
387	035	2456	01235
387	035	2452	012345
155	035	1927	0
990	46	2538	0356
57	035	2200	235
1257	46	1929	0134
985	035	2393	01
338	046	2304	46
987	35	2405	01235
4	035	2533	0
385	046	2122	012345
1275	046	1768	0
459	46	1929	0134
1421	0	1886	012356
346	25	2061	5
934	046	2248	0123456
834	35	2524	012456
467	12	2524	012456
187	046	1908	034
1155	035	2703	016
708	035	1772	01256
1004	035	2093	035
622	035	2518	0235
303	0345	1886	012356
1356	46	2258	0136
176	046	2559	01246
1236	0	2473	0
252	046	2561	0356
194	046	2372	01345
261	046	2396	016
168	046	2687	02
1547	035	1861	01235
707	25	2098	0356
684	046	2439	013456
923	0135	2418	0135
572	25	2514	0135
315	046	1880	0146
174	12	1912	1
994	46	1886	012356
345	46	2541	0156
509	12	1993	012345
145	046	2661	0146
160	035	2151	023456
600	035	2503	013
520	046	2166	01346
1067	46	1929	0134
540	046	2366	013
126	035	1754	012345
36	035	2098	0356
67	035	2066	012356
1297	0	2165	0123456
663	03	1993	012345
1283	046	2312	0123456
399	25	2524	012456
174	12	1862	0135
1595	046	2561	0356
112	0345	2497	23
448	035	1741	3
552	035	1898	01
1359	035	2350	035
259	035	1750	013
75	0345	2654	03
756	0	1929	0134
222	035	2360	035
222	035	2361	01235
297	035	2553	01235
381	0345	2150	01235
152	0345	2238	01235
50	25	1939	012356
890	046	1769	0
599	046	2126	02
413	25	2202	0235
462	35	2537	012356
738	046	2033	012345
1035	12	2322	01235
425	46	2313	6
522	25	2029	012356
95	0345	1701	013
1578	12	2717	02
1634	035	1782	01235
1382	046	1733	012456
976	46	1921	0146
96	25	2403	012356
20	046	1934	0146
632	035	2710	0123456
363	035	2008	012346
478	035	1744	0
130	046	2110	0126
147	046	2737	02
1123	46	2110	0126
488	35	2338	013456
723	25	2565	0125
477	012	2650	0
399	25	2385	2
807	346	2098	0356
35	046	1986	01345
35	046	1987	0124
478	035	1849	0135
912	035	2129	012345
1328	46	1929	0134
458	046	2451	014
309	5	2680	01256
288	035	1754	012345
726	035	1938	01235
1535	035	2364	012345
18	046	2381	0
493	0345	2414	01235
777	25	2165	0123456
744	0345	2609	01235
88	035	2387	012
1228	046	2495	01346
253	25	1738	012356
797	05	1746	01235
1340	035	2515	03
1579	035	1729	012
1189	0345	2238	01235
278	46	2026	0256
1409	5	1726	056
609	035	2315	013456
320	046	2456	01235
172	046	2204	01346
1101	046	2183	0124
340	035	2524	012456
289	035	1888	01
375	046	1733	012456
425	46	2492	02356
108	035	1890	0134
289	035	1886	012356
299	046	2584	0123456
562	25	2509	01235
842	12	2439	013456
638	035	2452	012345
1612	035	2139	013
177	013	1760	013
513	0345	2327	0
326	035	1886	012356
1289	046	2567	01246
1223	035	2382	013
1239	25	2187	025
1451	25	1983	01256
785	035	1898	01
178	035	2017	05
337	46	2112	0236
87	0345	2184	01235
799	035	2341	01
21	0345	2037	01
456	046	2021	012356
903	46	2537	012356
1006	035	1861	01235
258	03	1715	035
986	035	1772	01256
759	046	1828	02
362	46	2217	01246
155	035	1730	016
806	035	2007	023
410	035	1904	0135
839	0	2584	0123456
521	046	2151	023456
708	035	1778	016
1259	046	2480	01246
233	01	2604	012345
1544	046	2389	04
145	046	2521	0
797	05	2609	01235
595	035	2001	0135
194	046	2140	012345
1074	46	2596	01356
215	035	1991	01345
289	035	2538	0356
152	0345	2133	01235
466	035	1824	01235
230	035	2568	01
81	03	2223	23
830	035	1738	012356
421	25	2098	0356
702	25	1722	0235
29	035	2552	01345
984	035	2445	0135
1	035	2527	0
1342	035	2238	01235
270	035	1782	01235
176	046	2703	016
183	2	1738	012356
359	035	2115	0
1127	5	1933	012456
321	0345	2192	0
298	035	2614	01
330	0345	1793	03
691	046	2154	016
1425	05	2205	01
290	046	2330	01234
1426	46	2482	016
38	0345	2092	01235
297	035	1754	012345
303	0345	1894	012
459	46	2683	06
1437	0	2518	0235
1192	035	2710	0123456
961	25	2690	01235
656	25	1722	0235
991	25	2270	012
747	01	1811	0235
459	46	2066	012356
857	5	2609	01235
360	035	2238	01235
166	035	2665	012
973	35	2146	035
241	035	2350	035
391	035	1897	023
646	013	1773	0134
374	035	1754	012345
471	35	2298	01456
27	25	1963	01246
1493	0345	2070	013
338	046	2535	013456
317	046	2303	013456
133	046	2570	013456
349	046	2499	013
1043	25	2472	2
377	25	1933	012456
846	25	1942	0124
1586	046	2188	04
486	013	2098	0356
206	046	2473	0
160	035	1823	01346
646	013	2476	0
505	035	1854	01235
757	035	2439	013456
80	046	1796	014
55	0135	2699	0345
483	046	2439	013456
270	035	2439	013456
1081	0345	1795	01
356	035	2570	013456
11	0345	2650	0
391	035	1939	012356
249	46	1737	0134
1479	046	2570	013456
144	035	2622	0
109	0345	2043	01
27	25	2202	0235
349	046	1950	0134
1103	35	2350	035
1060	0	2561	0356
43	046	1825	0146
70	12	2275	02
511	05	2413	01
669	12	2456	01235
233	01	1740	0134
1476	35	2565	0125
913	12	2557	0135
1278	046	1694	013456
1037	35	1771	023
414	05	2382	013
316	25	2508	035
680	0345	1992	01
18	046	2152	0
1126	46	2356	012356
123	0345	1849	0135
1062	5	1688	0135
48	0345	1798	01
455	046	2584	0123456
155	035	2350	035
7	035	2456	01235
1241	035	2059	0146
285	0345	2241	0135
379	046	2539	0
660	0	2609	01235
37	035	2238	01235
693	0	1746	01235
260	035	2267	5
138	035	1999	01235
580	046	2303	013456
138	035	1993	012345
327	0345	2184	01235
888	035	2293	0
47	035	2151	023456
22	0345	2609	01235
236	035	2710	0123456
488	35	2013	015
939	046	1823	01346
621	25	2720	012346
169	035	2595	015
1540	25	2690	01235
118	046	2720	012346
1482	035	2675	0
416	0345	2070	013
661	02	2017	05
1251	25	2532	056
561	035	1997	02
958	135	1754	012345
641	0	2468	0
1020	35	1726	056
359	035	2721	0
1140	035	2103	012
240	046	2008	012346
543	0345	2617	01235
541	125	2420	02
1498	046	2221	0
424	046	1993	012345
344	346	1738	012356
582	0	2346	01346
238	035	2053	023
238	035	2051	01
225	25	2222	012
918	12	1807	2
114	035	2365	0135
103	046	2312	0123456
836	46	1929	0134
1048	035	2552	01345
164	12	2217	01246
439	46	1886	012356
108	035	2584	0123456
37	035	2690	01235
648	046	1754	012345
520	046	2584	0123456
215	035	2503	013
15	046	1733	012456
852	046	2710	0123456
616	035	1916	01
261	046	2108	0
794	046	2710	0123456
248	0345	1746	01235
750	346	2494	0136
955	5	2484	013456
433	035	2575	0235
139	035	1886	012356
56	035	2254	036
377	25	1736	012
169	035	2119	01
48	0345	2690	01235
916	035	1882	015
597	05	1899	01235
173	046	2714	0
17	0345	1939	012356
129	046	2433	0356
1599	012	2509	01235
648	046	2136	04
346	25	2710	0123456
1268	046	2248	0123456
202	01345	2070	013
337	46	1929	0134
540	046	1993	012345
378	046	2350	035
63	035	1792	01235
481	035	2710	0123456
923	0135	2091	013
421	25	2339	23
1047	035	1754	012345
48	0345	2321	01
72	035	2665	012
676	035	2456	01235
1500	46	2071	016
677	035	2526	012
72	035	2669	012
166	035	2524	012456
493	0345	1849	0135
827	035	2129	012345
233	01	2264	0123456
264	035	2335	035
376	046	2584	0123456
565	035	2290	046
263	046	2151	023456
179	25	2498	02
350	0345	2731	013
929	035	2384	01
132	035	2724	016
867	25	2250	23
588	46	2306	0134
324	035	1817	0
1430	0345	1886	012356
316	25	2184	01235
948	046	2452	012345
228	046	2163	01256
1092	12	1746	01235
1469	046	1885	01246
380	035	2129	012345
1234	035	2391	3
1040	035	2129	012345
231	035	2565	0125
828	25	1819	2
954	035	2015	01
1093	035	2437	016
1549	0345	2492	02356
212	035	2650	0
137	12	2439	013456
14	046	1871	01346
215	035	1746	01235
613	035	2116	5
49	035	2437	016
1020	35	2338	013456
596	0345	1745	01
995	0	2051	01
345	46	2584	0123456
742	035	1882	015
482	12	2129	012345
438	12	1886	012356
304	013	2002	013
129	046	2343	06
391	035	2455	01356
52	035	1993	012345
482	12	2078	013
698	046	2021	012356
783	035	1857	01235
1647	12	2565	0125
321	0345	2143	01345
817	0	2232	01
1143	123	2565	0125
653	0345	2093	035
27	25	2565	0125
653	0345	2098	0356
185	0345	1805	01
1229	035	2299	0
149	035	2019	0
330	0345	2410	0123
37	035	2282	0235
142	035	2362	0
522	25	2640	012
976	46	1871	01346
375	046	2524	012456
584	0345	1886	012356
99	035	2350	035
651	0	2710	0123456
370	035	2559	01246
440	035	2066	012356
295	25	2690	01235
1348	03	1758	035
322	5	2184	01235
236	035	2207	01
167	035	2098	0356
1014	035	2241	0135
438	12	2309	012356
428	0345	2609	01235
67	035	1886	012356
1174	345	1939	012356
105	5	2532	056
155	035	2348	012
555	46	2722	06
123	0345	1851	013
392	0345	2462	0
422	035	2710	0123456
379	046	2725	0123456
391	035	2492	02356
443	0146	2165	0123456
4	035	2116	5
854	0	2051	01
13	035	1696	015
1485	1	2197	01235
1627	5	2584	0123456
236	035	2525	01
236	035	2526	012
585	12	2509	01235
236	035	1721	014
257	035	2148	012
908	046	2456	01235
337	46	2592	0136
1480	035	2452	012345
239	0346	2629	0126
41	123	1772	01256
1237	46	1929	0134
714	0	2509	01235
2	05	1757	01235
575	046	2584	0123456
124	035	2509	01235
80	046	2315	013456
517	2	2448	012
50	25	2280	2
50	25	2282	0235
545	25	2008	012346
576	12	2240	023
510	46	1929	0134
634	46	2584	0123456
38	0345	1712	012
1255	25	2565	0125
1259	046	2157	013456
77	035	2698	0135
763	035	2206	0135
39	035	2691	013
28	046	2452	012345
240	046	2588	01246
377	25	2584	0123456
720	12	1939	012356
853	46	2680	01256
39	035	2503	013
31	046	2626	023
498	125	2409	02
178	035	2259	0
450	035	2686	012
402	035	1948	01
1286	035	2096	035
149	035	1927	0
81	03	1886	012356
1068	046	2456	01235
141	046	2008	012346
2	05	2247	012
532	25	2265	012
44	12	2364	012345
211	035	2470	01
87	0345	2364	012345
473	0346	1726	056
1058	345	2644	01235
1309	035	1682	013
658	46	1929	0134
506	0345	2514	0135
87	0345	2369	012
668	5	2449	25
677	035	2338	013456
1096	046	2520	036
449	25	2584	0123456
149	035	1691	0125
101	0345	2322	01235
51	0346	2645	01
325	04	1871	01346
31	046	2710	0123456
1419	035	2113	0
374	035	2515	03
772	5	1694	013456
617	046	1927	0
109	0345	2512	03
3	035	2180	01235
194	046	2129	012345
59	035	2214	035
742	035	2439	013456
290	046	2000	012345
46	046	2671	6
24	035	1772	01256
74	25	2547	01235
132	035	2483	016
444	046	2075	014
1077	25	2644	01235
346	25	2672	01235
446	046	2248	0123456
67	035	2309	012356
808	46	1783	012356
808	46	1787	0236
809	035	2340	02
436	25	2720	012346
321	0345	2331	0135
202	01345	1991	01345
1149	25	2380	023
1293	46	2542	01356
365	035	2524	012456
1454	15	1983	01256
177	013	1758	035
547	035	2107	01
896	05	2199	0
49	035	2532	056
843	35	2535	013456
315	046	2524	012456
498	125	1698	012356
24	035	1824	01235
369	12	2195	012
143	035	2575	0235
732	12	2505	123
72	035	1772	01256
270	035	1875	013
149	035	2481	015
855	25	2509	01235
332	123	2715	2
339	0345	2414	01235
132	035	2021	012356
1356	46	2442	01256
860	046	2008	012346
151	035	1861	01235
217	046	1800	046
1175	046	1705	013
1159	035	2652	0135
129	046	2426	06
1232	25	2561	0356
1648	03	1754	012345
30	035	2518	0235
1490	25	2008	012346
770	0	2098	0356
467	12	1963	01246
611	035	2140	012345
678	0345	2092	01235
632	035	1824	01235
160	035	2059	0146
7	035	2124	012
119	035	2288	01
261	046	2433	0356
206	046	2337	46
1333	0	2033	012345
179	25	1886	012356
451	25	2309	012356
147	046	2452	012345
980	35	2315	013456
185	0345	1746	01235
468	035	2309	012356
1	035	1727	23
278	46	2725	0123456
344	346	2726	0156
1194	46	2154	016
805	35	1811	0235
373	46	1929	0134
210	046	1909	013456
810	0345	2192	0
1172	46	2217	01246
918	12	2095	01235
237	0345	1849	0135
356	035	2155	013
465	0	2584	0123456
246	035	1968	0
320	046	2132	0134
886	035	2635	01235
282	035	1914	01
826	035	2309	012356
1126	46	2172	01356
313	046	2716	016
807	346	2681	0156
749	035	1814	01
7	035	2731	013
193	5	2161	01235
621	25	1933	012456
1539	046	2456	01235
434	035	1991	01345
585	12	2044	01235
414	05	2051	01
284	0	1931	0123456
487	346	1891	013
1108	035	1861	01235
1089	346	2309	012356
807	346	2066	012356
919	03	2743	013
810	0345	1746	01235
155	035	2575	0235
424	046	2456	01235
244	035	2094	013
1225	046	2338	013456
14	046	2008	012346
1518	035	1861	01235
594	046	1993	012345
537	035	2710	0123456
1459	5	2570	013456
764	0	1849	0135
96	25	2584	0123456
21	0345	1991	01345
1034	0345	1849	0135
145	046	1768	0
282	035	1718	035
239	0346	2479	0126
170	035	2364	012345
91	035	2561	0356
488	35	2105	0145
224	035	2386	01
331	046	2123	0124
437	0345	2187	025
828	25	2153	125
884	46	2262	06
53	035	1814	01
905	03	2644	01235
83	046	1714	046
809	035	2565	0125
257	035	2552	01345
177	013	1759	0134
555	46	2402	0136
70	12	2456	01235
1414	0345	2044	01235
538	04	2029	012356
199	035	1756	013
124	035	2609	01235
662	013	1758	035
662	013	1759	0134
1160	346	1842	06
6	035	1772	01256
819	46	2312	0123456
506	0345	2509	01235
161	0345	2459	0123
340	035	2400	123
639	35	2338	013456
595	035	2616	01
265	035	2524	012456
690	25	2151	023456
20	046	1885	01246
139	035	2225	0
825	46	1983	01256
251	046	1903	012345
224	035	1814	01
946	0345	2701	013
152	0345	2609	01235
294	46	2151	023456
98	046	2529	0146
183	2	2584	0123456
693	0	2650	0
217	046	2452	012345
1084	35	1869	23
217	046	2456	01235
1402	0	2110	0126
1464	46	2021	012356
170	035	2184	01235
924	46	1929	0134
1203	12	1993	012345
456	046	2306	0134
1231	35	1785	0135
603	0345	2322	01235
1526	1	2615	0135
194	046	2000	012345
108	035	1841	012
247	25	2689	02
73	25	2032	2
276	035	2350	035
245	035	1846	01
215	035	1899	01235
46	046	1685	6
1069	25	2197	01235
1014	035	1913	013
1347	046	2112	0236
606	035	2739	01
303	0345	1849	0135
1503	046	2524	012456
738	046	2456	01235
1300	035	2644	01235
1056	12	2710	0123456
1361	02345	2245	0123
741	035	2439	013456
1340	035	2556	0
952	046	2059	0146
264	035	2004	23
84	046	2456	01235
217	046	2076	02
320	046	1950	0134
326	035	2098	0356
46	046	2212	02
117	0345	2072	012
245	035	1939	012356
30	035	2573	015
502	0345	1698	012356
459	46	1698	012356
149	035	2673	01235
128	5	2584	0123456
1147	0345	1746	01235
570	0345	1709	013
231	035	2575	0235
128	5	2407	0135
687	035	2098	0356
1121	046	2710	0123456
340	035	1879	02
1269	035	1746	01235
312	046	2168	0246
293	0345	2734	013
390	035	2151	023456
1290	46	2722	06
1022	12	1993	012345
461	046	2122	012345
524	035	2433	0356
29	035	2194	01235
494	046	1687	02
166	035	2104	02
11	0345	2331	0135
179	25	2459	0123
109	0345	2238	01235
289	035	2098	0356
24	035	2058	01
727	5	1801	5
738	046	2496	01345
326	035	2309	012356
981	3	2133	01235
158	035	1811	0235
29	035	1754	012345
690	25	1818	023
567	035	2731	013
621	25	1838	012
587	03	1772	01256
250	035	2129	012345
247	25	1886	012356
1238	146	1735	046
1604	046	2710	0123456
423	0345	2691	013
1567	1	2526	012
493	0345	2741	012
119	035	2743	013
1334	035	2424	23
833	046	2378	0
210	046	2334	01345
1114	046	1885	01246
1213	046	2346	01346
454	0	1823	01346
1345	0345	2734	013
255	035	2565	0125
1563	03	2731	013
1022	12	2466	01345
358	0345	1849	0135
907	25	2524	012456
381	0345	2200	235
359	035	2439	013456
50	25	2190	01235
20	046	2264	0123456
50	25	2609	01235
216	046	2290	046
102	0345	2512	03
903	46	2162	0156
50	25	2603	023
174	12	2095	01235
1304	035	2350	035
820	25	2609	01235
1374	5	2710	0123456
99	035	1977	0
604	035	2575	0235
270	035	2350	035
824	46	2315	013456
379	046	1837	0346
580	046	2532	056
214	035	2630	0
72	035	2103	012
281	0	2524	012456
223	046	2312	0123456
1371	046	2710	0123456
816	035	2658	01
369	12	1763	012
702	25	2100	23
224	035	1721	014
121	046	2705	0
18	046	1957	0146
55	0135	2333	02
859	046	2524	012456
152	0345	2745	01
675	046	2118	01346
200	035	2731	013
167	035	2560	23
731	046	1958	03
64	25	2202	0235
869	046	2366	013
512	2	2584	0123456
587	03	2107	01
774	046	2098	0356
1295	5	2360	035
1418	035	2710	0123456
419	0	2290	046
107	035	2734	013
287	03	1849	0135
337	46	1829	036
14	046	2098	0356
190	035	2238	01235
394	035	2311	01235
90	05	2417	0
719	046	2535	013456
878	046	2185	0134
374	035	2660	013
91	035	2379	0
337	46	2159	046
328	046	2456	01235
328	046	2452	012345
1153	5	1986	01345
492	035	2101	035
542	12	1930	2
362	46	1929	0134
182	035	2382	013
672	046	2559	01246
732	12	1993	012345
106	0345	1939	012356
533	035	2517	35
191	05	2609	01235
265	035	1777	01236
314	0	1782	01235
124	035	1862	0135
441	5	2584	0123456
782	04	2577	0134
1477	035	2238	01235
267	35	2407	0135
168	046	1896	014
621	25	2024	012
1011	35	2541	0156
911	046	1783	012356
989	046	2667	036
591	35	1785	0135
726	035	2066	012356
48	0345	1901	0
880	035	1871	01346
367	0	2309	012356
448	035	2173	013
531	0345	1744	0
333	25	1722	0235
1170	035	2309	012356
66	12	2604	012345
209	046	2584	0123456
835	0345	2731	013
715	0345	2609	01235
137	12	2260	012
1582	046	1822	016
130	046	1730	016
1025	35	1886	012356
525	046	1951	013
407	03	2731	013
1357	046	2337	46
1096	046	2151	023456
87	0345	2129	012345
386	25	2452	012345
680	0345	1744	0
404	045	1746	01235
149	035	2439	013456
1049	035	2331	0135
23	25	2472	2
648	046	1906	02
659	46	1886	012356
30	035	2567	01246
891	046	2452	012345
119	035	2191	013
896	05	1757	01235
129	046	2570	013456
1323	5	2414	01235
775	35	2495	01346
717	5	2395	5
755	35	2463	5
202	01345	1886	012356
11	0345	2509	01235
987	35	1929	0134
201	25	1797	012
351	035	2127	0123
561	035	2609	01235
1055	035	2561	0356
63	035	2599	0
753	035	2565	0125
20	046	2584	0123456
1321	0345	2547	01235
171	035	1852	013
234	035	2710	0123456
912	035	2504	01
1005	46	1929	0134
1205	035	2352	0
156	25	2165	0123456
189	046	1783	012356
785	035	2734	013
15	046	2171	013456
50	25	1985	012
79	035	2236	01345
21	0345	1744	0
408	03	2509	01235
487	346	1698	012356
874	035	2570	013456
798	035	1730	016
1015	05	2197	01235
1142	46	1689	0136
255	035	2711	023
1507	25	2584	0123456
278	46	2356	012356
1075	045	2416	013
1113	035	1866	015
1100	0345	2089	01
1404	35	2710	0123456
767	035	2411	0
255	035	2575	0235
221	12	2524	012456
1461	046	1871	01346
426	046	2602	0
751	035	2034	012
119	035	2612	012
50	25	2184	01235
461	046	1989	014
1188	035	1899	01235
674	046	2524	012456
198	25	2151	023456
160	035	2666	012
611	035	1854	01235
227	46	2176	01256
227	46	2171	013456
130	046	2258	0136
567	035	1939	012356
724	046	1754	012345
322	5	2229	01235
109	0345	2003	013
30	035	1866	015
1448	046	2075	014
975	046	2020	0146
239	0346	2674	026
205	12	1993	012345
697	035	1953	01
498	125	2544	023
841	12	2557	0135
556	035	2443	015
696	46	2066	012356
310	046	2403	012356
28	046	2122	012345
604	035	1969	01
1071	035	1762	3
1621	0345	2414	01235
50	25	2508	035
716	035	2670	012
140	035	1809	0135
644	046	2425	06
1580	0345	2734	013
887	046	1871	01346
274	0	2142	023
163	046	2035	034
713	035	2442	01256
125	035	2615	0135
74	25	1886	012356
754	046	2008	012346
270	035	2017	05
306	035	2171	013456
563	035	1993	012345
410	035	2692	013
149	035	1970	0
737	046	1993	012345
328	046	2495	01346
510	46	1840	4
818	46	2110	0126
512	2	2355	0235
580	046	2524	012456
867	25	2101	035
1318	035	2439	013456
637	046	1732	0
640	0345	1939	012356
282	035	2615	0135
231	035	1772	01256
91	035	2382	013
113	125	2418	0135
266	0	1769	0
513	0345	2512	03
452	0345	1756	013
850	03	2609	01235
626	035	2169	01356
118	046	2725	0123456
1433	046	2452	012345
452	0345	1758	035
693	0	2326	0
1372	035	1886	012356
621	25	2584	0123456
1129	1	2135	01
1377	0	1939	012356
761	046	2349	02
1558	25	1722	0235
1551	25	2524	012456
130	046	2109	016
1041	035	1719	013
173	046	1873	0
491	45	2718	05
805	35	2202	0235
1516	046	2081	0134
106	0345	2731	013
164	12	2524	012456
753	035	1963	01246
148	046	2559	01246
12	046	2258	0136
761	046	2580	02
579	0	2352	0
761	046	2584	0123456
683	0345	2493	012
528	123	1772	01256
662	013	2609	01235
368	0345	2092	01235
180	035	2042	01235
500	035	2518	0235
85	25	1975	125
48	0345	2502	01235
392	0345	2190	01235
525	046	2366	013
446	046	1959	046
766	046	1810	2346
634	46	1929	0134
117	0345	1846	01
909	035	1811	0235
624	04	1929	0134
34	0345	2134	03
206	046	1918	0146
146	25	1936	23
30	035	2519	0
1517	046	1871	01346
533	035	1715	035
643	0	2229	01235
207	035	2710	0123456
1140	035	2151	023456
451	25	2066	012356
487	346	2070	013
747	01	2561	0356
430	05	2609	01235
703	046	1963	01246
1464	46	2262	06
308	035	1886	012356
24	035	1922	01
402	035	2731	013
574	035	2338	013456
242	046	1783	012356
392	0345	1952	025
652	046	2318	04
1424	035	1964	01
595	035	1860	015
338	046	2723	046
1102	046	2433	0356
894	5	2547	01235
11	0345	2285	0123
461	046	2452	012345
166	035	2103	012
154	0	1898	01
10	046	2584	0123456
87	0345	1902	013
248	0345	2650	0
39	035	1849	0135
700	25	2151	023456
382	03	2561	0356
27	25	2526	012
401	035	1967	013
11	0345	2609	01235
766	046	1764	02
89	035	2029	012356
11	0345	2197	01235
1216	12	2396	016
488	35	2214	035
813	046	2186	01235
755	35	1849	0135
1020	35	2570	013456
442	03	2264	0123456
469	46	2151	023456
1276	0	1864	01
604	035	1772	01256
135	25	1710	02
779	0	2017	05
48	0345	1744	0
168	046	2606	02
280	035	2565	0125
583	035	2552	01345
1446	123	2332	0123
177	013	2246	013
690	25	1722	0235
436	25	1885	01246
654	046	2628	016
790	25	2399	25
448	035	1698	012356
1462	1	2733	013
130	046	1781	02
1429	035	2650	0
734	5	1695	01235
514	12	2552	01345
460	035	2357	02
838	046	1943	014
853	46	2726	0156
42	0345	1761	25
1293	46	2171	013456
133	046	1813	03456
792	035	2710	0123456
648	046	2466	01345
50	25	2371	2
670	35	1738	012356
366	0345	1939	012356
765	12	2575	0235
1066	013	2238	01235
557	046	2710	0123456
291	25	1886	012356
932	46	1737	0134
876	035	2319	013
249	46	1929	0134
221	12	1779	01235
899	035	1963	01246
85	25	2720	012346
1601	046	1813	03456
90	05	1746	01235
355	046	2183	0124
725	46	1834	026
147	046	2318	04
89	035	1738	012356
516	5	1933	012456
315	046	2584	0123456
502	0345	2544	023
322	5	2125	0235
399	25	1963	01246
526	05	2418	0135
937	0	2151	023456
491	45	2017	05
563	035	2456	01235
34	0345	2690	01235
75	0345	2509	01235
45	035	2731	013
541	125	1757	01235
1494	035	2372	01345
253	25	2029	012356
402	035	2455	01356
1206	0345	2241	0135
931	046	2122	012345
1173	046	2030	014
258	03	2201	0
764	0	1744	0
565	035	1722	0235
621	25	2486	2
504	25	1790	012
421	25	2103	012
864	4	1929	0134
400	5	1813	03456
139	035	2098	0356
166	035	1684	01
1593	46	1886	012356
95	0345	2547	01235
59	035	1775	0136
20	046	2725	0123456
218	046	2008	012346
59	035	1770	01
1295	5	1847	035
152	0345	2652	0135
1654	46	2315	013456
369	12	1861	01235
35	046	2312	0123456
491	45	1877	25
594	046	2236	01345
132	035	2442	01256
[truncated: 446 more rows]
