# Supplementary material for: Environmental change makes robust ecological networks fragile
Source: Nat Commun. 2016 Aug 11;7:12462. doi: 10.1038/ncomms12462 (PMC4987532; doi:10.1038/ncomms12462)
Supplement: Supplementary Data 1 — Host-parasite networks and host extinction sequences in Avida experiments. The compressed archive includes the 100 co-evolved host-parasite networks and the host extinction sequences in the historical scenario. [file ncomms12462-s2.zip › Supplementary_data_S1/host_parasite_network_70.csv]

host_genotype	host_phenotype	parasite_genotype	parasite_phenotype
207	01235	2252	0
5	35	2453	5
1030	023	2707	0
1834	0235	2697	0
1415	025	2697	0
55	0125	2385	0125
1618	025	2537	0
1116	025	2579	0
454	01235	2485	2
96	025	2679	0
348	01235	2226	5
458	025	2579	0
1985	025	2388	5
930	025	2707	0
45	025	2703	5
1710	01235	2693	5
1006	125	2761	2
660	2	2334	2
1525	01235	2252	0
464	05	2679	0
1418	02	2697	0
1437	5	2623	5
1669	025	2679	0
288	025	2707	0
1700	35	2691	5
23	025	2229	5
429	01235	2292	2
1454	01235	2485	2
212	125	2410	2
2093	025	2703	5
379	025	2252	0
76	35	2289	5
709	025	2679	0
703	025	2366	5
394	125	2703	5
1419	025	2459	0
60	025	2697	0
92	246	2718	2
162	025	2247	0
1307	015	2325	0
76	35	2269	015
710	025	2410	2
1246	12	2398	2
1876	025	2679	0
532	0	2412	0
323	125	2703	5
815	025	2703	5
99	025	2459	0
676	025	2506	0
1142	025	2437	0
1135	025	2557	5
474	025	2679	0
862	025	2684	2
1624	025	2553	5
11	025	2553	5
323	125	2384	5
1017	025	2252	0
1501	125	2684	2
60	025	2679	0
686	35	2402	5
67	025	2579	0
627	125	2359	5
499	025	2537	0
4	025	2579	0
1059	0235	2537	0
888	025	2707	0
311	025	2537	0
943	125	2761	2
1570	12	2311	2
803	0125	2359	5
387	025	2679	0
984	04	2252	0
208	025	2264	0
705	025	2737	5
9	025	2252	0
317	025	2510	0
2185	025	2359	5
1886	01245	2697	0
1054	01235	2485	2
1091	025	2558	2
27	025	2459	0
42	025	2703	5
1598	125	2684	2
728	125	2684	2
1076	025	2410	2
499	025	2441	0
651	125	2643	5
1309	025	2537	0
1037	125	2359	5
268	025	2722	5
108	0125	2583	0
356	025	2258	5
846	015	2437	0
493	025	2679	0
175	025	2404	0
175	025	2402	5
1511	02	2579	0
142	025	2495	0
173	025	2361	0
47	35	2691	5
309	01235	2485	2
385	025	2429	0
184	0125	2579	0
1112	125	2703	5
155	01235	2697	0
174	05	2703	5
142	025	2255	0
102	125	2684	2
1770	012	2328	0
212	125	2553	5
175	025	2710	0
288	025	2579	0
1498	0125	2703	5
973	025	2402	5
102	125	2359	5
906	025	2510	0
441	025	2506	0
1923	025	2325	0
136	025	2661	0
1846	025	2437	0
802	135	2703	5
796	01235	2252	0
1228	5	2691	5
531	123	2563	2
1666	025	2537	0
174	05	2560	0
1284	025	2765	5
178	025	2561	0
593	05	2703	5
1082	125	2703	5
108	0125	2586	0
162	025	2256	0
384	025	2537	0
136	025	2679	0
1942	05	2359	5
1044	025	2684	2
642	025	2361	0
99	025	2684	2
724	025	2684	2
1891	0	2583	0
211	025	2427	0
867	025	2537	0
211	025	2423	5
357	025	2707	0
1090	125	2737	5
444	0125	2697	0
380	025	2537	0
683	025	2410	2
1744	125	2761	2
564	125	2703	5
45	025	2506	0
420	025	2537	0
515	025	2359	5
706	012	2328	0
1787	025	2510	0
21	025	2495	0
872	025	2684	2
55	0125	2707	0
881	0125	2703	5
1078	05	2697	0
758	12	2558	2
391	025	2537	0
1137	04	2697	0
1101	0	2247	0
511	35	2703	5
1267	025	2325	0
276	0125	2283	5
284	025	2510	0
2	123	2245	2
138	125	2277	5
465	025	2679	0
1460	046	2568	0
1489	025	2769	0
1064	04	2252	0
1215	012	2697	0
133	025	2684	2
840	025	2361	0
1909	025	2703	5
175	025	2707	0
101	025	2280	0
905	025	2359	5
359	05	2703	5
386	35	2553	5
660	2	2311	2
1990	125	2703	5
348	01235	2449	2
2191	025	2553	5
855	02	2697	0
448	0235	2252	0
249	025	2510	0
1181	0125	2485	2
1368	025	2506	0
620	025	2579	0
440	025	2410	2
379	025	2485	2
32	025	2506	0
2071	04	2252	0
2011	0125	2485	2
1433	0	2361	0
1255	046	2537	0
512	025	2510	0
370	35	2248	5
1456	025	2763	0
138	125	2709	5
138	125	2703	5
164	0125	2252	0
1307	015	2287	0
962	025	2763	0
2012	025	2703	5
1068	025	2558	2
1148	012	2506	0
132	015	2506	0
938	0235	2738	0
525	025	2697	0
917	025	2315	0
187	023	2707	0
671	025	2286	0
1532	0125	2289	5
84	01235	2697	0
150	025	2593	0
29	025	2506	0
1040	01235	2310	5
621	025	2237	5
1449	025	2697	0
108	0125	2555	2
552	125	2503	5
499	025	2510	0
1117	025	2237	5
1788	123	2684	2
217	025	2707	0
570	125	2703	5
647	025	2553	5
29	025	2761	2
42	025	2497	025
412	025	2252	0
1426	025	2697	0
255	123	2297	01
1733	025	2553	5
673	025	2535	0
21	025	2537	0
424	025	2361	0
1404	025	2252	0
107	12	2312	2
107	12	2311	2
326	125	2703	5
618	0235	2236	2
723	025	2537	0
208	025	2537	0
1646	025	2510	0
1295	05	2437	0
348	01235	2697	0
96	025	2734	5
502	025	2388	5
1645	05	2247	0
488	035	2579	0
1338	015	2361	0
762	01235	2268	5
2063	125	2363	5
1471	025	2361	0
836	025	2679	0
347	025	2679	0
543	23	2312	2
543	23	2311	2
1704	025	2697	0
1528	025	2325	0
636	01235	2703	5
142	025	2526	0
527	025	2537	0
301	12	2493	2
155	01235	2252	0
1349	125	2359	5
615	06	2495	0
469	025	2537	0
1051	046	2537	0
313	025	2697	0
1113	025	2553	5
2	123	2684	2
680	046	2697	0
1630	125	2703	5
294	125	2359	5
1991	025	2361	0
1405	025	2703	5
122	025	2770	0
1360	35	2703	5
1397	025	2252	0
426	025	2259	5
963	0125	2410	2
1434	125	2684	2
340	025	2495	0
691	025	2670	2
996	025	2485	2
233	01235	2252	0
365	025	2703	5
136	025	2359	5
1331	025	2252	0
211	025	2402	5
1067	025	2679	0
799	025	2361	0
582	025	2537	0
784	5	2391	5
911	0125	2339	5
605	35	2402	5
204	35	2672	5
298	025	2707	0
1791	025	2510	0
406	0125	2761	2
1330	0235	2289	5
1672	03	2707	0
1417	025	2553	5
1391	025	2510	0
29	025	2579	0
1159	025	2763	0
801	01235	2597	5
217	025	2579	0
834	0	2374	0
1149	01235	2697	0
729	025	2697	0
467	025	2537	0
862	025	2361	0
29	025	2407	025
890	025	2459	0
2018	0125	2303	0
539	02	2679	0
1613	025	2243	0
60	025	2252	0
2111	025	2684	2
1268	5	2703	5
2121	025	2763	0
82	125	2410	2
1271	025	2697	0
132	015	2361	0
177	025	2498	0
127	025	2510	0
6	025	2361	0
1831	025	2697	0
469	025	2703	5
1922	025	2537	0
1116	025	2537	0
458	025	2537	0
504	125	2703	5
498	125	2388	5
216	023	2579	0
97	35	2359	5
47	35	2553	5
5	35	2703	5
96	025	2545	0
1091	025	2510	0
860	01235	2252	0
301	12	2485	2
1362	015	2579	0
83	025	2655	0
122	025	2510	0
715	025	2537	0
1837	025	2703	5
725	05	2437	0
1735	0125	2485	2
630	125	2761	2
1653	01235	2697	0
582	025	2703	5
185	025	2537	0
389	025	2761	2
709	025	2580	0
930	025	2456	0
178	025	2684	2
300	025	2558	2
811	125	2684	2
1012	025	2537	0
1527	0125	2289	5
178	025	2510	0
1269	125	2553	5
1175	125	2703	5
937	025	2703	5
1478	125	2703	5
347	025	2704	0
460	025	2703	5
681	0	2252	0
1230	025	2579	0
1495	025	2366	5
1311	025	2697	0
269	025	2703	5
527	025	2558	2
648	0246	2392	0
437	025	2252	0
1752	0125	2485	2
1218	025	2510	0
466	025	2703	5
108	0125	2579	0
268	025	2243	0
1127	35	2553	5
2120	01	2600	0
2064	12	2311	2
1559	12	2311	2
1503	015	2459	0
733	015	2437	0
412	025	2654	0
451	12	2485	2
1825	035	2397	5
753	015	2697	0
404	01235	2289	5
1859	246	2309	246
1016	5	2289	5
781	046	2537	0
545	046	2303	0
1205	125	2703	5
1120	025	2506	0
705	025	2387	0
24	025	2707	0
234	025	2679	0
579	015	2600	0
810	05	2546	0
729	025	2229	5
428	025	2537	0
428	025	2535	0
467	025	2703	5
1147	025	2718	2
399	025	2252	0
2138	125	2703	5
266	02	2361	0
1146	01235	2252	0
1164	025	2679	0
1071	025	2707	0
138	125	2275	5
221	012	2648	0
149	01235	2252	0
32	025	2241	0
39	125	2703	5
498	125	2359	5
24	025	2579	0
340	025	2383	5
575	35	2703	5
280	025	2682	5
1833	0125	2703	5
211	025	2697	0
1448	05	2537	0
604	125	2758	5
1568	12	2485	2
1198	025	2252	0
619	025	2537	0
458	025	2679	0
83	025	2495	0
1956	5	2691	5
1257	025	2714	5
1775	015	2459	0
164	0125	2753	0
1344	125	2553	5
406	0125	2361	0
162	025	2679	0
285	025	2288	0
60	025	2537	0
162	025	2697	0
552	125	2359	5
1045	02	2361	0
643	025	2583	0
344	0125	2383	5
71	025	2761	2
463	025	2537	0
160	125	2364	5
691	025	2537	0
1070	02	2679	0
343	023	2707	0
340	025	2252	0
1555	12	2485	2
1105	025	2685	0
164	0125	2377	0
296	025	2703	5
649	0235	2679	0
655	025	2679	0
1243	0	2679	0
1453	01235	2332	0
1832	025	2537	0
343	023	2579	0
26	246	2718	2
2208	025	2252	0
1326	025	2361	0
149	01235	2332	0
279	15	2703	5
353	35	2423	5
721	02	2510	0
931	025	2537	0
993	025	2636	0
42	025	2501	5
127	025	2537	0
729	025	2252	0
497	0125	2703	5
497	0125	2479	5
108	0125	2685	0
968	01235	2289	5
1764	025	2359	5
1658	0	2361	0
82	125	2508	2
347	025	2247	0
40	025	2510	0
67	025	2679	0
96	025	2382	5
96	025	2380	0
789	02	2579	0
155	01235	2600	0
551	125	2703	5
577	025	2600	0
1123	0	2697	0
102	125	2388	5
836	025	2537	0
1793	025	2361	0
1036	025	2576	0
713	15	2570	01
249	025	2558	2
202	125	2703	5
178	025	2537	0
1032	025	2690	0
17	01235	2252	0
193	025	2707	0
1291	025	2495	0
549	35	2703	5
32	025	2324	5
22	025	2739	0
2083	125	2761	2
491	046	2537	0
1703	0235	2703	5
1280	0235	2697	0
137	025	2761	2
282	025	2361	0
474	025	2707	0
857	01235	2252	0
621	025	2476	5
513	035	2553	5
1144	025	2553	5
484	025	2684	2
719	015	2459	0
108	0125	2321	0
1950	0125	2579	0
1608	125	2761	2
455	35	2226	5
142	025	2252	0
835	012	2252	0
917	025	2229	5
471	35	2357	5
593	05	2576	0
916	046	2697	0
1426	025	2495	0
246	135	2402	5
911	0125	2703	5
449	025	2742	2
897	025	2510	0
149	01235	2650	0
108	0125	2761	2
332	0125	2703	5
21	025	2579	0
1945	025	2252	0
6	025	2576	0
1697	025	2410	2
101	025	2697	0
201	025	2537	0
221	012	2467	0
410	025	2511	0
1245	35	2703	5
102	125	2718	2
1432	0	2396	0
768	025	2579	0
384	025	2459	0
1929	025	2252	0
1552	025	2579	0
1187	025	2403	5
980	025	2495	0
944	025	2537	0
1584	025	2388	5
348	01235	2253	0
970	02	2538	0
428	025	2600	0
746	025	2510	0
604	125	2359	5
95	025	2252	0
585	02	2697	0
992	025	2361	0
561	0125	2361	0
75	025	2679	0
12	025	2252	0
508	35	2289	5
236	0235	2703	5
1805	025	2510	0
32	025	2600	0
1223	15	2703	5
211	025	2579	0
1487	12	2311	2
278	023	2510	0
2029	025	2707	0
1257	025	2553	5
1979	025	2679	0
1602	025	2703	5
1425	025	2579	0
2048	025	2459	0
447	125	2703	5
1116	025	2679	0
572	025	2719	2
215	125	2684	2
572	025	2717	0
148	025	2679	0
1262	025	2689	01
12	025	2684	2
265	015	2533	0
476	025	2361	0
98	02	2537	0
24	025	2456	0
703	025	2462	5
760	025	2703	5
83	025	2578	0
1605	0125	2537	0
774	025	2703	5
1171	035	2495	0
343	023	2761	2
1032	025	2325	0
742	025	2434	5
108	0125	2506	0
592	35	2553	5
985	01235	2693	5
955	125	2703	5
12	025	2510	0
204	35	2741	35
384	025	2684	2
11	025	2412	0
325	01235	2252	0
970	02	2328	0
990	125	2388	5
268	025	2325	0
84	01235	2311	2
284	025	2684	2
1706	025	2684	2
1610	01235	2252	0
1801	025	2583	0
973	025	2697	0
725	05	2600	0
196	025	2697	0
971	015	2437	0
1302	01235	2567	5
1502	125	2761	2
1639	025	2537	0
870	123	2558	2
369	0125	2703	5
1379	015	2553	5
268	025	2440	0
13	025	2347	0
554	12	2398	2
920	025	2510	0
142	025	2229	5
1723	025	2697	0
1187	025	2703	5
1678	025	2697	0
96	025	2298	5
964	01235	2697	0
728	125	2388	5
685	025	2558	2
981	02	2252	0
142	025	2423	5
863	012	2485	2
193	025	2761	2
1953	025	2460	0
201	025	2743	0
1284	025	2684	2
178	025	2245	2
162	025	2423	5
866	125	2359	5
564	125	2359	5
17	01235	2650	0
340	025	2402	5
1090	125	2237	5
1002	012	2579	0
1212	025	2361	0
12	025	2761	2
323	125	2300	5
618	0235	2707	0
150	025	2537	0
463	025	2697	0
2195	025	2583	0
413	0125	2252	0
2179	0235	2252	0
603	123	2558	2
282	025	2346	0
29	025	2583	0
1272	123	2558	2
1784	01235	2567	5
211	025	2252	0
1376	15	2703	5
9	025	2423	5
211	025	2495	0
470	025	2558	2
650	0125	2703	5
666	01235	2332	0
699	5	2553	5
1363	025	2553	5
217	025	2679	0
393	025	2558	2
35	025	2252	0
414	025	2537	0
1020	0125	2485	2
994	025	2361	0
681	0	2537	0
276	0125	2275	5
651	125	2553	5
316	0125	2703	5
2013	025	2703	5
1654	015	2459	0
188	0125	2423	5
311	025	2558	2
1479	025	2238	5
635	125	2703	5
974	025	2553	5
1596	5	2703	5
1560	025	2703	5
55	0125	2402	5
838	046	2537	0
212	125	2718	2
471	35	2703	5
385	025	2359	5
1689	125	2703	5
731	125	2703	5
522	125	2761	2
97	35	2588	5
2177	025	2679	0
322	025	2252	0
1436	05	2247	0
75	025	2697	0
786	5	2553	5
1296	01235	2252	0
2119	025	2423	5
1643	025	2252	0
223	01235	2311	2
627	125	2279	5
1637	01235	2566	2
221	012	2328	0
1804	025	2703	5
537	015	2703	5
22	025	2437	0
811	125	2359	5
1275	015	2579	0
1269	125	2258	5
748	12	2485	2
548	135	2703	5
850	025	2703	5
950	125	2275	5
25	025	2697	0
1829	025	2267	0
795	01235	2697	0
115	135	2703	5
1016	5	2749	5
265	015	2553	5
1519	12	2410	2
1617	35	2691	5
23	025	2252	0
1319	025	2679	0
5	35	2338	5
256	035	2495	0
745	125	2703	5
792	01235	2289	5
1	025	2361	0
185	025	2703	5
12	025	2537	0
917	025	2252	0
247	5	2691	5
285	025	2576	0
1088	12	2379	2
1565	025	2537	0
350	025	2761	2
848	046	2252	0
1155	025	2553	5
430	125	2703	5
729	025	2679	0
1740	12	2398	2
201	025	2684	2
23	025	2679	0
536	025	2247	0
1352	025	2537	0
29	025	2666	0
1058	35	2592	5
79	025	2697	0
1172	025	2697	0
286	01235	2252	0
2103	01235	2467	0
208	025	2703	5
1011	125	2761	2
1081	025	2537	0
1479	025	2684	2
168	35	2703	5
404	01235	2693	5
175	025	2579	0
1830	0125	2627	0
258	15	2388	5
695	025	2684	2
1326	025	2720	0
29	025	2710	0
994	025	2576	0
998	015	2456	0
540	025	2260	0
107	12	2250	0134
630	125	2529	2
1283	025	2703	5
143	01235	2332	0
155	01235	2311	2
415	0125	2703	5
980	025	2755	0
1843	012345	2697	0
215	125	2237	5
227	12	2485	2
203	01235	2252	0
642	025	2510	0
517	025	2553	5
880	125	2684	2
1315	01235	2289	5
1514	025	2485	2
268	025	2553	5
520	025	2485	2
2002	025	2761	2
96	025	2252	0
1050	15	2703	5
189	025	2537	0
556	01235	2332	0
1041	025	2703	5
884	025	2707	0
693	025	2642	5
808	01235	2485	2
144	125	2386	5
144	125	2477	5
1367	012	2467	0
175	025	2761	2
257	025	2537	0
1434	125	2618	2
382	025	2361	0
566	02	2510	0
260	35	2553	5
559	125	2703	5
340	025	2423	5
144	125	2278	5
1102	025	2761	2
1496	125	2388	5
32	025	2361	0
1142	025	2510	0
840	025	2437	0
879	0	2227	0
137	025	2697	0
544	35	2423	5
1304	01235	2693	5
1631	023	2537	0
218	125	2638	5
989	025	2692	0
1523	025	2600	0
60	025	2495	0
1104	0125	2703	5
207	01235	2225	0
615	06	2579	0
201	025	2398	2
1253	025	2579	0
514	2	2311	2
588	025	2459	0
732	025	2510	0
9	025	2401	0
799	025	2684	2
1950	0125	2402	5
1254	0125	2703	5
207	01235	2311	2
347	025	2495	0
1400	025	2510	0
208	025	2484	0
46	025	2510	0
346	12	2311	2
2053	025	2707	0
366	025	2761	2
1096	025	2537	0
53	35	2402	5
515	025	2703	5
1302	01235	2485	2
234	025	2707	0
67	025	2537	0
53	35	2423	5
428	025	2558	2
133	025	2459	0
403	025	2579	0
1282	025	2703	5
160	125	2718	2
1108	02	2361	0
146	023	2579	0
1189	0125	2365	0
144	125	2711	5
1810	02	2537	0
1274	025	2591	0
276	0125	2435	5
1803	0125	2485	2
130	35	2246	5
1213	025	2679	0
979	01235	2567	5
1315	01235	2252	0
144	125	2663	5
1557	025	2510	0
1548	0	2535	0
367	025	2679	0
282	025	2583	0
389	025	2685	0
32	025	2558	2
1273	35	2289	5
1366	125	2718	2
1790	02	2697	0
1339	01235	2372	5
225	35	2471	5
840	025	2559	0
139	125	2703	5
537	015	2537	0
1203	025	2388	5
1705	012345	2697	0
1277	025	2679	0
1746	025	2679	0
357	025	2697	0
989	025	2510	0
2142	023	2510	0
1757	025	2707	0
1772	025	2632	0
519	025	2703	5
173	025	2510	0
1875	025	2537	0
821	025	2456	0
1934	025	2703	5
110	35	2553	5
869	025	2684	2
1396	35	2703	5
699	5	2349	5
223	01235	2697	0
2180	025	2537	0
1179	35	2229	5
700	125	2410	2
46	025	2361	0
780	025	2297	01
11	025	2369	0
11	025	2361	0
79	025	2252	0
13	025	2703	5
1161	125	2430	5
825	125	2359	5
1164	025	2703	5
1806	05	2510	0
1443	01235	2289	5
82	125	2703	5
606	025	2252	0
144	125	2703	5
1495	025	2703	5
1288	046	2305	0
579	015	2509	0
1904	025	2537	0
574	125	2703	5
1908	0125	2252	0
647	025	2325	0
416	135	2634	5
414	025	2252	0
776	0	2600	0
7	35	2703	5
1483	01235	2647	5
831	025	2455	01235
1889	025	2558	2
55	0125	2360	0125
573	025	2679	0
1274	025	2437	0
1136	135	2703	5
284	025	2537	0
184	0125	2703	5
1870	125	2410	2
802	135	2402	5
1557	025	2361	0
703	025	2703	5
1728	01235	2268	5
1482	025	2707	0
237	35	2703	5
519	025	2437	0
139	125	2263	5
677	025	2341	5
215	125	2587	1
1447	0125	2668	5
1212	025	2320	0
639	025	2579	0
893	01235	2485	2
717	125	2703	5
2060	015	2697	0
1311	025	2703	5
1341	023	2459	0
1754	01235	2252	0
1330	0235	2697	0
648	0246	2247	0
897	025	2327	2
2	123	2725	2
940	01235	2289	5
204	35	2553	5
441	025	2361	0
856	04	2361	0
1225	025	2437	0
1960	025	2763	0
1717	35	2553	5
1357	02	2361	0
1084	125	2436	5
21	025	2681	0
555	025	2679	0
223	01235	2252	0
1134	125	2359	5
164	0125	2471	5
339	025	2684	2
700	125	2553	5
211	025	2679	0
1598	125	2554	5
2004	125	2761	2
865	025	2583	0
877	025	2366	5
1452	04	2439	0
21	025	2679	0
1769	025	2361	0
1096	025	2510	0
1083	01235	2650	0
1132	01235	2485	2
1468	025	2510	0
1441	0125	2703	5
810	05	2252	0
83	025	2679	0
1034	025	2707	0
1420	0125	2361	0
817	025	2459	0
311	025	2510	0
1325	025	2707	0
1166	025	2510	0
21	025	2662	0
1989	025	2262	5
318	135	2703	5
959	01235	2351	5
196	025	2579	0
385	025	2579	0
227	12	2701	2
32	025	2437	0
1029	0	2252	0
514	2	2312	2
967	125	2275	5
498	125	2684	2
97	35	2388	5
671	025	2537	0
55	0125	2579	0
804	12	2311	2
2020	025	2697	0
1210	025	2697	0
1274	025	2506	0
913	025	2252	0
142	025	2697	0
653	0125	2703	5
326	125	2477	5
25	025	2361	0
1718	025	2252	0
276	0125	2703	5
658	0	2495	0
1060	025	2684	2
409	025	2247	0
1041	025	2537	0
908	01235	2569	0
113	025	2576	0
830	025	2243	0
512	025	2252	0
623	123	2245	2
778	025	2537	0
355	0125	2252	0
1708	025	2553	5
696	135	2703	5
318	135	2453	5
1031	025	2459	0
677	025	2359	5
125	246	2485	2
908	01235	2697	0
1459	125	2703	5
265	015	2459	0
1413	015	2459	0
1065	025	2325	0
821	025	2679	0
1899	025	2459	0
1484	01235	2506	0
64	35	2423	5
1603	01235	2649	5
966	0125	2703	5
257	025	2703	5
955	125	2761	2
993	025	2679	0
2026	025	2423	5
809	0125	2703	5
138	125	2759	5
1603	01235	2485	2
1279	025	2671	5
882	025	2388	5
387	025	2537	0
509	025	2583	0
368	046	2579	0
925	02	2697	0
856	04	2510	0
795	01235	2471	5
515	025	2537	0
821	025	2707	0
797	0125	2510	0
670	0234	2537	0
971	015	2361	0
1011	125	2236	2
160	125	2388	5
1294	125	2703	5
1887	025	2703	5
741	025	2553	5
1910	025	2437	0
665	025	2579	0
797	0125	2361	0
1282	025	2537	0
898	015	2600	0
1584	025	2684	2
420	025	2679	0
280	025	2359	5
1941	125	2359	5
302	01235	2252	0
317	025	2746	0
624	125	2499	5
138	125	2359	5
859	01235	2289	5
1043	01235	2697	0
983	025	2459	0
375	025	2631	0
1313	025	2410	2
127	025	2558	2
629	125	2703	5
