# Supplementary material for: Environmental change makes robust ecological networks fragile
Source: Nat Commun. 2016 Aug 11;7:12462. doi: 10.1038/ncomms12462 (PMC4987532; doi:10.1038/ncomms12462)
Supplement: Supplementary Data 1 — Host-parasite networks and host extinction sequences in Avida experiments. The compressed archive includes the 100 co-evolved host-parasite networks and the host extinction sequences in the historical scenario. [file ncomms12462-s2.zip › Supplementary_data_S1/host_parasite_network_71.csv]

host_genotype	host_phenotype	parasite_genotype	parasite_phenotype
213	0	1281	01
467	0	1103	01
717	3	1080	03
292	356	1179	03
216	0	1242	03
408	02	1182	03
449	35	1297	03
287	0	1297	03
426	0	1122	01
212	0	1297	03
691	15	1257	01
729	03	1281	01
577	3	1080	03
490	0	1216	03
224	03	1242	03
362	01	1329	03
533	0	1187	03
345	04	1242	03
533	0	1246	03
467	0	1104	03
205	3	1246	03
483	0	1088	01
220	156	1258	01
310	0	1113	01
657	0	1242	03
207	35	1141	03
490	0	1242	03
560	0	1246	03
545	35	1297	03
673	01	1242	03
517	01	1183	0
700	0	1246	03
609	0	1071	0
436	3	1318	03
129	01	1219	0
275	0	1276	03
303	0	1246	03
474	15	1247	1
234	3	1246	03
362	01	1291	03
216	0	1183	0
296	3	1261	03
650	3	1318	03
224	03	1225	03
205	3	1276	03
656	3	1246	03
139	35	1297	03
657	0	1082	0
275	0	1246	03
467	0	1190	01
722	3	1246	03
438	3	1179	03
886	0	1300	0
428	0	1242	03
748	3	1246	03
688	3	1246	03
670	03	1242	03
343	0	1242	03
728	35	1297	03
458	01	1141	03
426	0	1297	03
132	3	1246	03
129	01	1082	0
310	0	1216	03
121	35	1125	03
207	35	1297	03
435	0	1183	0
139	35	1179	03
436	3	1246	03
438	3	1080	03
211	3	1246	03
539	0	1141	03
816	0	1297	03
292	356	1164	03
452	05	1242	03
467	0	1271	0
642	0	1283	0
666	56	1142	156
629	0	1182	03
255	15	1257	01
363	0	1297	03
540	0	1248	03
303	0	1177	03
701	0	1088	01
233	35	1297	03
308	0	1302	0
727	3	1318	03
129	01	1242	03
205	3	1318	03
179	156	1258	01
579	3	1246	03
881	3	1182	03
677	0	1182	03
926	02	1291	03
611	3	1329	03
