# Supplementary material for: Environmental change makes robust ecological networks fragile
Source: Nat Commun. 2016 Aug 11;7:12462. doi: 10.1038/ncomms12462 (PMC4987532; doi:10.1038/ncomms12462)
Supplement: Supplementary Data 1 — Host-parasite networks and host extinction sequences in Avida experiments. The compressed archive includes the 100 co-evolved host-parasite networks and the host extinction sequences in the historical scenario. [file ncomms12462-s2.zip › Supplementary_data_S1/host_parasite_network_72.csv]

host_genotype	host_phenotype	parasite_genotype	parasite_phenotype
62	0	2075	0
616	0	2345	0
1219	0	1950	0
330	0	2130	0
1333	0	1873	0
82	0	2211	0
794	0	1873	0
1574	0	2262	0
124	0	2262	0
135	0	2211	0
1713	0	2036	0
784	0	1873	0
1020	0	2211	0
852	0	2249	0
484	0	1873	0
817	0	2129	0
210	023	1988	0
438	0	2373	0
1538	0	2129	0
1535	0	2262	0
184	0	2381	0
1569	0	2118	0
950	0	2308	0
894	0	1964	0
1203	0	2130	0
125	0	2129	0
775	0	2262	0
69	0	1873	0
221	0	1813	0
661	0	2381	0
169	0	2442	0
98	0	1873	0
45	0	1873	0
193	0	2211	0
548	0	2262	0
604	0	1812	0
318	0	2442	0
773	0	1873	0
1413	0	2262	0
1717	0	1873	0
95	0	2084	0
1495	0	2262	0
272	0	1873	0
1645	0	2210	0
90	0	1873	0
51	0	2226	0
511	0	2211	0
1201	0	2068	0
996	0	2211	0
3	0	2211	0
542	0	1988	0
158	0	2219	0
796	0	2262	0
340	0	2262	0
526	0	2442	0
1530	0	2232	0
824	0	1988	0
1065	0	2442	0
1783	0	2262	0
672	0	1835	0
492	0	2442	0
337	0	1988	0
213	0	2262	0
343	0	2227	0
1539	0	2130	0
122	0	2129	0
867	0	2211	0
1755	0	1960	0
907	0	1914	0
466	0	2169	0
667	0	2262	0
251	0	2211	0
1300	0	2442	0
1101	0	1988	0
1104	0	2217	0
910	0	2153	0
1016	0	2262	0
529	0	2262	0
474	0	2075	0
901	0	2130	0
441	0	2349	0
296	0	2324	0
98	0	2211	0
204	0	2442	0
66	0	2346	0
1442	0	2262	0
150	0	2153	0
1388	0	1988	0
248	0	2211	0
555	0	2211	0
537	0	1988	0
1434	0	1903	0
718	0	2442	0
849	0	1998	0
1562	0	2211	0
1678	0	1873	0
1112	0	1929	0
806	0	2058	0
106	0	1988	0
1381	0	2324	0
970	0	2262	0
1724	0	1873	0
1280	0	2108	0
205	0	2130	0
98	0	2329	0
559	0	1873	0
418	0	2130	0
380	0	2211	0
593	0	2442	0
658	0	2067	0
622	0	2262	0
725	0	2211	0
60	0	2075	0
844	0	1873	0
751	0	1933	0
316	0	1813	0
269	0	1988	0
1711	0	2211	0
1067	0	2113	03
1008	0	1988	0
1222	0	2211	0
91	0	2211	0
861	05	1873	0
1138	0	1873	0
703	0	1988	0
323	0	2129	0
1260	0	2033	0
1047	0	2116	0
1458	0	1998	0
126	0	2262	0
281	0	2139	0
570	0	1873	0
272	0	2262	0
128	0	2373	0
1318	01	2129	0
145	0	2130	0
1122	0	2211	0
398	0	1988	0
1012	0	1904	0
84	0	2166	0
921	0	1873	0
365	0	1873	0
446	0	2427	0
936	0	1988	0
208	0	2262	0
106	0	2215	0
312	0	2211	0
728	0	2395	0
445	0	2112	0
74	0	2211	0
965	0	2129	0
1619	0	2262	0
360	0	2262	0
158	0	2381	0
466	0	2130	0
631	0	2235	0
505	0	2075	0
505	0	2077	0
825	0	1919	0
1748	0	1988	0
545	0	1988	0
198	0	2354	0
651	0	2315	0
810	0	2075	0
644	0	2381	0
612	0	2122	0
238	0	1991	0
146	0	2442	0
1143	0	1988	0
13	0	2262	0
1239	0	1873	0
614	0	2262	0
909	0	2442	0
106	0	2075	0
448	0	2211	0
724	0	1988	0
1592	0	2211	0
1765	03	1988	0
399	0	2211	0
660	0	2211	0
305	0	1873	0
438	0	1926	0
402	0	2381	0
1180	0	2381	0
737	0	1822	0
723	0	2338	0
1553	0	1873	0
545	0	1876	0
924	0	2262	0
102	0	2130	0
1085	0	1873	0
744	0	2110	0
210	023	2082	0
689	0	2262	0
1782	0	2442	0
1301	0	1873	0
178	0	1998	0
260	05	2381	0
78	0	1906	0
282	0	1988	0
713	0	2381	0
837	0	2129	0
743	0	2262	0
229	0	2381	0
868	0	2442	0
785	0	1988	0
257	0	1873	0
1199	0	1826	0
1696	0	2116	0
1128	0	2130	0
1072	0	2075	0
1617	0	2381	0
1474	0	1988	0
355	0	2381	0
572	0	1916	0
772	0	1998	0
39	0	2342	0
94	0	2312	0
433	0	2381	0
531	0	2291	0
975	0	2211	0
637	0	1945	0
190	0	1988	0
1158	0	2262	0
51	0	2211	0
114	0	2262	0
382	0	2262	0
154	0	2113	03
363	0	2153	0
855	0	2130	0
213	0	2075	0
17	0	2442	0
1727	0	2381	0
1772	0	2293	0
1010	0	1940	0
591	0	2381	0
185	0	2211	0
336	0	2211	0
463	0	2286	0
58	0	2249	0
203	0	1835	0
516	0	2442	0
397	0	2442	0
544	0	1941	0
344	0	2211	0
298	0	2211	0
1031	0	1916	0
1031	0	1914	0
218	0	2442	0
834	0	2211	0
1555	0	2262	0
425	0	1873	0
544	0	2381	0
1174	0	2130	0
66	0	1988	0
24	0	2130	0
170	0	2396	0
296	0	2211	0
872	0	2351	01
1042	0	1873	0
1354	0	2075	0
1060	0	1988	0
1568	0	2211	0
143	0	2211	0
609	0	1988	0
427	0	2240	0
592	0	2407	0
180	0	2129	0
1	0	2143	0
1649	023	2075	0
1103	0	1988	0
1002	0	2075	0
385	0	1988	0
973	0	1988	0
1455	0	2381	0
263	0	2410	0
1670	01	1820	0
35	0	2130	0
254	0	1875	0
413	0	2084	0
435	0	2442	0
6	0	2012	0
577	0	2075	0
455	0	2381	0
538	0	2130	0
633	0	2211	0
9	0	2054	0
1011	0	1873	0
1075	0	1988	0
387	0	1988	0
387	0	2245	0
1524	0	2296	0
1697	0	2262	0
731	0	2130	0
219	0	2211	0
370	01	1873	0
136	0	1873	0
1721	0	1988	0
256	0	2187	0
568	0	2381	0
254	0	2130	0
191	0	2211	0
366	0	2262	0
1	0	2211	0
235	0	2262	0
912	0	1988	0
380	0	2262	0
921	0	1998	0
482	0	1998	0
1120	01	2130	0
670	0	2189	0
454	0	2130	0
328	0	1988	0
1014	0	1988	0
537	0	2131	0
287	0	1988	0
496	0	2262	0
866	0	2075	0
883	0	2381	0
152	0	2235	0
762	0	2211	0
723	0	1916	0
837	0	1930	0
430	0	1873	0
67	0	2290	0
533	0	1835	0
783	0	1979	0
620	0	1873	0
41	0	2129	0
919	0	2262	0
695	0	2262	0
243	0	1930	0
1472	0	2130	0
841	0	1878	0
208	0	1926	0
76	0	1998	0
788	0	2077	0
140	0	2062	0
523	0	2426	0
995	0	2003	0
127	0	1873	0
405	0	1988	0
720	0	1873	0
1579	0	1988	0
688	0	1988	0
859	0	2262	0
404	0	2211	0
729	0	2211	0
675	0	2075	0
419	0	2022	0
1143	0	1998	0
1078	0	2211	0
691	0	1998	0
515	0	1873	0
51	0	2381	0
1	0	1988	0
698	0	2218	0
561	0	1934	0
461	0	1873	0
417	0	2211	0
21	0	1913	0
674	0	2211	0
628	0	2370	0
767	0	1873	0
152	0	2262	0
480	0	1992	0
423	0	1930	0
278	0	2211	0
261	0	2130	0
1028	0	2127	0
627	0	1988	0
935	0	1988	0
5	0	1988	0
585	0	2130	0
177	0	2362	0
425	0	2340	0
1199	0	2262	0
1005	0	2075	0
764	0	2375	0
1237	0	1940	0
270	0	2075	0
1136	0	2129	0
249	0	2000	0
182	0	1873	0
830	0	2077	0
1427	0	1835	0
898	0	2075	0
475	0	2211	0
1295	0	2262	0
6	0	2139	0
478	0	2182	0
162	0	2130	0
1650	0	2159	0
683	0	2211	0
261	0	2002	0
583	0	2381	0
508	0	2211	0
131	0	2262	0
524	0	2262	0
1034	0	1916	0
423	0	2130	0
935	0	2055	0
113	0	2129	0
986	0	1940	0
1636	0	2262	0
740	0	2262	0
539	0	2129	0
8	0	2262	0
436	0	2261	0
1316	0	2427	0
21	0	2258	0
563	0	1842	0
223	0	2381	0
746	0	1873	0
403	0	1823	0
1071	0	1873	0
938	0	2381	0
38	0	1988	0
388	0	2262	0
580	0	2129	0
535	0	1887	0
381	0	2381	0
874	0	2250	0
608	0	2130	0
240	0	1894	0
1417	0	2211	0
759	0	2075	0
29	0	1988	0
1040	0	1873	0
1197	0	2381	0
739	0	2262	0
282	0	2187	0
874	0	2272	0
240	0	2262	0
282	0	2188	0
894	0	2075	0
396	0	2444	0
955	0	2130	0
83	0	2417	0
7	0	1998	0
1261	01	2113	03
903	0	1873	0
1044	0	2324	0
786	0	1873	0
277	0	1873	0
120	0	2130	0
1228	0	2211	0
940	0	2262	0
336	0	2442	0
402	0	1873	0
1438	0	2262	0
574	0	1873	0
352	0	2129	0
823	0	2075	0
341	0	2211	0
13	0	1988	0
1322	0	2075	0
251	0	1966	0
635	0	1940	0
66	0	2216	0
970	0	2442	0
459	0	2129	0
570	0	2381	0
527	0	2211	0
813	0	2442	0
1134	0	1926	0
1655	0	2262	0
35	0	2381	0
10	0	1988	0
872	0	2211	0
98	0	2166	0
1745	0	2442	0
1034	0	2442	0
507	0	2442	0
739	0	2083	0
923	0	2293	0
306	0	1865	0
731	0	2129	0
1107	0	2111	01
943	0	1988	0
1239	0	2173	0
1244	0	2442	0
57	0	2262	0
592	0	2053	0
344	0	2324	0
1253	0	2262	0
1497	0	2211	0
1277	0	1873	0
199	0	2159	0
831	0	1873	0
206	0	2381	0
1127	0	2211	0
267	0	2262	0
741	0	2211	0
206	0	2388	0
935	0	2427	0
1395	0	2211	0
1544	0	2442	0
46	0	2130	0
403	0	2130	0
1096	0	2130	0
679	0	2130	0
86	0	2352	01
1165	0	1835	0
1337	0	2442	0
211	0	1865	0
1581	0	1988	0
470	0	2262	0
486	0	2442	0
1393	0	1873	0
1181	0	2211	0
612	0	2211	0
445	0	2139	0
401	0	1998	0
896	05	1873	0
188	0	2023	0
185	0	1938	0
412	0	2075	0
1229	0	2411	0
748	0	2211	0
149	0	2348	0
100	0	2262	0
439	0	2381	0
485	0	1873	0
44	0	1992	0
40	01	2381	0
493	0	1988	0
286	0	2144	0
535	0	2211	0
621	0	1988	0
1188	0	2442	0
119	0	2075	0
976	0	2129	0
119	0	2077	0
596	0	2231	0
160	0	1988	0
1578	0	2061	0
428	0	2262	0
708	0	2211	0
905	0	2211	0
354	0	2346	0
710	0	1988	0
171	0	1988	0
133	0	2211	0
261	0	2129	0
1187	0	2442	0
602	0	2262	0
1231	0	2288	0
714	0	1873	0
1679	0	1873	0
484	0	1823	0
258	0	2393	0
1621	0	2262	0
811	0	2442	0
607	0	2211	0
965	0	2076	0
1063	0	2294	0
151	0	2442	0
1684	0	2442	0
322	0	2381	0
133	0	2324	0
1258	0	2211	0
427	0	2130	0
1003	0	2211	0
512	0	2211	0
932	0	1971	0
483	0	1813	0
151	0	2262	0
899	0	1873	0
634	0	2235	0
1014	0	2130	0
138	0	2130	0
1255	01	2381	0
449	0	2211	0
162	0	2129	0
1415	0	2240	0
937	0	2262	0
625	0	1988	0
723	0	2442	0
1182	0	2211	0
84	0	1873	0
44	0	2075	0
778	0	2442	0
1001	0	2211	0
1447	01	2381	0
1115	0	1988	0
334	0	2211	0
616	0	1922	0
813	0	1954	0
1227	0	2211	0
766	0	2381	0
272	0	2443	0
946	0	2253	0
618	0	1988	0
1189	0	2251	0
855	0	2116	0
38	0	1992	0
294	0	1873	0
173	0	2129	0
595	0	2113	03
566	0	2381	0
529	0	1835	0
170	0	2442	0
162	0	2275	0
1651	0	2130	0
1728	0	2381	0
190	0	2075	0
610	0	2130	0
1689	0	2314	0
244	0	2129	0
368	0	1873	0
358	0	2262	0
827	0	2262	0
1398	0	2315	0
789	0	1916	0
972	0	2262	0
1140	0	2130	0
735	0	2262	0
548	0	2129	0
1722	0	1873	0
736	0	2229	0
562	0	2211	0
1363	0	2262	0
1225	0	2262	0
1090	0	2084	0
48	0	1873	0
1407	0	1998	0
657	0	2381	0
185	0	2301	0
258	0	2211	0
751	0	1988	0
452	0	2130	0
781	0	2084	0
913	0	2211	0
134	0	2249	0
123	0	2262	0
1396	0	2262	0
615	0	2275	0
441	0	2262	0
139	0	1968	0
533	0	2262	0
365	0	2381	0
1176	0	2132	0
1325	0	1998	0
1251	0	2381	0
701	0	2442	0
370	01	2166	0
1585	0	1988	0
1221	0	1988	0
360	0	2075	0
1163	0	2381	0
982	0	2211	0
6	0	2039	0
150	0	2211	0
358	0	2075	0
769	0	2262	0
370	01	1988	0
997	0	1814	0
303	0	1988	0
192	0	1873	0
418	0	2211	0
777	0	2211	0
49	0	2262	0
201	0	2442	0
406	0	1988	0
141	0	2130	0
1551	0	1988	0
1489	0	2211	0
816	0	2381	0
1387	0	2075	0
889	0	1988	0
196	0	2381	0
534	0	2262	0
482	0	2427	0
346	0	2250	0
98	0	2028	0
301	0	2211	0
413	0	2357	0
1658	0	2129	0
1099	0	1865	0
709	0	1873	0
513	01	2129	0
67	0	2129	0
210	023	2075	0
1701	0	1998	0
611	0	2075	0
612	0	1914	0
432	0	2130	0
393	0	2262	0
880	0	2262	0
262	0	2075	0
373	0	2347	0
1233	0	2211	0
1108	0	2116	0
407	0	2130	0
1408	0	2075	0
194	0	1988	0
1266	0	1846	0
1414	0	2381	0
1121	0	2211	0
538	0	1988	0
553	0	1988	0
1192	0	2262	0
627	0	2187	0
199	0	2211	0
78	0	2262	0
514	0	2381	0
1068	0	1873	0
44	0	1988	0
791	0	1808	0
671	0	2381	0
671	0	1873	0
1246	01	1881	0
391	0	2211	0
408	0	2262	0
11	0	2075	0
843	0	1971	0
117	0	2130	0
545	0	2023	0
1677	0	2211	0
1102	0	2211	0
237	0	2337	0
250	0	2390	0
730	0	1988	0
890	0	2075	0
1634	0	2262	0
633	0	2165	0
887	0	2246	0
1020	0	2272	0
926	0	1927	0
1198	0	1873	0
1275	0	1914	0
1561	0	2075	0
427	0	1894	0
598	01	2129	0
1344	0	2211	0
758	0	2075	0
1451	0	2373	0
480	0	1988	0
41	0	2211	0
849	0	2365	0
140	0	2441	0
177	0	2381	0
575	0	2153	0
1241	0	1974	0
607	0	2227	0
186	01	2130	0
1006	0	2262	0
469	0	2381	0
307	0	2262	0
664	0	1894	0
507	0	2262	0
357	0	2262	0
528	01	1873	0
280	0	2262	0
110	0	1873	0
371	0	2211	0
84	0	2328	0
502	0	2284	0
427	0	2129	0
592	0	2351	01
1750	0	1992	0
447	0	1988	0
844	0	2381	0
55	0	2211	0
152	0	2442	0
35	0	1998	0
865	0	1873	0
554	0	1998	0
1771	0	2084	0
576	0	1891	0
1040	0	2442	0
962	0	2438	0
255	0	2262	0
879	0	1988	0
85	0	2262	0
100	0	1873	0
662	0	1930	0
495	0	2019	0
1295	0	2425	0
91	0	2414	0
916	0	2211	0
634	0	2442	0
114	0	1988	0
235	0	1873	0
573	0	1988	0
1525	0	1988	0
448	0	2272	0
1079	0	1940	0
1378	0	1894	0
1416	0	1988	0
325	0	2159	0
1175	0	2075	0
353	01	1873	0
143	0	1877	0
89	0	2389	0
623	0	2211	0
216	0	1889	0
649	0	2381	0
764	0	1988	0
855	0	1873	0
806	0	2381	0
806	0	1873	0
1743	0	2130	0
105	0	1988	0
939	0	1930	0
592	0	2211	0
1152	0	1988	0
474	0	1988	0
42	0	2130	0
944	0	1988	0
187	0	2129	0
620	0	2130	0
1118	0	2130	0
1263	0	2442	0
169	0	1873	0
719	0	2075	0
422	0	1807	0
466	0	2381	0
1584	0	1988	0
248	0	1940	0
313	0	2211	0
1113	0	1988	0
449	0	1827	0
172	0	2368	0
704	0	1988	0
1086	0	1873	0
597	01	1873	0
784	0	2381	0
314	0	2147	0
805	0	2262	0
1270	0	2262	0
946	0	2211	0
325	0	1841	0
1212	01	2129	0
929	0	1988	0
98	0	2361	0
221	0	1988	0
581	0	1873	0
305	0	1984	0
829	0	2084	0
1241	0	1988	0
1099	0	2075	0
1	0	2408	0
840	0	2075	0
525	0	1873	0
1768	0	1988	0
911	0	2211	0
523	0	1894	0
1381	0	2211	0
733	0	2161	0
958	01	2027	0
191	0	2277	0
553	0	2084	0
473	0	1992	0
1117	0	2211	0
550	0	2075	0
534	0	2211	0
1331	0	1940	0
333	0	2134	0
453	0	2130	0
251	0	2153	0
390	0	2084	0
1400	0	2268	0
1653	0	2211	0
699	0	2262	0
463	0	1858	0
945	0	2211	0
315	0	1863	0
50	0	1894	0
355	0	2211	0
1082	0	1823	0
651	0	2265	0
949	0	1988	0
250	0	1873	0
991	0	2262	0
651	0	2262	0
1165	0	2211	0
655	0	1988	0
1423	0	1873	0
68	01	2129	0
33	0	1835	0
752	0	1926	0
836	0	2075	0
1513	01	2287	0
434	0	2017	0
888	0	1988	0
1763	0	2211	0
1055	0	1894	0
470	0	2442	0
353	01	2368	0
821	0	1873	0
1709	0	2129	0
222	0	2211	0
80	0	2262	0
883	0	2262	0
1213	0	2381	0
1000	0	2262	0
954	0	1886	0
1202	0	2211	0
590	0	2211	0
167	0	2442	0
319	0	1988	0
927	0	2262	0
250	0	2381	0
427	0	1861	0
509	0	1862	0
1440	0	1988	0
1370	0	2075	0
179	0	1873	0
787	0	1998	0
140	0	2272	0
544	0	2130	0
915	0	1813	0
321	0	1988	0
721	0	2211	0
1610	0	2383	0
1804	0	2129	0
120	0	2381	0
137	0	1868	0
504	0	2262	0
850	0	2262	0
273	0	2211	0
122	0	1988	0
543	0	2262	0
1123	0	2333	03
754	0	2075	0
1741	0	2211	0
189	0	2381	0
236	0	2431	0
954	0	2130	0
86	0	1988	0
1507	0	2266	0
116	0	1988	0
1301	0	1985	0
440	0	2262	0
396	0	2442	0
798	0	2211	0
927	0	2075	0
628	0	1873	0
601	0	1988	0
9	0	2130	0
21	0	1890	0
1087	0	2075	0
284	0	2257	0
723	0	2262	0
558	0	1914	0
180	0	1994	0
1571	0	2368	0
1311	0	2442	0
1142	0	2211	0
763	0	2130	0
416	0	2262	0
1443	0	1988	0
1582	0	2262	0
1309	0	2130	0
782	0	1988	0
1778	0	1873	0
667	0	1813	0
1322	0	2262	0
52	0	2442	0
733	0	1873	0
309	0	2075	0
1021	0	2416	0
873	0	2130	0
332	0	1963	0
30	0	2323	0
438	0	2075	0
1007	0	1998	0
1193	0	1873	0
495	0	2352	01
839	0	2168	0
839	0	2169	0
938	0	2130	0
397	0	2262	0
300	0	1933	0
1740	0	1873	0
1013	0	1988	0
39	0	2075	0
783	0	2169	0
244	0	2107	0
315	0	2075	0
95	0	2129	0
430	0	2225	0
318	0	2123	0
360	0	1988	0
1446	0	2211	0
71	0	2381	0
1197	0	2418	0
715	0	1873	0
383	0	2130	0
136	0	2116	0
760	0	2442	0
1542	0	2442	0
290	0	2113	03
1777	0	2236	0
1061	0	2381	0
244	0	2211	0
463	0	2262	0
1105	0	2130	0
940	0	1996	0
1549	0	2211	0
229	0	1873	0
298	0	2381	0
275	0	2381	0
323	0	2130	0
1064	0	2442	0
771	0	1873	0
875	0	2075	0
1070	0	2075	0
1330	0	2130	0
466	0	1823	0
1247	0	2381	0
1456	01	1998	0
676	0	2442	0
54	0	1865	0
409	0	1988	0
1496	0	1988	0
1184	0	1988	0
603	0	1988	0
473	0	1988	0
1152	0	2085	0
254	0	1988	0
1194	0	2442	0
724	0	2269	0
64	0	1873	0
331	0	2211	0
295	0	1988	0
747	0	2262	0
1312	0	2262	0
776	0	2262	0
165	0	2211	0
444	0	2272	0
408	0	1809	01
343	0	2148	0
1111	0	1873	0
585	0	1988	0
1463	0	2358	0
390	0	2270	0
920	0	1930	0
1235	0	2130	0
250	0	2262	0
79	0	2381	0
29	0	1992	0
683	0	1940	0
203	0	2153	0
1613	0	2262	0
534	0	2331	0
1232	0	2188	0
60	0	1988	0
170	0	2445	0
809	0	2211	0
163	0	1992	0
1209	0	2129	0
174	0	1909	0
668	0	2130	0
952	0	2262	0
326	0	2196	0
165	0	2250	0
1095	0	2211	0
181	0	2351	01
1450	0	2262	0
464	0	2211	0
1116	0	1992	0
897	0	2211	0
398	0	2164	0
492	0	1921	0
1780	0	2075	0
1185	0	1873	0
259	0	1988	0
485	0	2442	0
1629	0	1988	0
1195	0	2211	0
487	0	2442	0
936	0	2439	0
1114	0	1988	0
1529	0	2381	0
826	0	2211	0
520	0	2442	0
604	0	1988	0
311	0	2129	0
808	0	1988	0
941	0	2262	0
979	0	2442	0
979	0	2443	0
376	0	2075	0
145	0	1988	0
138	0	2262	0
557	0	1988	0
1288	0	2075	0
96	0	2381	0
895	0	1873	0
926	0	1833	0
518	0	2139	0
220	0	2130	0
173	0	2268	0
1211	0	2262	0
173	0	2262	0
280	0	2075	0
521	0	2381	0
722	0	2381	0
804	0	2363	0
553	0	2262	0
1015	0	2262	0
1615	0	2442	0
391	0	2262	0
876	0	2381	0
438	0	2262	0
429	0	1873	0
929	0	2075	0
1158	0	2211	0
64	0	2129	0
288	0	2211	0
377	0	2284	0
886	0	2434	0
80	0	1894	0
1638	0	1835	0
57	0	1962	0
653	0	1816	0
782	0	1998	0
1043	0	2129	0
70	0	2075	0
831	0	2381	0
964	0	2129	0
925	0	2262	0
340	0	2288	0
394	0	2211	0
353	01	1854	0
769	0	1932	0
575	0	2351	01
1208	0	1998	0
253	0	2381	0
639	0	2262	0
1487	0	2169	0
566	0	1917	0
265	0	2211	0
891	0	2262	0
740	0	2075	0
616	0	2075	0
677	0	2211	0
380	0	1813	0
283	0	2262	0
195	0	2262	0
871	0	1988	0
563	0	2427	0
852	0	1988	0
325	0	1998	0
958	01	2130	0
807	0	1835	0
152	0	2177	0
654	0	2075	0
1116	0	2241	013
479	0	1835	0
142	0	1873	0
1222	0	2381	0
715	0	2116	0
817	0	1873	0
389	0	2129	0
864	0	2262	0
289	0	1989	0
259	0	2262	0
362	0	2262	0
544	0	2246	0
256	0	1988	0
199	0	1973	0
1369	0	2381	0
478	0	2075	0
73	0	2129	0
441	0	2129	0
66	0	2075	0
316	0	1988	0
493	0	2075	0
81	0	2130	0
426	0	2075	0
1104	0	1988	0
1168	0	1988	0
698	0	1988	0
681	0	1838	01
111	0	1988	0
908	0	2130	0
457	0	2442	0
951	0	2211	0
1758	0	1873	0
1705	0	2130	0
1053	0	2211	0
558	0	2211	0
857	0	2129	0
12	0	2212	0
1088	0	1823	0
1296	0	1988	0
176	0	2130	0
988	0	2262	0
1254	0	1988	0
848	0	2206	0
624	0	1988	0
650	0	1988	0
848	0	2381	0
1681	0	2129	0
152	0	1916	0
152	0	1858	0
952	0	2075	0
986	0	1848	0
437	0	1873	0
1177	0	1873	0
275	0	1873	0
1100	0	2214	0
232	0	2442	0
1383	0	2211	0
393	0	2094	0
966	0	2224	0
1421	0	2324	0
852	0	2084	0
1637	0	2129	0
1147	0	1830	0
144	0	1988	0
206	0	2211	0
11	0	2262	0
1672	0	2114	0
1340	0	2159	0
887	0	2381	0
14	0	2075	0
993	0	2130	0
1368	0	2315	0
992	0	1845	0
749	0	2262	0
1537	0	2262	0
226	0	1988	0
753	0	2011	0
1433	0	1873	0
317	0	2442	0
1157	0	1988	0
822	0	1940	0
1639	0	2211	0
1667	0	2075	0
281	0	2442	0
183	0	1940	0
471	0	2130	0
842	0	2211	0
154	0	1998	0
109	0	2211	0
1196	0	1873	0
345	0	2129	0
1586	0	2211	0
77	0	1812	0
140	0	2211	0
77	0	1811	0
123	0	1924	0
518	0	2211	0
70	0	2315	0
35	0	1873	0
1066	0	2279	0
1520	0	2211	0
107	0	2442	0
452	0	2381	0
533	0	2211	0
385	0	2247	0
76	0	1873	0
790	0	2280	0
1060	0	2352	01
381	0	2130	0
214	0	1914	0
567	0	1873	0
519	0	2211	0
547	01	1933	0
61	0	2327	0
415	03	1998	0
738	0	2130	0
1155	0	2211	0
220	0	2145	0
754	0	2293	0
1449	0	1873	0
349	0	2134	0
1673	0	2211	0
790	0	2130	0
156	0	1854	0
15	0	2211	0
1725	0	2211	0
56	0	1873	0
215	0	2262	0
1668	0	2442	0
1618	0	2129	0
847	0	2381	0
969	0	2283	0
1398	0	1865	0
184	0	2262	0
434	0	1988	0
1289	0	2211	0
1017	0	1982	0
264	0	2381	0
1280	0	1988	0
99	0	2381	0
1162	0	2075	0
530	0	2211	0
733	0	1817	0
843	0	2129	0
102	0	1942	0
693	0	2442	0
472	0	1988	0
1046	0	2442	0
1364	0	2211	0
3	0	2442	0
1482	0	2442	0
574	0	2262	0
100	0	2442	0
97	0	2271	0
445	0	2246	0
488	0	2315	0
1021	0	2211	0
174	0	1873	0
425	0	2442	0
1273	0	2262	0
1176	0	2262	0
464	0	2159	0
325	0	1988	0
263	0	1940	0
392	0	2086	0
144	0	2406	0
527	0	1873	0
1018	0	1873	0
354	0	2075	0
1366	0	2068	0
950	0	2211	0
1475	0	2129	0
788	0	2075	0
1494	0	2442	0
1132	0	1988	0
1478	0	2130	0
1791	0	2262	0
712	0	2262	0
1203	0	1873	0
301	0	1901	0
83	0	1873	0
1293	0	1914	0
465	0	2211	0
870	0	1992	0
336	0	1924	0
251	0	2351	01
1642	0	2211	0
56	0	2262	0
882	0	1873	0
1027	0	2262	0
291	0	2381	0
108	0	1988	0
626	0	2130	0
3	0	2262	0
713	0	2130	0
370	01	2129	0
615	0	2129	0
469	0	1873	0
1503	0	1988	0
418	0	2381	0
441	0	2153	0
77	0	2075	0
577	0	2293	0
59	0	2211	0
139	0	1988	0
290	0	2001	0
319	0	2262	0
697	0	2129	0
77	0	2079	0
1327	0	1988	0
468	0	2075	0
858	0	1894	0
934	0	2211	0
123	0	2314	0
64	0	2193	0
574	0	1912	0
225	0	2084	0
328	0	2075	0
1690	0	2075	0
166	0	2262	0
823	0	2018	0
536	0	2317	0
923	0	2264	0
146	0	1873	0
536	0	1988	0
860	0	1988	0
159	0	2211	0
375	0	2129	0
342	0	2262	0
269	0	2134	0
747	0	2442	0
1137	0	2211	0
971	0	2211	0
645	0	1848	0
1073	0	2211	0
877	0	2262	0
498	0	1988	0
390	0	2211	0
261	0	1988	0
1008	0	1866	0
1731	0	1988	0
39	0	1988	0
1	0	2381	0
953	0	1988	0
456	0	2262	0
525	0	2337	0
440	0	2075	0
1183	0	2442	0
1385	05	2381	0
197	0	1998	0
752	0	2262	0
506	0	1988	0
692	0	2075	0
825	0	2262	0
384	0	2262	0
89	0	2381	0
187	0	1835	0
744	0	1988	0
569	0	1988	0
403	0	2381	0
467	0	2442	0
793	0	1873	0
211	0	2315	0
211	0	2316	0
1106	0	1873	0
390	0	2320	0
1029	023	2075	0
315	0	1988	0
515	0	2116	0
1220	0	1944	0
393	0	2211	0
499	0	2211	0
590	0	2262	0
779	0	2442	0
1084	0	1894	0
327	0	2130	0
276	0	2262	0
1350	0	2130	0
596	0	2262	0
200	0	2029	0
519	0	2355	0
1041	0	2442	0
154	0	1988	0
179	0	2442	0
1522	0	2442	0
373	0	2075	0
1250	0	2445	0
9	0	1988	0
14	0	1992	0
189	0	2262	0
694	0	2381	0
347	0	2262	0
241	0	2075	0
714	0	2262	0
344	0	1880	0
250	0	2130	0
494	0	1988	0
256	0	2075	0
1161	0	2075	0
268	0	2442	0
1009	0	2442	0
518	0	2442	0
851	0	1823	0
520	0	2262	0
1136	0	2211	0
837	0	2153	0
826	0	2307	0
1204	0	2211	0
62	0	2105	0
556	0	2262	0
516	0	1873	0
1338	0	2262	0
1121	0	1940	0
1720	0	2130	0
107	0	1873	0
762	0	2129	0
342	0	2239	0
242	0	2211	0
653	0	2427	0
9	0	1844	0
1635	0	2262	0
636	0	2130	0
212	023	2075	0
236	0	2262	0
238	0	2102	0
947	0	1873	0
216	0	2262	0
1220	0	2381	0
863	0	1914	0
878	0	1988	0
1465	0	1873	0
1190	0	1988	0
1275	0	2283	0
303	0	2130	0
290	0	1873	0
815	0	2211	0
405	0	2130	0
594	0	1998	0
988	0	1922	0
88	0	2084	0
1429	0	2075	0
131	0	1843	0
4	0	1965	0
139	0	2352	01
464	0	2129	0
238	0	2077	0
28	0	2442	0
1089	0	2211	0
1374	0	2138	0
894	0	1988	0
331	0	2129	0
1652	0	1823	0
1326	0	2211	0
148	0	2442	0
405	0	2381	0
2	0	1988	0
445	0	1988	0
71	0	1988	0
1045	0	1914	0
100	0	2121	0
957	0	2442	0
800	0	1854	0
917	0	2400	0
94	0	2381	0
1785	0	1865	0
761	0	2130	0
661	0	2211	0
48	0	2442	0
199	0	2407	0
1247	0	2027	0
1759	0	2011	0
316	0	2293	0
558	0	2309	0
572	0	2211	0
1191	0	2371	0
804	0	1873	0
588	0	2075	0
465	0	2171	0
300	0	1988	0
411	0	2130	0
246	0	2262	0
207	0	2190	0
1457	0	2075	0
1167	0	2381	0
643	0	2159	0
289	0	1831	0
1225	0	2211	0
794	0	2262	0
996	0	2381	0
968	0	1988	0
180	0	2262	0
1693	0	1940	0
396	0	1914	0
1319	0	2317	0
795	0	2220	0
794	0	2040	0
1410	0	1940	0
217	0	2211	0
202	0	1988	0
682	0	2262	0
494	0	2075	0
1732	0	2223	0
10	0	1873	0
884	0	2130	0
128	0	2262	0
235	0	2381	0
797	0	2427	0
993	0	2063	0
4	0	2262	0
369	0	2442	0
705	0	2211	0
1600	0	1988	0
1040	0	2152	0
1234	0	1988	0
350	0	2153	0
213	0	1835	0
619	0	1873	0
124	0	1873	0
63	0	2211	0
421	0	2234	0
29	0	2075	0
1386	0	1988	0
279	0	2442	0
72	0	2130	0
101	0	2116	0
1156	0	1988	0
314	0	1873	0
676	0	2151	0
659	0	2211	0
338	0	2381	0
1034	0	2421	0
211	0	2075	0
755	0	1822	0
1261	01	2130	0
317	0	2262	0
600	0	1858	0
222	0	2324	0
586	01	1873	0
665	0	2211	0
80	0	1895	0
209	0	2211	0
462	0	2009	0
1277	0	1988	0
62	0	2373	0
227	0	2211	0
127	0	2274	0
1448	0	2130	0
956	0	1988	0
311	0	1971	0
1229	0	2381	0
356	0	2129	0
656	0	2262	0
6	0	2423	0
103	0	2262	0
557	0	1992	0
220	0	2211	0
239	0	2049	0
581	0	2442	0
628	0	1835	0
1009	0	1873	0
1097	0	2442	0
236	0	1930	0
784	0	1998	0
849	0	2262	0
186	01	2382	0
1769	01	1937	0
1205	0	2130	0
1015	0	2211	0
648	0	2442	0
1320	0	2381	0
462	0	2262	0
1313	0	2116	0
379	0	1839	0
630	0	2442	0
1108	0	1873	0
932	0	2084	0
830	0	2374	0
1737	0	1899	0
1215	0	2262	0
1033	0	2129	0
22	0	1998	0
810	0	1993	0
1238	0	1988	0
910	0	2130	0
215	0	2442	0
474	0	1834	0
942	0	1873	0
1125	0	2130	0
737	0	2211	0
1024	0	2442	0
363	0	2262	0
1157	0	1879	0
436	0	1873	0
464	0	2137	0
763	0	2262	0
88	0	2057	0
1071	0	2302	0
916	0	1940	0
580	0	2153	0
410	0	1988	0
25	0	2211	0
771	0	2442	0
253	0	2130	0
1317	0	2442	0
632	0	2139	0
75	0	1988	0
839	0	2381	0
900	0	2381	0
1149	0	2235	0
1540	0	2262	0
30	0	2211	0
589	0	2262	0
57	0	1930	0
64	0	2113	03
1468	0	2075	0
22	0	2381	0
445	0	1998	0
639	0	2344	0
316	0	2075	0
832	0	2405	0
337	0	2159	0
450	0	1873	0
1454	0	2211	0
1254	0	1862	0
587	0	2211	0
1390	0	2129	0
1098	0	1957	0
164	0	2155	0
1045	0	2124	0
772	0	2056	0
1153	0	1988	0
143	0	1975	0
1039	0	2211	0
463	0	2442	0
1133	0	2211	0
501	0	1894	0
31	0	2262	0
1761	0	1988	0
58	0	1988	0
666	01	1998	0
843	0	2436	0
354	0	1988	0
65	01	2130	0
231	0	1813	0
497	0	2262	0
327	0	1898	0
944	0	2075	0
869	0	2381	0
174	0	1998	0
533	0	2358	0
641	0	2129	0
400	0	1840	0
864	0	1832	0
572	0	2442	0
726	0	2262	0
378	0	2197	0
533	0	2356	0
1609	0	2211	0
1498	0	1926	0
61	0	1848	0
1271	0	2211	0
1770	0	1873	0
599	0	1873	0
1069	0	2130	0
963	0	2075	0
156	0	2381	0
730	0	2427	0
1453	0	2379	0
1166	0	2211	0
532	0	1873	0
87	0	2129	0
349	0	2075	0
1177	0	2233	0
368	0	1998	0
862	0	2381	0
515	0	2262	0
1004	0	2262	0
207	0	1988	0
1752	0	1988	0
80	0	2129	0
143	0	2084	0
845	0	2332	0
809	0	2254	0
987	05	2381	0
742	0	2324	0
999	0	1988	0
451	0	2075	0
1177	0	2303	0
792	0	2262	0
185	0	1940	0
1682	0	2211	0
487	0	2262	0
722	0	1873	0
1150	0	1873	0
1145	0	1986	0
1159	0	2075	0
496	0	2378	0
232	0	2097	0
232	0	2098	0
666	01	1873	0
897	0	1913	0
671	0	2368	0
1081	0	1992	0
973	0	2075	0
992	0	1988	0
846	01	2129	0
1041	0	2262	0
936	0	2221	0
67	0	2183	0
952	0	2315	0
297	0	2262	0
540	0	2084	0
181	0	2084	0
646	0	2381	0
540	0	2262	0
18	0	2262	0
560	01	1873	0
931	0	2442	0
1604	0	1873	0
1023	0	2442	0
499	0	2004	0
700	0	2211	0
656	0	2075	0
1508	0	2211	0
765	0	2381	0
1626	0	1988	0
1066	0	2130	0
672	0	2211	0
1076	0	2262	0
1683	0	2130	0
118	0	2272	0
1734	0	1873	0
141	0	2275	0
969	0	1914	0
489	0	2023	0
1146	0	2442	0
414	0	2075	0
1188	0	1892	0
488	0	2262	0
1242	0	2130	0
247	02	1988	0
177	0	2412	0
1719	0	1873	0
1156	0	2075	0
539	0	1925	0
1074	0	2084	0
1376	0	2211	0
702	0	2130	0
1631	0	1988	0
348	0	2262	0
80	0	2343	0
1162	0	2315	0
1214	0	2169	0
878	0	1969	0
1702	0	2211	0
1738	0	2130	0
394	0	1911	0
1744	0	2113	03
589	0	2075	0
877	0	1873	0
584	0	1873	0
28	0	2128	0
1349	0	1988	0
70	0	2184	0
70	0	2186	0
322	0	2130	0
333	0	1988	0
1226	0	2130	0
151	0	2211	0
262	0	1957	0
225	0	2262	0
906	0	2211	0
94	0	2088	0
549	0	2211	0
772	0	1813	0
1643	0	1940	0
713	0	2116	0
1017	0	1873	0
1172	0	1988	0
89	0	1835	0
1238	0	2402	0
1767	0	2404	0
1796	0	1823	0
347	0	2156	0
657	0	2440	0
4	0	1837	0
597	01	2211	0
369	0	1858	0
1231	0	1894	0
1466	0	2153	0
47	0	1988	0
1019	0	2246	0
236	0	2130	0
1384	0	2442	0
58	0	2300	0
23	0	2262	0
377	0	2262	0
26	0	1873	0
1169	0	2262	0
367	0	2262	0
141	0	2129	0
1661	0	2211	0
374	0	2211	0
1403	0	1988	0
904	0	1988	0
564	0	2130	0
437	0	2381	0
874	0	2211	0
277	0	2262	0
726	0	2075	0
1550	0	2268	0
228	0	2211	0
893	0	2023	0
361	0	1987	0
142	0	1835	0
836	0	1988	0
1166	0	2235	0
370	01	1823	0
759	0	1988	0
293	0	1823	0
43	0	1998	0
98	0	2090	0
372	0	2442	0
1379	0	2075	0
71	0	2088	0
1058	0	2129	0
592	0	2129	0
1223	0	2211	0
353	01	2125	0
802	0	2246	0
23	0	2442	0
1695	0	2153	0
1198	0	2194	03
1249	0	1988	0
530	0	1914	0
421	0	1873	0
84	0	2129	0
479	0	2205	0
812	0	2075	0
889	0	2130	0
197	0	2381	0
200	0	2211	0
584	0	2262	0
61	0	1940	0
754	0	2433	0
655	0	1933	0
832	0	2129	0
89	0	2116	0
395	0	2442	0
1464	0	2262	0
1437	01	1988	0
1051	0	2442	0
1077	0	1988	0
1119	0	2442	0
197	0	1873	0
1352	0	1988	0
38	0	2134	0
209	0	1852	0
791	0	1897	0
78	0	2095	0
366	0	2011	0
663	0	2075	0
398	0	2130	0
1110	0	1873	0
764	0	2075	0
431	0	2262	0
377	0	1873	0
1479	03	2211	0
1135	0	1998	0
706	0	2262	0
1294	0	2262	0
783	0	1873	0
1666	0	2133	0
876	0	2262	0
442	0	2262	0
678	0	2262	0
1560	0	1930	0
930	0	1873	0
1736	0	2129	0
596	0	2381	0
1084	0	1990	0
1570	0	1894	0
108	0	2381	0
711	0	1988	0
112	0	2381	0
1526	0	1867	0
350	0	2211	0
237	0	1873	0
1052	0	2272	0
1089	0	2068	0
550	0	1988	0
1141	0	2381	0
326	0	2211	0
289	0	2129	0
561	0	2013	0
936	0	1819	0
1664	0	2211	0
6	0	2442	0
142	0	2211	0
980	0	2211	0
770	0	2442	0
56	0	1835	0
451	0	1865	0
1647	0	1988	0
95	0	2211	0
171	0	2292	0
118	0	2262	0
608	0	1873	0
1207	0	1873	0
1043	0	1873	0
458	0	2435	0
791	0	2262	0
308	0	2442	0
462	0	2442	0
1083	0	1813	0
1246	01	1873	0
102	0	2089	0
675	0	2262	0
308	0	2262	0
508	0	1914	0
257	0	1933	0
490	0	1858	0
1419	0	1873	0
1243	0	1988	0
654	0	2315	0
696	0	2075	0
1024	0	1858	0
88	0	2211	0
257	0	1988	0
551	0	1988	0
865	0	2201	0
841	0	2381	0
1547	0	2413	0
738	0	1936	0
1036	0	2381	0
738	0	1935	0
307	0	2211	0
856	0	1940	0
1583	0	2075	0
203	0	1923	0
358	0	2373	0
886	0	2211	0
177	0	2130	0
1404	0	1884	0
469	0	2442	0
989	0	2262	0
974	0	2381	0
51	0	2130	0
[truncated: 513 more rows]
