# Supplementary material for: Environmental change makes robust ecological networks fragile
Source: Nat Commun. 2016 Aug 11;7:12462. doi: 10.1038/ncomms12462 (PMC4987532; doi:10.1038/ncomms12462)
Supplement: Supplementary Data 1 — Host-parasite networks and host extinction sequences in Avida experiments. The compressed archive includes the 100 co-evolved host-parasite networks and the host extinction sequences in the historical scenario. [file ncomms12462-s2.zip › Supplementary_data_S1/host_parasite_network_73.csv]

host_genotype	host_phenotype	parasite_genotype	parasite_phenotype
1949	3	2866	3
1847	01	2967	1
135	2	2717	2
254	2	2749	2
2597	2	2854	2
2497	2	2723	2
1174	2	3008	2
1382	2	2718	2
753	2	2830	2
100	2	2749	2
615	2	2723	2
1253	1	3004	1
1764	2	3046	2
414	3	2824	3
1145	2	2921	2
31	2	3042	2
31	2	2858	2
439	2	2956	2
48	2	2922	2
1228	2	2956	2
70	5	2885	5
1665	2	2803	2
870	2	3042	2
240	3	2849	3
1972	2	2763	2
845	2	2784	2
366	2	2803	2
465	2	2810	2
1730	2	2953	2
279	2	3037	2
436	2	3061	2
112	3	2866	3
903	2	2974	2
1397	2	2784	2
1189	2	2974	2
877	2	2793	2
549	2	2728	2
547	2	2749	2
1109	5	2885	5
423	2	3008	2
820	2	3025	2
1281	2	2893	2
200	1	2946	1
300	3	2866	3
1961	2	2718	2
664	2	2749	2
201	2	3037	2
950	2	2931	2
549	2	2893	2
84	2	3030	2
1009	2	3044	2
673	2	2814	2
673	2	2922	2
1601	1	2817	1
1002	2	2727	2
527	2	2993	2
699	2	2749	2
163	2	2749	2
31	2	3018	2
31	2	2995	2
72	5	2802	15
10	2	2803	2
772	2	2922	2
598	2	2950	2
598	2	2953	2
645	2	2974	2
1073	2	3048	2
1571	2	3042	2
2367	2	2927	2
2308	2	3060	2
31	2	2921	2
732	2	2718	2
508	1	2923	1
31	2	2846	2
809	2	2854	2
730	2	2854	2
429	3	2963	3
549	2	3052	2
820	2	2911	2
648	2	2922	2
1629	2	3042	2
1226	2	2921	2
828	2	2887	2
587	2	2921	2
436	2	2921	2
1004	2	2922	2
1231	2	3046	2
761	2	2769	2
276	2	2718	2
114	2	2763	2
712	2	3030	2
734	2	2922	2
101	2	2974	2
386	2	2909	2
1563	2	3042	2
1231	2	2931	2
514	3	2866	3
1052	0	2959	0
790	2	2931	2
465	2	2953	2
734	2	3042	2
439	2	2784	2
790	2	2718	2
251	0	3062	0
646	2	2931	2
646	2	2935	12
254	2	2723	2
172	2	3018	2
317	2	2718	2
2487	3	2849	3
847	2	2720	2
880	2	3042	2
1847	01	3012	1
177	5	2885	5
644	2	2931	2
639	2	2718	2
91	13	2812	1
1337	2	3042	2
567	2	2854	2
1002	2	2868	2
436	2	3042	2
759	2	2803	2
110	2	2950	2
989	2	2717	2
110	2	2953	2
172	2	2997	2
583	2	3042	2
549	2	2748	2
583	2	2922	2
1878	2	2901	2
981	2	3042	2
587	2	2727	2
31	2	3022	2
1713	2	2723	2
527	2	2718	2
587	2	3042	2
880	2	2922	2
1466	2	2763	2
1768	2	2931	2
678	3	2866	3
1665	2	2854	2
717	5	2885	5
1942	2	2749	2
423	2	2803	2
175	3	2940	3
2372	2	2846	2
944	2	3042	2
1659	2	2803	2
266	0	2876	0
923	3	2849	3
865	3	2866	3
755	2	2749	2
348	2	2763	2
615	2	2749	2
769	2	2803	2
726	3	2849	3
441	0	3054	0
2232	2	2914	2
822	2	2922	2
567	2	2803	2
48	2	3044	2
1591	2	2803	2
1324	2	3042	2
1550	2	3030	2
1029	1	2923	1
1984	2	3046	2
461	2	2749	2
655	3	2849	3
643	2	2749	2
436	2	3048	2
980	2	2749	2
375	0	2876	0
2246	2	2921	2
1009	2	2922	2
201	2	2803	2
2185	2	3022	2
1746	2	2791	2
436	2	2777	2
671	2	2718	2
1026	2	2854	2
1073	2	3042	2
2529	2	2749	2
1260	2	2995	2
270	2	2803	2
281	2	2718	2
826	3	3040	3
1481	2	2909	2
571	2	2830	2
765	2	3042	2
792	2	2921	2
828	2	3042	2
2106	2	2901	2
429	3	2849	3
31	2	2758	2
567	2	2833	2
820	2	3018	2
1537	3	2866	3
1382	2	2880	2
2464	2	2803	2
2306	2	3042	2
1463	2	2921	2
1013	2	3042	2
436	2	2868	2
