# Supplementary material for: Environmental change makes robust ecological networks fragile
Source: Nat Commun. 2016 Aug 11;7:12462. doi: 10.1038/ncomms12462 (PMC4987532; doi:10.1038/ncomms12462)
Supplement: Supplementary Data 1 — Host-parasite networks and host extinction sequences in Avida experiments. The compressed archive includes the 100 co-evolved host-parasite networks and the host extinction sequences in the historical scenario. [file ncomms12462-s2.zip › Supplementary_data_S1/host_parasite_network_74.csv]

host_genotype	host_phenotype	parasite_genotype	parasite_phenotype
2053	01	3885	012
242	01	3873	01
514	01	3897	0
2677	01	3982	01
772	01	3740	0
1538	01	3848	01
2388	01	3753	013
1380	01	3839	01
3478	01	3928	01
367	01	3740	0
1432	02	3804	0
1687	02	3768	012
756	01	3806	0
92	03	3758	01
1149	03	3825	0
561	03	3910	01
1211	01	3878	0
1242	01	3782	0
2035	01	3963	0
1504	01	3727	0
321	03	3892	01235
1690	01	3916	0
932	01	3740	0
613	01	3721	01
1560	03	3749	013
582	01	3784	01
245	01	3772	01
1026	01	3811	0
367	01	3795	0
1056	01	3902	01235
1145	3	3895	013
571	01	3868	0
545	03	3828	0
323	01	3902	01235
580	01	3738	0
2342	01	3885	012
2328	01	3952	01
2435	01	3745	01
502	012	3717	012
1007	01	3760	0
444	02	3961	013
536	01	3883	01
1325	2	3987	01235
762	3	3854	3
620	01	3753	013
580	01	3780	01
1380	01	3762	1
1369	01	3975	0
2093	2	3720	012
1503	3	3935	013
932	01	3796	0
1387	3	3953	013
613	01	3872	01
1542	02	3888	0
1329	2	3921	012
2161	01	3890	01
1678	01	3907	0
916	01	3740	0
2806	01	3815	01
1063	01	3917	0
1654	01	3929	0
366	01	3957	01
372	01	3903	0
1729	02	3860	02
996	01	3924	012
2466	01	3723	013
547	01	3985	03
681	01	3816	023
582	01	3836	01
620	01	3946	1
1017	01	3922	0
3167	01	3867	0123
94	01	3958	01
171	01	3902	01235
94	01	3815	01
478	01	3897	0
9	02	3726	012
1727	01	3762	1
101	01	3912	0
833	03	3803	01
572	01	3817	01
2012	01	3952	01
2047	01	3902	01235
772	01	3824	0
1729	02	3727	0
1099	01	3952	01
1809	01	3899	0
50	2	3880	0123
865	01	3767	0
758	3	3818	13
1214	01	3740	0
394	01	3901	0
394	01	3900	0
502	012	3978	012
1102	0	3902	01235
1281	1	3790	01
1589	012	3906	012
579	01	3907	0
326	01	3740	0
434	01	3947	03
756	01	3729	01
703	1	3857	01
304	1	3831	01
1017	01	3845	0
245	01	3883	01
205	02	3932	02
2235	01	3740	0
2372	012	3884	012
523	01	3800	0
758	3	3968	03
1267	02	3804	0
1887	01	3809	03
407	01	3869	0
1604	012	3787	012
3179	0	3794	01
2400	1	3959	013
166	01	3913	013
1511	03	3835	0
1584	01	3902	01235
675	01	3952	01
536	01	3959	013
1584	01	3880	0123
166	01	3792	013
595	012	3841	01
2378	02	3773	01
309	3	3838	013
393	02	3773	01
45	3	3953	013
756	01	3914	0
1680	02	3914	0
2162	01	3983	013
290	02	3902	01235
740	02	3880	0123
620	01	3983	013
2023	01	3815	01
803	01	3868	0
1641	05	3902	01235
366	01	3814	01
582	01	3786	01
3113	03	3868	0
596	01	3952	01
477	01	3907	0
13	1	3752	013
474	01	3792	013
1993	01	3753	013
459	01	3736	0
119	03	3868	0
481	03	3757	0
1438	02	3922	0
471	012	3787	012
367	01	3901	0
2168	03	3930	0
129	01	3887	0
502	012	3920	012
597	01	3825	0
1159	01	3762	1
180	03	3909	0
549	01	3885	012
1471	03	3757	0
1099	01	3762	1
507	3	3959	013
33	01	3757	0
9	02	3933	0
1381	01	3981	01
2658	02	3861	013
195	02	3861	013
1145	3	3870	013
284	01	3814	01
284	01	3958	01
609	03	3923	01
321	03	3802	01
2371	01	3914	0
117	01	3740	0
2335	03	3749	013
2395	01	3839	01
919	01	3929	0
446	01	3902	01235
250	01	3901	0
2980	02	3889	0
295	02	3945	01
963	01	3739	0
131	01	3773	01
1093	01	3792	013
3084	01	3806	0
496	03	3742	0
912	01	3753	013
2062	01	3949	0
335	03	3742	0
460	03	3742	0
1846	01	3886	01
1850	01	3901	0
579	01	3857	01
3089	01	3864	0
1546	2	3718	012
3579	03	3895	013
407	01	3745	01
195	02	3875	01
2939	02	3867	0123
527	2	3884	012
944	01	3824	0
2994	01	3907	0
2462	01	3720	012
912	01	3730	013
919	01	3966	0
549	01	3960	03
3053	01	3740	0
1584	01	3891	0123
88	2	3902	01235
161	3	3895	013
2541	3	3838	013
1152	01	3762	1
208	01	3762	1
1288	3	3895	013
422	02	3791	01
1900	03	3885	012
762	3	3895	013
2089	02	3891	0123
1495	3	3838	013
1250	03	3881	01
891	01	3952	01
260	01	3847	0
9	02	3902	01235
282	2	3924	012
1408	01	3773	01
919	01	3757	0
1450	03	3852	0
1885	01	3902	01235
33	01	3929	0
487	01	3913	013
366	01	3771	01
873	03	3868	0
1366	02	3925	01
158	01	3939	01
434	01	3753	013
487	01	3983	013
1658	01	3907	0
444	02	3899	0
1311	01	3927	0
595	012	3920	012
917	1	3873	01
2666	01	3989	01
474	01	3823	01
87	01	3880	0123
580	01	3754	0
597	01	3811	0
475	01	3958	01
819	2	3902	01235
475	01	3815	01
1390	01	3902	01235
1149	03	3904	0
943	01	3788	0
326	01	3796	0
952	01	3792	013
329	01	3928	01
1497	012	3763	012
195	02	3962	01
166	01	3727	0
518	03	3881	01
199	01	3839	01
3352	01	3902	01235
86	2	3885	012
94	01	3905	01
547	01	3809	03
1712	01	3766	013
9	02	3891	0123
424	01	3781	0
64	01	3749	013
496	03	3811	0
410	01	3902	01235
1542	02	3846	0
326	01	3879	0
1026	01	3770	0
518	03	3814	01
528	01	3804	0
711	012	3718	012
9	02	3799	0
496	03	3757	0
603	012	3719	012
2435	01	3977	01
137	01	3805	0
3446	02	3891	0123
3098	01	3857	01
283	4	3746	04
596	01	3839	01
1468	01	3862	0
13	1	3792	013
133	01	3762	1
1906	01	3983	013
27	01	3761	0
491	01	3948	0
988	01	3861	013
1017	01	3862	0
2808	01	3926	013
1504	01	3861	013
831	01	3942	01
475	01	3853	01
148	2	3816	023
2216	02	3940	01
1371	01	3804	0
1906	01	3913	013
1595	2	3921	012
106	01	3911	0
952	01	3752	013
2646	0	3773	01
1302	01	3822	0
533	03	3745	01
595	012	3763	012
1684	01	3726	012
2432	01	3837	01
332	01	3944	0
763	03	3733	01
1497	012	3921	012
326	01	3769	0
406	01	3873	01
491	01	3824	0
2028	01	3720	012
1120	01	3730	013
1093	01	3913	013
795	12	3958	01
424	01	3756	0
535	01	3801	0
944	01	3889	0
87	01	3866	02
2120	01	3762	1
1658	01	3874	0
620	01	3728	013
