# Supplementary material for: Environmental change makes robust ecological networks fragile
Source: Nat Commun. 2016 Aug 11;7:12462. doi: 10.1038/ncomms12462 (PMC4987532; doi:10.1038/ncomms12462)
Supplement: Supplementary Data 1 — Host-parasite networks and host extinction sequences in Avida experiments. The compressed archive includes the 100 co-evolved host-parasite networks and the host extinction sequences in the historical scenario. [file ncomms12462-s2.zip › Supplementary_data_S1/host_parasite_network_75.csv]

host_genotype	host_phenotype	parasite_genotype	parasite_phenotype
54	0	1569	01
86	04	1498	034
28	05	1545	034
85	0	1296	0
1032	04	1498	034
75	34	1495	4
880	4	1643	034
342	0	1564	0
56	0	1330	034
539	46	1498	034
333	0	1643	034
212	4	1392	4
1029	03	1296	0
41	04	1697	34
119	14	1686	034
187	134	1556	13
379	05	1643	034
696	0	1305	034
445	01	1427	03
246	4	1581	4
167	0	1300	03
591	0	1300	03
326	0	1469	03
827	46	1523	4
62	34	1495	4
97	4	1629	034
76	3	1352	034
184	34	1523	4
59	04	1406	4
701	0	1564	0
56	0	1583	034
528	014	1688	034
1122	1	1612	01
87	0	1545	034
734	1	1463	013
918	0	1407	034
11	0	1732	0
378	04	1431	34
642	04	1555	03
16	0	1493	03
16	0	1491	034
307	034	1565	013
85	0	1631	0
28	05	1666	034
30	34	1495	4
110	4	1488	4
89	4	1330	034
913	4	1371	4
326	0	1300	03
29	04	1289	03
186	0	1555	03
365	34	1495	4
930	4	1643	034
23	1	1569	01
682	04	1431	34
806	46	1498	034
40	0	1442	0
489	0	1315	03
238	1	1304	01
408	3	1555	03
437	4	1581	4
404	14	1498	034
526	3	1463	013
415	0	1378	01
425	0	1367	034
42	0	1300	03
813	034	1443	4
1006	0	1437	034
88	0	1498	034
207	3	1300	03
704	03	1631	0
215	46	1583	034
577	0	1300	03
55	1	1584	1
16	0	1373	03
560	03	1498	034
576	0	1555	03
63	0	1638	013
22	4	1583	034
174	4	1581	4
124	34	1716	03
455	34	1495	4
580	46	1583	034
476	0	1498	034
313	46	1583	034
127	0	1300	03
416	0	1631	0
302	4	1581	4
442	46	1330	034
342	0	1305	034
41	04	1489	34
141	46	1284	034
71	4	1498	034
219	1	1395	01
106	34	1495	4
735	46	1626	4
72	0	1631	0
15	0	1316	0
333	0	1352	034
16	0	1307	0
32	3	1621	03
631	14	1396	01
128	0	1300	03
351	34	1443	4
927	34	1495	4
657	0	1498	034
1012	0	1305	034
478	0	1555	03
715	4	1643	034
676	034	1555	03
41	04	1322	34
713	34	1707	4
130	4	1308	4
101	0	1545	034
211	04	1472	34
97	4	1583	034
76	3	1643	034
426	0	1583	034
341	46	1541	34
1103	46	1540	034
335	0	1656	03
28	05	1725	034
38	0	1471	03
40	0	1569	01
116	34	1443	4
445	01	1300	03
163	46	1417	4
716	0	1679	03
352	46	1407	034
158	0	1660	03
53	03	1493	03
413	04	1326	4
1	4	1382	034
491	4	1581	4
709	46	1540	034
751	04	1626	4
16	0	1545	034
98	04	1318	03
310	04	1498	034
203	0	1684	01
63	0	1574	013
21	46	1382	034
152	4	1581	4
176	4	1326	4
219	1	1537	01
419	01	1295	0
227	0	1442	0
22	4	1686	034
513	04	1583	034
187	134	1498	034
184	34	1495	4
456	46	1407	034
229	04	1442	0
11	0	1590	03
720	0	1663	0
23	1	1726	1
510	0	1686	034
114	0	1373	03
324	46	1407	034
21	46	1431	34
124	34	1443	4
294	0	1300	03
598	4	1407	034
277	0	1305	034
73	04	1614	013
221	0	1631	0
469	14	1498	034
1001	4	1326	4
41	04	1362	34
205	0	1679	03
108	46	1382	034
137	46	1498	034
414	0	1569	01
241	4	1488	4
357	46	1543	4
1206	3	1733	3
16	0	1435	03
38	0	1555	03
339	3	1686	034
405	04	1295	0
346	0	1555	03
691	46	1540	034
97	4	1497	4
160	4	1543	4
543	34	1310	013
120	46	1543	4
29	04	1583	034
250	34	1495	4
21	46	1543	4
21	46	1541	34
109	34	1495	4
287	0	1545	034
845	01	1555	03
163	46	1543	4
226	0	1631	0
992	0	1631	0
84	46	1545	034
511	0	1545	034
135	3	1555	03
130	4	1371	4
13	3	1686	034
982	0	1600	03
212	4	1672	4
980	0	1656	03
990	0	1493	03
156	0	1300	03
243	46	1583	034
181	0	1555	03
44	03	1686	034
1020	1	1624	01
100	4	1551	4
265	4	1581	4
15	0	1300	03
267	46	1543	4
319	35	1739	03
14	3	1463	013
323	46	1498	034
212	4	1691	4
101	0	1305	034
141	46	1702	034
42	0	1576	03
1	4	1643	034
1076	4	1371	4
40	0	1356	0
656	0	1340	03
140	3	1300	03
403	0	1545	034
506	0	1300	03
21	46	1643	034
101	0	1479	013
551	04	1498	034
38	0	1380	013
11	0	1731	03
699	46	1392	4
189	4	1433	4
417	4	1498	034
393	46	1407	034
541	0	1528	01
473	0	1498	034
530	0	1631	0
309	04	1431	34
633	3	1555	03
644	03	1555	03
110	4	1392	4
139	0	1463	013
102	1	1396	01
139	0	1300	03
645	0	1555	03
23	1	1612	01
22	4	1671	034
789	4	1369	4
440	4	1597	4
189	4	1642	4
89	4	1456	4
340	0	1305	034
468	46	1382	034
460	34	1495	4
69	4	1581	4
356	4	1643	034
601	34	1495	4
230	0	1528	01
592	0	1300	03
86	04	1583	034
414	0	1527	0
828	034	1498	034
399	0	1330	034
525	1	1396	01
251	4	1401	034
17	0	1673	013
13	3	1615	013
158	0	1555	03
282	0	1305	034
35	04	1300	03
510	0	1657	03
394	0	1300	03
15	0	1693	03
148	0	1583	034
1057	134	1357	1
80	01	1300	03
619	4	1583	034
452	1	1592	01
48	35	1641	013
625	3	1686	034
147	12	1592	01
424	04	1543	4
586	0	1300	03
344	46	1541	34
391	1	1592	01
16	0	1721	034
81	46	1583	034
344	46	1543	4
40	0	1631	0
433	4	1581	4
108	46	1401	034
111	46	1626	4
63	0	1315	03
830	0	1300	03
380	04	1431	34
794	3	1656	03
130	4	1386	4
628	0	1300	03
523	0	1631	0
449	4	1643	034
769	04	1300	03
456	46	1392	4
795	46	1541	34
170	34	1523	4
43	1	1396	01
1059	3	1733	3
760	46	1643	034
815	4	1495	4
108	46	1540	034
60	34	1495	4
308	3	1463	013
53	03	1305	034
198	0	1493	03
372	3	1545	034
292	3	1463	013
38	0	1300	03
929	4	1326	4
33	12	1635	01
85	0	1655	0
705	4	1643	034
57	46	1498	034
6	04	1589	034
96	1	1396	01
387	0	1498	034
583	3	1310	013
6	04	1498	034
276	0	1300	03
553	1	1410	01
81	46	1543	4
303	4	1495	4
277	0	1545	034
16	0	1600	03
412	0	1686	034
726	0	1666	034
93	0	1300	03
406	0	1546	0
14	3	1673	013
567	034	1551	4
337	0	1305	034
41	04	1472	34
684	4	1495	4
112	3	1733	3
463	0	1569	01
42	0	1498	034
132	0	1305	034
71	4	1583	034
12	46	1451	4
410	0	1663	0
239	0	1300	03
51	0	1555	03
700	46	1583	034
221	0	1405	0
213	34	1495	4
173	04	1498	034
401	0	1555	03
154	1	1539	01
533	04	1498	034
448	1	1281	01
31	34	1581	4
1079	46	1433	4
585	12	1592	01
373	04	1431	34
200	0	1305	034
772	034	1495	4
314	3	1623	3
59	04	1498	034
160	4	1643	034
1010	0	1493	03
62	34	1707	4
395	04	1583	034
843	34	1495	4
83	1	1396	01
212	4	1407	034
225	014	1498	034
451	4	1583	034
659	0	1300	03
24	14	1498	034
1101	04	1707	4
17	0	1463	013
531	04	1326	4
1026	04	1698	4
212	4	1583	034
549	04	1714	034
163	46	1438	034
1007	46	1498	034
753	03	1643	034
131	3	1328	03
629	4	1407	034
116	34	1495	4
396	0	1555	03
21	46	1367	034
303	4	1523	4
11	0	1300	03
637	46	1407	034
75	34	1523	4
172	0	1365	034
269	034	1555	03
848	12	1635	01
15	0	1507	03
59	04	1333	034
439	3	1583	034
11	0	1498	034
198	0	1600	03
71	4	1406	4
1041	14	1498	034
526	3	1623	3
231	46	1495	4
339	3	1463	013
149	04	1583	034
681	03	1555	03
351	34	1495	4
797	46	1498	034
121	0	1718	03
8	1	1726	1
297	1	1624	01
194	34	1443	4
162	46	1543	4
172	0	1643	034
563	0	1583	034
621	3	1463	013
587	3	1555	03
42	0	1590	03
607	4	1407	034
73	04	1311	013
63	0	1590	03
251	4	1643	034
447	46	1407	034
78	04	1542	0
63	0	1636	03
82	4	1581	4
307	034	1543	4
291	0	1555	03
16	0	1643	034
369	1	1624	01
211	04	1489	34
141	46	1643	034
58	4	1643	034
468	46	1540	034
467	0	1300	03
691	46	1382	034
338	0	1305	034
13	3	1583	034
498	4	1643	034
215	46	1403	034
108	46	1327	034
694	0	1528	01
382	0	1579	03
17	0	1640	03
626	3	1463	013
211	04	1322	34
95	0	1300	03
63	0	1686	034
235	0	1555	03
41	04	1431	34
737	0	1569	01
405	04	1631	0
417	4	1403	034
41	04	1344	4
130	4	1326	4
574	0	1718	03
92	3	1686	034
1	4	1365	034
53	03	1545	034
117	03	1463	013
421	0	1569	01
534	3	1498	034
256	3	1733	3
794	3	1621	03
446	34	1668	04
1	4	1494	034
327	0	1658	01
274	46	1540	034
448	1	1396	01
332	0	1555	03
260	3	1283	3
1090	14	1498	034
986	0	1643	034
139	0	1640	03
4	0	1300	03
377	4	1365	034
475	12	1410	01
741	0	1558	03
290	34	1495	4
15	0	1470	03
417	4	1583	034
87	0	1600	03
13	3	1407	034
56	0	1438	034
13	3	1404	03
350	34	1581	4
243	46	1543	4
386	0	1498	034
736	1	1612	01
248	0	1555	03
176	4	1371	4
22	4	1552	034
442	46	1650	034
606	14	1498	034
130	4	1363	4
15	0	1718	03
873	34	1498	034
719	0	1305	034
52	14	1363	4
490	0	1300	03
175	4	1581	4
505	0	1555	03
527	0	1545	034
215	46	1330	034
453	0	1300	03
284	0	1569	01
20	46	1583	034
418	04	1492	34
97	4	1543	4
202	34	1495	4
21	46	1540	034
924	04	1498	034
1140	0	1300	03
780	4	1643	034
217	34	1443	4
53	03	1643	034
218	03	1545	034
110	4	1407	034
33	12	1410	01
544	0	1612	01
360	4	1643	034
31	34	1608	4
233	04	1498	034
420	0	1631	0
867	4	1543	4
520	034	1495	4
9	4	1597	4
1004	4	1643	034
102	1	1304	01
127	0	1555	03
1017	34	1495	4
589	0	1555	03
97	4	1727	4
624	014	1498	034
667	4	1407	034
822	4	1371	4
499	04	1431	34
614	3	1320	03
141	46	1540	034
409	04	1498	034
119	14	1498	034
388	034	1498	034
224	14	1498	034
1028	03	1407	034
689	04	1498	034
13	3	1630	03
225	014	1485	4
768	034	1523	4
1035	14	1498	034
862	04	1318	03
186	0	1300	03
371	0	1300	03
111	46	1367	034
135	3	1535	03
266	01	1300	03
58	4	1290	034
718	04	1583	034
20	46	1407	034
16	0	1666	034
16	0	1305	034
249	46	1498	034
16	0	1663	0
436	4	1583	034
185	4	1498	034
124	34	1670	03
282	0	1564	0
11	0	1462	034
898	34	1581	4
329	04	1643	034
351	34	1523	4
590	0	1300	03
410	0	1305	034
550	4	1518	4
89	4	1498	034
283	03	1631	0
342	0	1493	03
1118	034	1495	4
331	01	1555	03
33	12	1464	01
594	3	1686	034
172	0	1437	034
349	04	1498	034
105	034	1281	01
482	34	1581	4
519	4	1305	034
400	0	1365	034
1	4	1543	4
28	05	1643	034
400	0	1563	03
16	0	1564	0
181	0	1380	013
21	46	1583	034
98	04	1656	03
314	3	1463	013
581	34	1555	03
648	05	1666	034
81	46	1626	4
649	04	1656	03
550	4	1581	4
353	0	1583	034
154	1	1675	01
922	0	1686	034
16	0	1365	034
180	0	1300	03
643	04	1318	03
448	1	1624	01
157	0	1555	03
11	0	1640	03
1093	04	1407	034
42	0	1736	03
114	0	1545	034
111	46	1540	034
26	04	1569	01
291	0	1300	03
1	4	1667	034
328	0	1555	03
111	46	1543	4
