# Supplementary material for: Environmental change makes robust ecological networks fragile
Source: Nat Commun. 2016 Aug 11;7:12462. doi: 10.1038/ncomms12462 (PMC4987532; doi:10.1038/ncomms12462)
Supplement: Supplementary Data 1 — Host-parasite networks and host extinction sequences in Avida experiments. The compressed archive includes the 100 co-evolved host-parasite networks and the host extinction sequences in the historical scenario. [file ncomms12462-s2.zip › Supplementary_data_S1/host_parasite_network_76.csv]

host_genotype	host_phenotype	parasite_genotype	parasite_phenotype
1900	12	3891	01
149	45	2971	014
1847	12	4111	016
610	12	3380	013
105	6	3526	06
860	45	3980	0134
840	15	3867	016
58	03	3987	01
102	12	3891	01
843	01	3245	0136
704	01	3774	013
1585	24	4244	0134
671	3	3873	0134
505	35	2643	03
77	3	3821	013
364	45	3873	0134
364	45	3874	0134
1505	6	3899	016
144	12	2928	1
98	6	3656	06
385	45	4015	034
49	01	3201	0
131	12	2936	01
397	4	3145	34
310	12	3555	0134
1288	01	4203	0
44	45	3864	0456
25	12	3150	012
92	6	3350	06
8	45	2713	034
421	01	2621	0
931	45	4127	0134
970	12	4042	0135
95	4	3682	0146
38	4	2965	034
1931	12	3067	01
247	123	2718	0134
318	3	3550	013
410	12	2924	013
513	012	3739	01
267	45	3974	0134
383	45	3012	0135
64	6	3324	016
640	45	2861	4
1759	12	2858	01
1005	01	4127	0134
117	15	3393	0134
325	01	3194	01
2	45	2839	0134
325	01	3191	1
863	0	3909	0134
509	12	3501	016
4	45	4020	0134
274	6	2869	016
325	01	3996	1
1099	35	3901	0134
1572	12	3821	013
715	01	4127	0134
258	3	3342	13
1229	05	2908	06
797	01	3117	013
1360	12	2687	01
996	01	3039	0
561	01	4064	034
1100	03	3393	0134
1903	4	2786	0134
20	45	2970	4
1671	45	3096	034
810	12	3523	2
165	45	3719	034
1759	12	4011	016
431	3	2732	01356
854	01	3654	03456
962	12	3708	016
1220	1	3872	01
620	4	3997	034
541	012	3147	01
1971	12	2790	0134
1961	4	3767	0134
596	12	2927	01
765	1	4206	01
65	12	2678	1
1151	01	3312	0
953	01	3118	0134
57	45	2713	034
28	12	3795	0134
827	123	4155	0136
1977	45	2764	034
57	45	2718	0134
1349	1	3352	016
1832	12	2989	016
149	45	2764	034
2390	12	4089	016
747	12	3008	013
400	12	3810	013
1276	45	3371	0134
144	12	2929	1
942	45	4042	0135
17	23	3364	013
876	45	3864	0456
1987	01	2972	034
2232	0	3873	0134
567	45	2940	0134
70	24	3424	134
746	1	2911	01
681	45	3795	0134
769	01	2679	0134
1160	12	3256	016
537	35	3394	03
1120	0	3893	016
552	4	3089	034
2047	35	3795	0134
178	12	3821	013
110	45	4059	034
228	01	3696	0136
178	12	3826	0136
248	01	4210	016
538	4	3953	04
509	12	3737	016
505	35	2987	034
97	4	2761	34
806	12	2986	1
182	4	2885	0134
1268	12	2807	1
131	12	4089	016
1670	4	3310	0134
1854	15	3605	016
291	12	3861	016
1189	12	3459	016
110	45	4127	0134
802	12	3821	013
361	01	3312	0
249	6	2756	016
301	12	2966	01
386	12	3638	1
1206	24	3007	0134
1656	12	3523	2
495	2	2751	2
388	45	3833	0135
1304	12	4089	016
25	12	2728	016
72	6	3582	016
2020	4	3654	03456
83	12	2665	013
155	01	2672	034
155	01	2671	0
381	12	2991	016
67	45	3109	034
319	013	4122	0134
930	01	2623	0134
307	24	3499	04
386	12	3708	016
1749	12	3159	1
637	12	3303	1
1587	45	3014	34
114	45	3325	4
1520	45	2650	04
114	45	3326	4
1757	12	3124	01
1164	45	3351	0456
387	12	3858	0134
47	1	3683	0123
22	3	2780	0134
724	12	3023	013
761	12	4235	01
1191	45	2677	034
949	6	3722	016
913	45	3791	034
1070	01	4244	0134
357	4	3818	034
1021	12	2656	012
30	6	2726	046
421	01	3039	0
930	01	3044	0
258	3	3712	13
69	12	3736	0134
1321	35	3858	0134
199	01	4060	05
1771	45	3834	034
1979	12	3092	013
875	12	3282	016
325	01	3052	1
1524	3	2876	01356
145	24	4107	04
132	12	3665	016
1051	01	3312	0
328	12	2698	013
413	24	2888	0134
1299	01	4066	0
882	6	3577	03456
560	6	2869	016
776	12	4160	016
2582	045	2862	0146
203	03	3864	0456
420	4	3682	0146
561	01	2913	03
117	15	2903	013
484	45	3598	034
475	35	3339	013
734	12	3386	23
996	01	3312	0
299	01	3122	0
140	6	4155	0136
363	6	3765	06
1868	3	3474	013
997	4	3118	0134
481	04	2857	013
794	4	3236	34
1208	45	2790	0134
41	45	3011	034
157	45	3957	034
41	45	3014	34
708	6	3756	06
1287	24	3148	04
978	12	2947	01
411	012	3697	01
230	45	3900	034
73	01	4060	05
304	12	2782	01
1335	5	3012	0135
1154	45	3289	0134
1645	01	2773	01
427	01	3692	0
629	1	3899	016
198	45	3091	0135
798	01	3328	0
498	01	3293	1
2318	12	3802	016
69	12	4238	013
426	45	3485	04
1938	6	2729	01356
746	1	3697	01
110	45	3246	034
110	45	3247	034
1002	45	4064	034
78	012	2754	0
637	12	3683	0123
78	012	2752	01
539	12	3157	015
1073	01	4081	0
139	01	4075	01
124	6	3519	016
1591	6	4012	03456
316	12	3422	01
2264	12	3523	2
865	0	3071	01356
830	45	2894	0134
25	12	3952	01
904	45	2663	0134
1125	6	3708	016
598	12	3496	01356
319	013	3038	01
29	6	4007	016
524	12	3891	01
884	45	3846	34
1081	45	3043	34
1032	12	4228	016
156	4	3659	01345
411	012	2922	0
2144	12	3472	01
430	12	2966	01
121	45	3889	034
1951	03	3402	0
2310	01	3329	0
273	12	3591	01
566	01	2978	0134
1685	6	3691	06
359	45	3499	04
1422	12	4034	013
67	45	4127	0134
29	6	3567	016
722	012	2698	013
2549	45	3654	03456
824	4	3034	0134
109	123	3269	13
2007	12	3486	016
2048	45	3800	03456
1353	01	3039	0
605	15	2859	13
65	12	3899	016
2530	12	3891	01
589	24	2809	046
118	12	2783	01
1178	35	4042	0135
1995	45	4070	034
1863	12	2947	01
583	45	3986	034
1002	45	3246	034
326	45	4157	034
169	6	2869	016
2216	123	3722	016
610	12	3675	0134
879	35	2715	034
832	12	3810	013
261	12	4011	016
580	12	2656	012
2336	1	3833	0135
1633	12	3241	23
370	12	3599	013
1264	4	3847	4
239	12	2782	01
370	12	3597	01
1719	12	4044	134
288	6	2728	016
896	1	3697	01
319	013	2965	034
1475	12	3486	016
1004	45	3580	03456
610	12	4042	0135
1696	12	3523	2
524	12	3825	01
1312	3	3589	34
465	12	4112	013
2177	056	4167	0135
384	13	2986	1
1560	23	3302	013
1017	45	3017	0135
1902	12	3891	01
859	12	2869	016
537	35	3099	034
918	12	4210	016
791	12	4185	01
142	1	4179	0125
190	01	3489	06
1173	12	4014	016
323	3	2810	01356
132	12	3744	013
941	6	3781	016
1187	1	3486	016
768	12	3081	25
261	12	3207	016
377	3	2720	034
139	01	3853	01
291	12	3207	016
1877	01	3708	016
948	12	3094	0125
527	45	3403	4
626	12	3708	016
1448	12	3273	01
1350	01	2636	01
45	6	2822	016
1067	45	2844	4
1598	01	3700	0136
577	12	2712	016
675	24	4107	04
396	03	4218	06
772	12	4117	2
847	6	4154	03456
21	45	3842	034
1108	12	3294	016
933	12	3807	01
896	1	3187	01
325	01	4072	0134
312	6	3377	06
624	45	3091	0135
927	4	2790	0134
196	3	2735	34
864	35	3487	0134
965	45	3087	34
228	01	3185	0
166	6	3789	0456
575	6	3708	016
175	01	2845	0
80	35	3339	013
501	6	3579	016
325	01	2923	013
113	12	4155	0136
58	03	3843	016
1863	12	4237	01
424	12	3760	01
630	1	3422	01
1520	45	4020	0134
147	12	3841	1
606	12	3975	0134
230	45	3383	034
579	1	2911	01
325	01	2631	0134
1310	123	3211	0134
399	01	3632	013
189	45	2729	01356
194	12	3425	012
809	01	4127	0134
867	2	3284	012
880	12	3587	016
144	12	2800	016
102	12	3751	01
103	45	3980	0134
493	12	3237	012
1009	12	3523	2
4	45	3000	34
62	45	4100	34
169	6	3656	06
741	3	2848	034
119	12	2914	016
1506	1	3899	016
596	12	3260	016
201	01	3467	1
118	12	3336	01
424	12	2961	01
240	35	2790	0134
118	12	2790	0134
669	01	3116	0
616	12	3950	01
1922	01	3692	0
360	12	2858	01
668	6	2676	06
591	45	3011	034
513	012	3872	01
1170	3	3126	013
19	3	2729	01356
1721	01	3842	034
2058	12	4011	016
9	0	3210	0345
1444	01	3922	01
1583	12	4075	01
1428	45	2842	34
1155	12	4046	23
454	24	4164	0134
522	3	3550	013
981	12	3195	016
534	03	2647	016
1752	45	3507	34
336	45	3834	034
1610	45	4167	0135
1212	12	4089	016
602	01	4191	0
362	3	2940	0134
55	01	3452	034
1440	12	3875	016
748	12	3273	01
323	3	3732	01356
347	03	2936	01
1805	1	3683	0123
477	24	4147	4
1603	45	2770	04
1483	12	4174	1
196	3	4155	0136
198	45	4167	0135
132	12	3603	013
22	3	3188	013
525	12	3797	016
523	12	3585	0134
465	12	3891	01
1665	123	4014	016
94	12	3523	2
2300	1	3739	01
190	01	3655	06
998	4	2965	034
982	12	3343	1
1108	12	3676	016
549	45	3210	0345
1427	35	4058	03
1450	45	4127	0134
188	012	3361	01
813	4	2948	0134
1937	4	3236	34
323	3	2732	01356
461	12	3737	016
386	12	2786	0134
162	45	4086	034
319	013	2835	034
609	01	2967	01
1645	01	2971	014
972	12	2707	013
1082	12	3523	2
123	4	3027	0134
128	4	3015	0134
422	3	4015	034
1379	03	3843	016
457	01	3692	0
2118	123	3659	01345
14	3	2839	0134
557	01	3039	0
2285	12	4123	2
581	13	3769	34
524	12	3021	013
1598	01	3631	016
1540	12	4078	1
769	01	2680	016
744	1	3872	01
354	3	3885	13
84	45	3808	034
246	01	3708	016
1042	12	3807	01
525	12	3422	01
734	12	3390	02
71	45	3726	34
185	45	3015	0134
55	01	3524	016
1698	12	2855	1
1332	4	3247	034
195	12	2636	01
150	12	3891	01
803	35	2987	034
483	1	2698	013
91	12	4046	23
1665	123	3941	016
299	01	3692	0
471	01	4006	016
316	12	4221	01
613	12	3618	016
516	12	3760	01
437	123	3797	016
55	01	3295	016
343	12	3523	2
327	45	3982	0134
169	6	3572	016
134	12	3222	1
506	45	2946	034
931	45	3113	34
186	12	3408	016
1074	6	2803	06
420	4	4178	034
537	35	3909	0134
434	4	4126	0134
11	45	3897	0134
1570	01	4210	016
556	4	3642	034
2169	6	3572	016
673	01	3470	016
212	4	3636	0134
1344	1	2698	013
132	12	3017	0135
1309	1	3899	016
1867	6	3572	016
49	01	2863	034
25	12	3592	01
384	13	4138	013
1553	12	2936	01
225	24	2887	034
185	45	2820	0134
4	45	3654	03456
292	45	3232	0134
4	45	3493	045
1223	12	3532	2
4	45	3491	0134
1223	12	3530	2
299	01	3549	034
1350	01	4135	016
144	12	3565	01
351	45	2891	015
186	12	3410	016
169	6	2804	06
1252	12	3592	01
714	3	3066	3
1351	45	3817	034
249	6	3682	0146
207	3	4156	034
631	12	3585	0134
1365	12	3008	013
325	01	3406	1
984	4	3102	34
438	35	3759	034
62	45	3811	134
634	03	3140	03456
988	23	2758	3
1690	12	3737	016
166	6	4007	016
917	3	3552	34
44	45	3139	03456
785	45	2713	034
859	12	3573	016
1530	23	3227	034
260	45	2663	0134
249	6	3978	016
495	2	3613	2
722	012	3851	01
147	12	3624	01
930	01	3321	1
100	1	3939	016
1798	4	3497	0134
192	6	2824	06
142	1	4115	012
305	123	3416	013
951	12	3523	2
44	45	3002	035
303	12	3824	0134
660	12	3229	235
283	45	2663	0134
2071	1	2698	013
1866	45	3011	034
4	45	3947	046
4	45	4150	056
280	12	2906	01
1424	6	4154	03456
119	12	3052	1
1169	35	4127	0134
1554	12	3092	013
190	01	2717	034
337	1	4028	01
508	4	4015	034
1325	12	4211	016
11	45	3969	0134
1844	4	3170	04
450	01	3842	034
1102	45	3834	034
1013	01	4071	0134
145	24	2888	0134
2299	12	3825	01
145	24	2885	0134
182	4	3889	034
1616	12	3220	013
1349	1	4089	016
1144	2	3530	2
245	45	3119	0134
905	12	3683	0123
549	45	4152	03456
1992	45	3011	034
57	45	3487	0134
536	12	4228	016
1765	4	2642	034
552	4	3015	0134
18	45	3166	0134
953	01	3701	0
217	12	3523	2
533	45	3763	0134
1194	45	3671	34
85	45	3325	4
636	3	3418	034
507	12	2675	013
1367	3	2980	013
443	3	3753	0134
1645	01	2697	0
51	45	3666	0134
413	24	3747	0134
680	45	3119	0134
49	01	3654	03456
1071	24	3499	04
578	012	3459	016
737	01	2920	0
900	4	3011	034
1423	1	3833	0135
449	01	2698	013
423	12	3523	2
97	4	3686	34
126	45	3438	14
148	45	3011	034
2192	35	3001	03456
439	12	2983	01
83	12	4231	2
188	012	4158	016
697	12	2707	013
459	12	3092	013
888	45	3325	4
39	6	3856	016
924	123	3664	01
183	01	3106	01
1700	45	4015	034
1063	45	2790	0134
621	3	3118	0134
78	012	4175	01
468	13	2911	01
473	45	3808	034
701	12	3151	01
280	12	2687	01
1998	12	3384	0134
12	45	2946	034
1242	01	3692	0
999	6	3417	03456
407	45	4167	0135
938	45	3444	012345
1433	12	3757	23
838	1	2685	012
503	4	3403	4
228	01	2846	0
922	12	2877	01
535	45	4020	0134
104	4	4136	034
108	12	4206	01
747	12	2813	01
54	6	3708	016
585	12	4042	0135
518	45	3980	0134
297	12	3833	0135
273	12	3149	01
370	12	3364	013
1037	12	4182	02
44	45	3492	34
58	03	3402	0
118	12	3709	01
1906	3	4154	03456
197	12	3220	013
856	6	2869	016
1193	12	3708	016
1948	12	3936	016
1186	12	3410	016
1318	6	3708	016
184	01	2668	01
1885	12	4042	0135
618	4	3118	0134
845	12	3738	013
869	12	2747	1
637	12	3523	2
710	45	3800	03456
646	12	3284	012
1758	12	3523	2
428	12	3803	0136
1488	56	4158	016
1355	3	3712	13
182	4	4170	34
706	45	3763	0134
602	01	2840	0
951	12	3757	23
525	12	2868	01
1070	01	2671	0
78	012	3028	016
1212	12	3422	01
163	12	3280	016
195	12	2983	01
257	35	3414	013
201	01	3116	0
703	15	3682	0146
817	03	3915	013
1348	0	3072	03456
1425	6	2810	01356
974	12	2953	1
842	125	3688	01
598	12	4089	016
1038	12	3663	016
1117	3	3795	0134
901	12	3737	016
874	6	4091	0346
1487	3	3333	034
893	45	3850	4
650	01	4204	0
407	45	3887	0135
379	4	3834	034
789	1	4165	013
915	12	3638	1
550	45	3396	034
309	1	4202	01
410	12	2707	013
1258	6	4111	016
622	45	3763	0134
311	35	3471	0134
534	03	3796	01
1380	012	3425	012
2179	12	4228	016
65	12	4174	1
20	45	3325	4
200	45	3024	0134
179	1	2662	01
315	6	3800	03456
901	12	3080	016
864	35	4094	034
1203	45	4144	0134
371	4	2944	0134
162	45	3795	0134
2025	01	3450	03
113	12	4231	2
2067	123	3890	0134
1693	6	3656	06
415	6	4155	0136
1181	12	3480	013
100	1	3708	016
118	12	2980	013
118	12	2981	134
499	12	3297	2
881	12	3309	2
437	123	3938	016
1057	15	2989	016
1033	02	3999	0134
584	01	3125	018
69	12	3737	016
6	6	3781	016
1806	03	3843	016
382	01	3185	0
612	01	3399	0
289	01	4075	01
479	45	3383	034
118	12	3125	018
298	12	2687	01
17	23	4166	013
1190	6	4210	016
2	45	3764	4
552	4	4168	0134
89	6	3722	016
747	12	3425	012
190	01	2863	034
807	3	3795	0134
249	6	3173	016
886	12	3304	2
2059	01	3842	034
183	01	3393	0134
587	12	4256	23
561	01	3774	013
62	45	3011	034
403	3	3873	0134
1288	01	2850	1
1216	12	2967	01
722	012	2634	013
139	01	3557	01
571	12	4210	016
78	012	3898	016
101	1	2911	01
51	45	3873	0134
226	35	3833	0135
249	6	2832	016
608	1	3683	0123
2429	45	4015	034
190	01	2801	016
197	12	4235	01
1153	12	3339	013
1351	45	3011	034
193	12	2967	01
1460	05	4202	01
588	12	3012	0135
21	45	3247	034
1110	01	3701	0
2319	6	2869	016
317	12	4053	01
1600	45	2844	4
2027	01	3039	0
907	45	3423	34
289	01	2992	034
1234	45	4127	0134
2468	01	3988	034
859	12	3795	0134
182	4	3824	0134
640	45	2717	034
41	45	4241	0134
187	13	2698	013
273	12	4099	01
804	12	3585	0134
785	45	2934	0134
118	12	3478	018
1806	03	3114	034
1307	4	2793	03456
742	6	3576	06
914	12	3457	2
1053	45	3499	04
1463	12	3130	013
1523	12	3220	013
589	24	3499	04
435	45	3763	0134
1659	12	3708	016
1703	12	3872	01
365	3	3118	0134
408	12	3708	016
2245	12	3683	0123
93	24	3499	04
136	12	3143	013
197	12	3960	1
1444	01	3120	1
94	12	3517	2
450	01	3312	0
488	6	3495	016
2251	12	3875	016
756	6	3682	0146
566	01	3328	0
249	6	3171	016
205	6	3733	016
132	12	4247	013
95	4	4178	034
28	12	2801	016
56	6	4155	0136
1613	3	3418	034
2438	1	4228	016
488	6	3275	0136
1548	01	3655	06
1233	01	2992	034
399	01	3252	0134
772	12	3523	2
475	35	3858	0134
796	01	3842	034
794	4	3685	34
443	3	3897	0134
161	3	3471	0134
431	3	3809	01356
105	6	2756	016
1648	12	4048	2
560	6	3656	06
938	45	4108	0135
557	01	3312	0
71	45	2871	4
789	1	4238	013
223	3	2980	013
140	6	4228	016
1184	6	4154	03456
892	24	4109	034
666	1	3054	1
1507	01	3249	016
50	3	3063	03456
426	45	3420	034
2437	01	3636	0134
1710	01	3107	013
145	24	4169	0134
871	45	3913	034
479	45	3289	0134
642	45	3119	0134
300	3	3497	0134
296	1	3833	0135
543	15	3761	0134
120	12	2728	016
600	6	3655	06
292	45	3166	0134
600	6	3656	06
831	1	2732	01356
509	12	4232	01
567	45	4023	034
1010	45	4150	056
1057	15	3203	01
942	45	3675	0134
144	12	4011	016
265	24	3441	0134
249	6	3899	016
1657	1	2698	013
381	12	3065	016
100	1	3065	016
427	01	3473	0
1818	01	3655	06
443	3	3383	034
1876	01	4135	016
1618	0	3185	0
265	24	2888	0134
431	3	2810	01356
1437	0	3011	034
1230	12	3523	2
1731	12	3205	016
1923	6	3656	06
950	01	3679	016
289	01	2983	01
431	3	3496	01356
183	01	3839	013
223	3	2633	03
1752	45	3011	034
76	1	2698	013
195	12	3853	01
803	35	2644	034
1698	12	2782	01
645	12	4166	013
1310	123	2718	0134
1420	12	3520	25
286	45	2790	0134
161	3	3118	0134
67	45	4126	0134
432	6	4089	016
1044	12	4250	01
683	3	2700	0134
981	12	3260	016
360	12	4007	016
1104	12	3260	016
242	12	3020	01
238	6	3605	016
534	03	3205	016
534	03	3206	0
534	03	3207	016
1434	12	3683	0123
201	01	3044	0
704	01	3842	034
2068	4	3118	0134
1232	013	2945	1
22	3	3118	0134
190	01	3346	01
227	12	4198	01
230	45	3897	0134
1384	3	3763	0134
204	01	3185	0
1919	12	3159	1
1223	12	3616	1
202	12	4101	013
815	01	3312	0
1897	6	4006	016
230	45	3166	0134
228	01	2778	013
1988	12	3640	016
1039	45	4126	0134
270	01	3254	0
2076	12	3708	016
342	24	3441	0134
454	24	4242	034
1606	12	2828	2
27	12	3159	1
1592	01	3991	0
789	1	4228	016
1976	1	3663	016
208	12	3963	0135
1427	35	3690	036
1016	12	4256	23
2220	3	3142	01356
756	6	3456	016
872	12	2829	0134
673	01	3700	0136
1184	6	2939	046
121	45	3824	0134
847	6	3806	0456
167	4	3909	0134
138	45	2844	4
738	6	3526	06
236	12	4033	01
57	45	4088	034
741	3	3118	0134
946	45	2844	4
168	6	3676	016
39	6	4210	016
1112	12	3376	01
836	12	3486	016
529	24	4109	034
953	01	3993	0134
1262	12	3073	016
1781	45	2790	0134
102	12	4051	01
1514	12	2751	2
159	6	4210	016
666	1	4209	01
900	4	3287	0134
581	13	2839	0134
110	45	2973	0134
2045	12	3649	016
730	6	3708	016
379	4	2679	0134
734	12	4256	23
1286	12	4011	016
142	1	3683	0123
1565	6	2647	016
2352	2	2751	2
399	01	2627	0136
310	12	3640	016
769	01	3679	016
343	12	4260	2
2365	0	3449	06
324	12	3708	016
71	45	4020	0134
414	12	3149	01
685	12	3286	0134
1790	1	4101	013
559	12	3197	016
121	45	3289	0134
2559	12	3665	016
1098	12	2830	1
91	12	2747	1
451	3	2700	0134
1760	12	2961	01
72	6	3429	016
137	3	3418	034
589	24	3871	04
1162	1	2665	013
624	45	4167	0135
1167	12	3872	01
1896	12	2728	016
553	4	3083	0134
463	2	3150	012
419	12	4243	01
92	6	3205	016
930	01	2967	01
1517	12	4043	2
1353	01	3692	0
257	35	3338	03
118	12	3258	01
684	45	4241	0134
58	03	2967	01
229	01	3547	0
930	01	2765	03
1043	6	3381	016
450	01	2693	034
450	01	2692	034
164	12	3364	013
207	3	3007	0134
1218	12	3683	0123
665	1	4216	01
1280	123	3722	016
78	012	3679	016
78	012	3678	01
597	1	2698	013
1394	35	4213	34
180	12	3737	016
134	12	2945	1
1910	45	3024	0134
368	12	4089	016
1411	1	3237	012
621	3	3471	0134
564	4	3686	34
74	01	3312	0
327	45	4126	0134
327	45	4127	0134
619	45	3966	015
325	01	3118	0134
1619	45	4146	04
429	4	2965	034
2335	01	3058	01
850	45	3847	4
819	4	3686	34
727	12	2767	01
1728	24	3083	0134
151	45	3890	0134
1512	24	3499	04
643	12	2896	2
915	12	2786	0134
652	45	3024	0134
1131	12	3683	0123
102	12	4111	016
263	24	2820	0134
9	0	3800	03456
1379	03	2967	01
124	6	4111	016
2258	1	2698	013
894	1	3697	01
959	4	3627	0134
792	12	3273	01
204	01	2977	034
399	01	4067	1
413	24	2679	0134
241	12	4131	016
1042	12	4226	016
13	45	4167	0135
165	45	3795	0134
1105	4	3024	0134
1469	35	3777	0134
15	01	2786	0134
255	12	4075	01
857	12	3523	2
828	12	3682	0146
51	45	2663	0134
1582	12	4042	0135
662	23	3462	2
1433	12	4046	23
979	12	3708	016
1837	12	3832	01
1200	12	3737	016
4	45	2863	034
394	12	3272	016
22	3	3777	0134
382	01	3696	0136
620	4	4072	0134
112	4	4073	034
707	4	3636	0134
18	45	3232	0134
635	12	4110	016
1604	03	3139	03456
639	24	2885	0134
497	12	3604	1
639	24	2888	0134
133	6	3708	016
120	12	3583	016
2168	1	3858	0134
1603	45	4127	0134
959	4	2972	034
1940	12	4202	01
876	45	3139	03456
86	45	3183	0134
533	45	2839	0134
2107	45	3842	034
610	12	3229	235
112	4	2635	0134
604	45	3842	034
2296	12	2964	2
25	12	3431	013
2063	15	2903	013
324	12	3711	1
249	6	3526	06
982	12	4078	1
47	1	3837	01
697	12	4208	016
75	35	2980	013
149	45	3183	0134
56	6	3079	016
113	12	3590	2
1092	45	3654	03456
770	12	3205	016
144	12	3935	1
208	12	3607	15
541	012	3283	01
369	12	3150	012
1189	12	3238	01
234	24	2940	0134
25	12	3501	016
1408	12	3935	1
324	12	3407	13
1389	02	3517	2
1527	1	2767	01
596	12	3553	1
622	45	2839	0134
113	12	3281	01
1688	12	2789	01
2	45	3763	0134
1005	01	2770	04
593	45	3012	0135
431	3	2876	01356
505	35	3416	013
559	12	3708	016
1027	12	4075	01
786	12	4256	23
409	4	2700	0134
424	12	3385	016
1453	45	4241	0134
421	01	4191	0
319	013	3393	0134
166	6	3714	0346
161	3	3251	0134
548	35	2980	013
829	01	3327	0
396	03	4087	03456
658	45	3980	0134
37	45	2790	0134
163	12	3807	01
399	01	3994	013
2378	03	4193	01
239	12	4138	013
203	03	3003	03456
167	4	4125	034
560	6	2801	016
172	4	3118	0134
91	12	3159	1
381	12	3936	016
325	01	3636	0134
347	03	3003	03456
73	01	2625	015
1368	12	3523	2
519	3	3560	0134
328	12	3697	01
2002	12	4078	1
709	01	3118	0134
2198	03	2647	016
1379	03	2624	013
517	01	4066	0
411	012	2698	013
257	35	4000	03
1301	1	2911	01
1163	06	3300	0134
692	35	3777	0134
1461	45	3234	0134
849	12	3306	2
1158	12	4263	01
760	01	2853	013
1758	12	3757	23
69	12	4155	0136
521	12	4209	01
2	45	3396	034
804	12	3663	016
1199	6	3655	06
848	45	3815	034
1	6	2908	06
435	45	3396	034
186	12	3708	016
116	12	4165	013
117	15	3171	016
679	45	3325	4
318	3	3118	0134
903	12	3536	013
978	12	2816	01
193	12	4057	013
9	0	2723	03456
1610	45	3514	135
556	4	3639	034
393	12	2821	01
681	45	3344	034
816	12	2938	025
436	6	4087	03456
1001	45	4070	034
1306	1	2911	01
991	4	2635	0134
224	12	4210	016
537	35	3979	034
279	01	3634	1
1580	12	3010	01
2086	1	3459	016
407	45	3019	015
73	01	2973	0134
637	12	4259	2
1852	45	4108	0135
940	45	3842	034
665	1	4075	01
1130	3	2634	013
459	12	3374	01
133	6	3135	016
1972	05	3708	016
712	12	2782	01
1997	6	3579	016
145	24	4244	0134
2250	3	3795	0134
177	12	3091	0135
196	3	3497	0134
1436	03	3571	0456
1652	012	3283	01
563	6	2648	016
44	45	3571	0456
1697	3	2976	0134
143	01	3842	034
641	45	3068	04
1706	24	2885	0134
394	12	2810	01356
720	12	2741	013
288	6	4025	016
288	6	4022	016
227	12	3777	0134
234	24	3007	0134
715	01	3041	013
212	4	2631	0134
1004	45	4154	03456
1041	0	2707	013
2277	3	4083	034
942	45	3229	235
130	6	3611	36
584	01	3118	0134
509	12	4155	0136
844	12	4095	016
454	24	2949	0134
1222	4	3216	04
118	12	3707	1
1187	1	2864	016
690	3	3654	03456
134	12	4034	013
441	23	3302	013
882	6	3800	03456
737	01	3842	034
1438	12	3824	0134
930	01	4193	01
137	3	3066	3
258	3	4136	034
517	01	3923	034
550	45	2839	0134
213	35	3339	013
210	12	4014	016
157	45	2663	0134
339	01	3377	06
167	4	3311	034
294	4	4122	0134
378	4	3289	0134
181	3	2980	013
1293	4	2978	0134
1514	12	3523	2
1082	12	2751	2
791	12	3037	01
986	45	3177	0134
282	12	4053	01
843	01	2625	015
362	3	3487	0134
1103	45	4127	0134
201	01	4193	01
893	45	2844	4
67	45	3112	0134
132	12	3670	013
190	01	3799	0
254	1	2911	01
208	12	2951	01
1093	12	4089	016
799	01	2845	0
1549	12	3936	016
288	6	3075	016
212	4	3633	034
855	23	3387	34
135	3	3714	0346
1650	4	4178	034
800	1	2911	01
896	1	3545	01
299	01	3778	0
457	01	2975	06
1379	03	2764	034
624	45	3012	0135
393	12	2747	1
58	03	4127	0134
271	3	3627	0134
1262	12	3866	01
566	01	3053	04
1376	3	3712	13
108	12	3637	01
836	12	3345	1
71	45	3000	34
1162	1	4228	016
763	01	2705	034
648	12	3134	01
97	4	4052	34
532	12	4235	01
72	6	4155	0136
68	23	3300	0134
485	6	3789	0456
67	45	3844	0134
190	01	4020	0134
125	6	3800	03456
92	6	3141	016
953	01	2779	034
1760	12	3385	016
524	12	3745	01
34	12	3070	1
680	45	2977	034
324	12	3995	0134
1344	1	2911	01
71	45	3863	04
854	01	2657	03456
310	12	3708	016
587	12	3517	2
1189	12	3760	01
1270	12	4011	016
242	12	2821	01
284	6	3937	016
857	12	3386	23
899	12	3523	2
1123	45	4139	034
186	12	3256	016
1826	12	3624	01
102	12	3228	1
637	12	3837	01
1281	01	4111	016
7	4	3714	0346
220	45	3344	034
257	35	2980	013
1310	123	3487	0134
510	12	3345	1
343	12	3243	2
398	45	2716	04
524	12	3364	013
479	45	3166	0134
623	6	3004	06
587	12	2896	2
968	1	2665	013
1216	12	4057	013
1870	3	4016	034
1610	45	3091	0135
162	45	3570	034
418	12	4007	016
826	01	3991	0
653	4	4050	34
682	12	3523	2
548	35	3126	013
103	45	3907	0134
1003	12	2924	013
965	45	3011	034
1213	12	2782	01
803	35	3339	013
778	35	2790	0134
1838	01	2854	016
827	123	3487	0134
22	3	2980	013
627	12	2656	012
1425	6	2732	01356
25	12	3361	01
390	12	3958	013
307	24	3581	046
386	12	2851	1
381	12	3135	016
585	12	3162	15
422	3	3487	0134
698	45	4127	0134
1035	12	3683	0123
443	3	3900	034
1201	12	3872	01
581	13	3046	016
414	12	3591	01
1947	1	2839	0134
583	45	3842	034
663	12	4228	016
215	4	3682	0146
169	6	2801	016
433	01	3129	013
1420	12	3094	0125
1260	4	3289	0134
1077	12	3936	016
1719	12	3518	1
647	45	2663	0134
362	3	3659	01345
2439	12	3530	2
763	01	3119	0134
186	12	3925	016
375	1	3697	01
1	6	3691	06
739	45	3011	034
1734	45	3418	034
197	12	2744	0134
360	12	4011	016
2420	35	4241	0134
966	01	3636	0134
927	4	2987	034
154	01	3625	016
760	01	2637	0168
851	12	4011	016
173	45	2888	0134
1546	12	3363	01
64	6	3046	016
2090	45	3842	034
649	4	3876	0134
1011	012	2698	013
2293	01	3853	01
1846	45	3791	034
487	03	3207	016
179	1	3283	01
494	01	3312	0
848	45	3876	0134
935	45	3014	34
935	45	3011	034
779	24	3608	0134
805	45	3842	034
304	12	2634	013
506	45	3876	0134
1491	3	2745	013
967	45	4127	0134
1683	35	4079	013
1089	56	4158	016
900	4	3876	0134
557	01	3693	06
1936	12	3198	01
566	01	3118	0134
881	12	3104	2
697	12	3781	016
1277	03	3207	016
1356	12	2791	01
71	45	3654	03456
1168	35	3229	235
18	45	3681	034
2096	12	3810	013
606	12	2751	2
57	45	3418	034
2243	01	2918	0
285	4	4049	04
450	01	2838	0
1294	12	4043	2
664	01	3650	01
1739	12	3912	2
1524	3	3496	01356
561	01	3842	034
590	45	3049	4
30	6	2729	01356
958	45	4178	034
433	01	2980	013
884	45	4127	0134
1550	012	3763	0134
989	012	3891	01
307	24	3351	0456
990	01	4235	01
611	12	3523	2
1708	12	4078	1
1189	12	4257	01
2049	12	2868	01
714	3	3795	0134
231	12	4075	01
2114	1	3739	01
227	12	2628	01
624	45	3511	015
776	12	3737	016
208	12	3670	013
1220	1	4028	01
102	12	3676	016
1166	35	4127	0134
350	45	4241	0134
1284	56	2648	016
399	01	3700	0136
413	24	3608	0134
682	12	4046	23
25	12	4232	01
2003	01	3708	016
585	12	3379	012
319	013	3981	034
13	45	3887	0135
102	12	2892	01
327	45	2909	34
722	012	2782	01
359	45	3871	04
1092	45	3571	0456
224	12	2854	016
971	12	3565	01
975	12	4007	016
663	12	4155	0136
832	12	4158	016
119	12	3781	016
213	35	2987	034
2103	12	3708	016
1433	12	3523	2
277	45	2844	4
1074	6	3800	03456
786	12	4116	012
1406	3	3275	0136
912	45	3487	0134
8	45	3418	034
65	12	3093	1
918	12	3708	016
200	45	2894	0134
1409	6	3800	03456
593	45	2739	034
1510	45	2810	01356
802	12	3371	0134
461	12	4231	2
791	12	4053	01
1218	12	3530	2
208	12	3602	15
2331	12	2666	01
1364	6	4006	016
709	01	3474	013
335	3	2631	0134
2321	0	4089	016
339	01	3521	016
700	01	3774	013
560	6	3655	06
406	45	2663	0134
445	3	2812	134
2005	45	3769	34
680	45	2844	4
304	12	4206	01
999	6	3789	0456
754	01	2773	01
996	01	2695	0
1086	45	3091	0135
1187	1	4089	016
728	1	2782	01
322	12	2828	2
984	4	2905	34
311	35	3777	0134
124	6	3893	016
1288	01	2923	013
302	3	3915	013
77	3	3371	0134
336	45	3289	0134
1829	12	4089	016
192	6	3605	016
363	6	2908	06
1857	123	3797	016
957	45	2972	034
2292	01	2636	01
4	45	2809	046
515	4	3497	0134
93	24	2809	046
615	45	3133	034
1306	1	2768	01
487	03	3652	0
182	4	3371	0134
955	12	4007	016
148	45	3014	34
752	2	3150	012
57	45	3069	034
637	12	3530	2
227	12	3548	01
384	13	2634	013
1648	12	3094	0125
520	01	3015	0134
550	45	3763	0134
1733	12	3523	2
1916	12	3708	016
878	3	2976	0134
1850	12	3703	01
1602	01	3696	0136
1602	01	3693	06
308	45	3598	034
57	45	4143	034
850	45	2970	4
33	01	4111	016
953	01	4068	034
66	1	3702	013
245	45	2844	4
1303	45	3834	034
904	45	3956	04
1064	45	3235	034
193	12	3313	0134
197	12	3367	1
1628	45	4070	034
1479	35	2701	34
1108	12	4111	016
775	45	2839	0134
581	13	2911	01
1557	12	3891	01
696	12	3475	01
126	45	2663	0134
623	6	2869	016
482	45	3543	034
132	12	3223	013
427	01	3778	0
653	4	3383	034
952	3	3342	13
348	3	3418	034
1359	45	3001	03456
25	12	3810	013
1606	12	3229	235
175	01	3116	0
425	45	3800	03456
88	45	2812	134
793	12	3406	1
384	13	3712	13
351	45	4042	0135
561	01	3185	0
58	03	4193	01
541	012	3808	034
886	12	3532	2
609	01	2624	013
1003	12	2707	013
789	1	3811	134
1270	12	3565	01
27	12	4042	0135
1025	1	3683	0123
27	12	4046	23
2348	012	3027	0134
549	45	3800	03456
1186	12	3256	016
465	12	3024	0134
465	12	3026	013
1311	3	3418	034
977	12	4011	016
4	45	3351	0456
307	24	3654	03456
818	1	2911	01
505	35	3059	03
982	12	3064	1
859	12	3490	01
1859	3	3066	3
788	01	2747	1
164	12	3220	013
44	45	3654	03456
483	1	3697	01
460	01	3842	034
168	6	4111	016
42	6	2908	06
640	45	2650	04
2351	12	3425	012
307	24	4026	046
224	12	3481	01
177	12	4167	0135
693	123	3487	0134
493	12	3453	2
30	6	4159	0456
30	6	4154	03456
363	6	3317	06
179	1	3739	01
467	01	4235	01
1014	1234	2786	0134
1653	13	3659	01345
1612	01	2773	01
966	01	2923	013
1221	6	4155	0136
371	4	3873	0134
911	1	3683	0123
2056	6	2710	016
1215	6	3864	0456
169	6	2865	016
1643	45	3443	0135
1627	12	4231	2
1213	12	4206	01
146	45	3808	034
328	12	3545	01
1000	12	2947	01
584	01	3478	018
482	45	2972	034
380	4	3808	034
408	12	3790	016
615	45	3344	034
856	6	3572	016
760	01	2635	0134
756	6	3526	06
808	45	3509	25
217	12	3757	23
549	45	3209	135
461	12	3219	016
738	6	3682	0146
470	23	3748	0134
524	12	3609	0134
45	6	2890	06
990	01	3366	01
789	1	2665	013
9	0	3072	03456
532	12	4227	01
158	12	3486	016
596	12	3195	016
58	03	4055	013
110	45	2625	015
552	4	2950	034
1497	01	3312	0
1278	12	3340	01
525	12	2936	01
780	35	3777	0134
725	45	3598	034
1160	12	3408	016
411	012	3124	01
38	4	3981	034
454	24	3083	0134
106	12	2995	01
689	6	3526	06
432	6	3580	03456
1515	12	4223	013
636	3	3265	34
358	45	3499	04
65	12	2958	01
49	01	2646	01
666	1	3634	1
424	12	2752	01
331	12	3070	1
144	12	3854	1
410	12	2927	01
2057	45	3654	03456
1763	12	2747	1
862	12	4206	01
551	12	3414	013
551	12	3416	013
546	6	4022	016
391	45	3165	034
1099	35	3833	0135
2027	01	4191	0
1283	01	3118	0134
375	1	3332	13
