# Supplementary material for: Environmental change makes robust ecological networks fragile
Source: Nat Commun. 2016 Aug 11;7:12462. doi: 10.1038/ncomms12462 (PMC4987532; doi:10.1038/ncomms12462)
Supplement: Supplementary Data 1 — Host-parasite networks and host extinction sequences in Avida experiments. The compressed archive includes the 100 co-evolved host-parasite networks and the host extinction sequences in the historical scenario. [file ncomms12462-s2.zip › Supplementary_data_S1/host_parasite_network_77.csv]

host_genotype	host_phenotype	parasite_genotype	parasite_phenotype
2545	34	5567	03
1114	03	5567	03
50	35	5629	35
125	2	5560	012345
640	2	5560	012345
94	35	5517	3
1324	03	5569	03
333	35	5466	345
1976	034	5573	03
2784	34	5525	03
1918	03	5481	01
59	05	5688	35
360	35	5620	3
693	35	5478	0345
1030	4	5697	345
275	01	5567	03
324	34	5770	03
1284	3	5567	03
348	34	5569	03
391	03	5649	035
156	35	5688	35
1394	35	5487	045
1454	01	5560	012345
2441	35	5800	3
1746	35	5567	03
2192	23	5734	03
1682	34	5567	03
1428	015	5649	035
671	03	5509	0
1598	35	5696	345
4522	03	5805	3
2298	34	5569	03
376	34	5567	03
286	35	5716	05
3699	35	5567	03
764	35	5688	35
2510	34	5569	03
1083	35	5659	3
114	34	5569	03
296	35	5560	012345
3493	35	5560	012345
1081	05	5649	035
910	35	5620	3
701	23	5810	03
1875	35	5560	012345
1620	35	5620	3
3609	235	5567	03
4758	34	5567	03
1172	04	5569	03
2729	35	5620	3
751	35	5792	1345
617	34	5567	03
655	35	5560	012345
588	35	5605	3
4945	04	5567	03
701	23	5603	03
2563	03	5636	03
3068	235	5567	03
192	03	5576	3
1029	01	5649	035
2734	23	5567	03
1711	35	5535	356
1909	235	5567	03
1644	35	5567	03
664	35	5814	35
88	35	5696	345
2890	2	5560	012345
3679	3	5569	03
4385	13	5705	3
769	23	5626	03
5145	235	5711	03
2259	235	5664	03
430	0	5624	01
1687	35	5620	3
1202	23	5567	03
3068	235	5664	03
2360	34	5806	03
280	01	5560	012345
1580	34	5567	03
1409	34	5595	03
1423	034	5573	03
3596	35	5656	0235
109	35	5540	35
1053	0	5600	0
497	35	5656	0235
270	35	5729	3
388	03	5567	03
1571	35	5674	35
417	35	5777	3
1571	35	5673	35
2854	34	5569	03
4376	35	5567	03
1272	35	5478	0345
1932	35	5542	35
786	35	5746	03
2261	34	5567	03
3030	35	5649	035
123	35	5516	3
1083	35	5567	03
4087	34	5648	03
265	35	5688	35
857	34	5797	03
1377	35	5623	3
1970	03	5698	03
452	35	5469	35
649	04	5567	03
649	04	5569	03
416	01	5737	03
189	2	5656	0235
231	35	5649	035
1479	34	5569	03
2123	03	5735	03
441	34	5733	03
2552	35	5620	3
2109	2	5656	0235
813	05	5629	35
5081	04	5567	03
1499	03	5569	03
769	23	5664	03
1232	34	5567	03
20	23	5664	03
2385	35	5688	35
614	235	5549	03
175	34	5567	03
215	34	5567	03
655	35	5673	35
3658	23	5567	03
1225	34	5642	03
626	35	5649	035
2276	034	5569	03
3355	34	5752	03
207	35	5792	1345
2793	34	5472	03
2072	35	5560	012345
1645	235	5567	03
2383	0	5703	03
438	34	5688	35
1162	35	5637	35
2183	35	5729	3
1425	34	5525	03
696	34	5569	03
123	35	5649	035
1162	35	5560	012345
630	34	5682	3
1977	12	5560	012345
2838	35	5560	012345
1003	35	5514	3
463	35	5703	03
870	13	5705	3
873	0	5567	03
1162	35	5567	03
4597	35	5792	1345
1502	35	5560	012345
669	35	5744	3
659	34	5805	3
175	34	5708	3
630	34	5525	03
1698	34	5479	03
1110	35	5801	3
1347	35	5620	3
685	35	5649	035
510	0	5567	03
3390	03	5569	03
2178	3	5746	03
1836	35	5688	35
632	34	5569	03
858	35	5524	3
207	35	5560	012345
1061	35	5560	012345
2773	05	5629	35
1514	0	5567	03
192	03	5649	035
1605	34	5569	03
1913	2	5560	012345
244	34	5648	03
1976	034	5567	03
694	235	5567	03
898	35	5694	3
3923	2	5560	012345
521	034	5567	03
2006	3	5688	35
987	0	5567	03
1409	34	5569	03
2010	0	5656	0235
423	235	5810	03
284	235	5567	03
1294	35	5475	3
3308	5	5649	035
1423	034	5567	03
3217	35	5560	012345
880	35	5560	012345
1874	34	5688	35
974	235	5567	03
3197	34	5525	03
829	03	5567	03
221	03	5580	03
4049	35	5674	35
1909	235	5735	03
632	34	5494	03
669	35	5649	035
989	2	5560	012345
840	4	5560	012345
3884	35	5560	012345
1089	35	5560	012345
1492	03	5569	03
221	03	5567	03
3038	05	5649	035
2360	34	5805	3
2800	03	5569	03
5042	0	5567	03
585	35	5560	012345
59	05	5588	01
257	35	5560	012345
654	35	5620	3
192	03	5695	3
632	34	5567	03
2128	03	5569	03
109	35	5567	03
679	034	5664	03
54	34	5731	03
3587	35	5560	012345
712	35	5560	012345
476	34	5569	03
1420	35	5478	0345
639	35	5560	012345
313	2	5560	012345
1009	03	5801	3
679	034	5567	03
109	35	5560	012345
538	35	5628	3
2324	35	5561	035
898	35	5649	035
1963	235	5664	03
1887	04	5567	03
350	34	5569	03
1585	35	5649	035
2235	23	5664	03
369	35	5697	345
2146	35	5620	3
2100	02	5567	03
772	35	5560	012345
2691	35	5563	3
324	34	5658	03
2324	35	5478	0345
628	34	5567	03
628	34	5569	03
1105	01	5567	03
2914	0	5567	03
190	03	5649	035
268	34	5569	03
2340	235	5567	03
4364	3	5603	03
3167	35	5729	3
894	13	5555	3
1809	34	5569	03
822	23	5567	03
5238	235	5567	03
751	35	5727	5
3915	03	5776	03
1646	35	5466	345
50	35	5649	035
597	2	5560	012345
279	35	5560	012345
772	35	5675	05
123	35	5620	3
463	35	5719	3
94	35	5620	3
3873	34	5525	03
1225	34	5569	03
648	35	5560	012345
1704	3	5569	03
912	03	5569	03
912	03	5567	03
2753	35	5792	1345
1574	2	5585	2
1709	235	5569	03
1124	235	5569	03
201	34	5567	03
2198	35	5466	345
326	4	5478	0345
1617	03	5649	035
1932	35	5560	012345
591	35	5567	03
625	35	5560	012345
607	03	5567	03
1918	03	5569	03
4464	05	5649	035
930	034	5587	03
859	4	5560	012345
2172	34	5567	03
912	03	5805	3
2170	2	5560	012345
614	235	5567	03
299	35	5746	03
4120	35	5560	012345
378	03	5569	03
270	35	5520	03
1970	03	5567	03
1918	03	5796	3
3605	34	5569	03
359	5	5649	035
857	34	5567	03
1303	03	5778	3
3426	01	5649	035
2448	3	5567	03
7	34	5498	03
687	35	5787	03
2584	23	5664	03
3380	35	5683	3
88	35	5560	012345
1646	35	5657	345
3117	03	5560	012345
2110	35	5749	35
1231	35	5620	3
286	35	5656	0235
1617	03	5744	3
94	35	5475	3
3432	23	5615	03
324	34	5569	03
2365	235	5567	03
710	35	5560	012345
1271	35	5695	3
1685	34	5525	03
1840	35	5567	03
1311	35	5673	35
1204	35	5742	3
221	03	5771	0
1201	35	5560	012345
521	034	5721	0
312	35	5560	012345
356	34	5569	03
2563	03	5539	03
2256	04	5569	03
552	34	5567	03
39	235	5567	03
671	03	5569	03
539	35	5560	012345
109	35	5673	35
1593	34	5567	03
1114	03	5772	34
638	35	5620	3
114	34	5613	03
246	35	5792	1345
2027	03	5805	3
756	35	5560	012345
373	34	5567	03
1162	35	5542	35
1162	35	5543	34
1370	04	5804	0
3000	3	5567	03
608	35	5560	012345
3315	23	5626	03
850	13	5798	01
3282	34	5569	03
1162	35	5766	35
654	35	5683	3
1053	0	5546	01
244	34	5815	03
2894	3	5703	03
1053	0	5639	01
237	35	5688	35
1115	235	5567	03
616	35	5800	3
586	35	5746	03
1971	35	5560	012345
1059	5	5688	35
687	35	5567	03
2820	35	5490	5
679	034	5573	03
4926	34	5569	03
664	35	5800	3
791	02	5567	03
694	235	5583	03
2081	235	5810	03
149	03	5545	034
4504	3	5569	03
2820	35	5560	012345
1646	35	5697	345
1404	05	5473	0
646	03	5567	03
1466	35	5649	035
1809	34	5510	03
432	2	5560	012345
1710	03	5526	3
3466	34	5569	03
2655	35	5673	35
548	03	5569	03
4183	03	5560	012345
548	03	5567	03
2490	0	5567	03
206	34	5567	03
1271	35	5649	035
2978	235	5567	03
486	235	5567	03
1953	3	5560	012345
1710	03	5801	3
265	35	5586	3
1713	04	5567	03
2097	03	5567	03
114	34	5496	03
431	2	5560	012345
2571	35	5729	3
2052	34	5512	13
134	35	5688	35
1109	35	5560	012345
701	23	5567	03
950	35	5560	012345
756	35	5567	03
619	35	5560	012345
1279	35	5813	35
1616	35	5560	012345
507	34	5550	3
1882	03	5567	03
1347	35	5649	035
311	35	5802	035
2160	35	5696	345
631	35	5560	012345
1571	35	5560	012345
192	03	5622	3
743	35	5649	035
533	34	5569	03
