# Supplementary material for: Environmental change makes robust ecological networks fragile
Source: Nat Commun. 2016 Aug 11;7:12462. doi: 10.1038/ncomms12462 (PMC4987532; doi:10.1038/ncomms12462)
Supplement: Supplementary Data 1 — Host-parasite networks and host extinction sequences in Avida experiments. The compressed archive includes the 100 co-evolved host-parasite networks and the host extinction sequences in the historical scenario. [file ncomms12462-s2.zip › Supplementary_data_S1/host_parasite_network_78.csv]

host_genotype	host_phenotype	parasite_genotype	parasite_phenotype
45	5	2414	015
56	1	1977	125
118	25	2345	0123
177	5	1801	01235
114	25	2063	01235
405	03	2215	01
99	12	1818	012
694	06	2283	01
1029	35	1681	25
1065	25	2069	01235
357	06	2020	01
235	25	1903	0123
396	12	2416	25
424	5	1594	01235
230	25	2384	25
1292	5	2224	015
642	12	1857	012
778	12	2186	01235
930	06	2387	01
310	25	1881	01235
340	2	2046	0125
8	06	2244	01
92	0	2403	01
240	2	2192	012
1275	06	2387	01
91	25	1637	1235
327	25	1927	25
57	5	1816	015
30	06	1823	01
269	2	1613	235
338	35	1610	235
193	5	1597	235
368	25	1821	0123
49	5	2003	1235
1102	2	2432	1235
441	2	2349	235
546	12	2183	2
634	5	1879	25
642	12	2313	0125
672	25	1901	0123
290	06	2387	01
159	2	2054	01235
567	25	2052	01235
23	5	1754	01235
110	1	2051	01
835	25	2182	0125
697	12	2336	2
323	06	2387	01
952	5	2109	1235
119	12	1575	02
200	5	2418	1235
80	25	2409	1235
295	25	1739	0123
179	1	1703	01235
86	06	2188	0
189	12	2164	0123
322	1	1675	01235
461	5	2035	125
40	2	2054	01235
451	0	2175	01
279	12	1739	0123
478	25	2287	01235
443	2	2426	0125
78	2	2290	235
202	06	2085	013
160	5	1896	01235
624	2	2286	01235
732	5	2224	015
560	0	1959	01235
575	25	2052	01235
872	2	1796	1235
823	2	1710	0123
989	12	1858	013
611	5	2390	01235
747	12	2014	01
357	06	2387	01
270	12	2194	012
210	5	2406	01235
498	1	2244	01
255	5	2218	01235
82	06	2208	01
245	06	2244	01
453	01	1829	013
8	06	1998	01235
225	12	1781	01
732	5	1681	25
50	2	2201	01235
868	2	1796	1235
534	13	2409	1235
454	12	1604	0123
955	5	2363	01235
51	25	2170	1235
54	12	1889	012
1155	12	1904	1
340	2	2045	235
113	2	1738	25
98	046	1914	01
121	2	1646	235
1054	5	1863	1235
287	5	1992	1235
887	2	1824	0123
1357	5	2179	01235
269	2	2351	01235
93	5	2390	01235
650	5	1879	25
565	2	1796	1235
113	2	2009	12
161	1	2358	01235
378	5	1879	25
364	0	1916	01
456	25	2152	1235
1324	03	1809	01
90	1	1913	01
447	135	2190	0123
348	06	1953	0123
525	2	2226	1235
52	2	1664	01235
15	25	1886	01235
502	5	1754	01235
1083	25	2409	1235
402	2	1716	01235
19	25	1760	235
117	06	1836	01
108	12	1965	013
1398	06	2246	013
726	04	2111	01235
153	12	1642	25
166	25	2370	01235
10	12	1970	1
43	5	2325	25
1403	0	1916	01
264	25	2384	25
463	35	1734	01235
142	01	1622	01235
142	01	1624	01235
119	12	1741	0125
25	5	1570	0125
235	25	2266	0123
166	25	1881	01235
43	5	2211	235
431	12	2416	25
506	06	1584	01235
3	06	2215	01
6	5	2129	125
56	1	1620	125
330	04	1916	01
84	06	2208	01
75	5	2375	0125
1070	06	2219	01235
505	12	1568	01235
208	5	2419	1235
151	2	1630	0235
325	25	2266	0123
67	5	1852	125
271	2	2209	01235
67	5	2038	125
345	1	2355	01235
561	06	2311	0
573	1	1947	01235
490	5	1801	01235
99	12	2428	25
119	12	1905	012
431	12	2156	0123
729	12	2379	0123
658	06	1747	01235
489	25	1881	01235
514	12	2077	0123
220	5	2267	01235
1380	5	2365	25
847	1	1874	01235
844	12	2123	012
427	0	2105	01
89	2	1896	01235
1248	5	2157	125
543	1	1870	01235
35	25	1739	0123
165	06	1951	01
892	06	2322	01
34	06	1571	01235
40	2	1954	01235
715	5	1565	015
880	2	1999	01235
121	2	1650	235
410	1	1972	0125
113	2	1900	0125
17	046	1558	01
43	5	1594	01235
143	06	1726	01235
975	12	2350	012
353	06	1897	0123
32	06	1936	01
297	2	1706	01235
343	2	2242	2
228	5	1974	01235
113	2	1690	012
385	5	1758	235
1147	25	2252	25
1268	25	1754	01235
815	12	2014	01
920	06	2378	0
455	25	2266	0123
32	06	1777	03
85	046	1916	01
400	5	1927	25
48	2	2380	0125
1166	06	1916	01
529	5	2113	01235
844	12	1601	01
68	1	1709	01235
984	05	1785	01
11	046	1622	01235
67	5	1733	125
240	2	1651	0125
221	5	2115	25
618	5	2184	015
467	12	2341	25
6	5	2225	0125
6	5	2227	015
6	5	2226	1235
274	12	1745	01235
208	5	2335	0125
95	06	1721	01235
1183	12	1858	013
223	2	1651	0125
462	1	2173	125
334	12	1568	01235
467	12	2231	01235
515	235	1861	0123
445	1	2318	13
50	2	1910	0125
734	5	1672	01235
751	15	2184	015
219	1	1648	0125
434	5	2144	01235
434	5	2142	01235
110	1	1718	1235
496	0	1923	01
556	1	1874	01235
942	2	1900	0125
735	2	2132	01235
131	2	1783	0125
607	2	1896	01235
101	12	2382	012
737	5	1974	01235
378	5	1676	25
1266	5	2157	125
22	5	2259	5
190	12	1657	01
282	2	2201	01235
33	06	1990	01235
639	5	2211	235
555	06	2387	01
136	12	2222	125
657	5	1942	125
620	06	1568	01235
677	25	2397	0123
116	12	2023	01235
649	5	1921	01235
261	5	1763	01235
303	25	2216	25
19	25	2033	25
377	25	2409	1235
436	5	2306	01235
298	25	1611	01235
159	2	2248	235
289	5	1958	125
129	1	1799	1235
58	2	2010	01235
808	5	2251	015
179	1	2355	01235
329	25	2193	0123
501	5	2365	25
250	2	1664	01235
320	06	1657	01
90	1	1712	012
158	2	1628	01235
55	25	1562	01235
128	5	1846	25
582	2	2356	0125
471	06	1692	01235
912	5	1768	01235
256	15	2099	01
114	25	2408	01235
965	046	1793	01
271	2	1664	01235
400	5	1681	25
312	1	1668	01
305	0	1916	01
1404	25	2221	01235
758	5	1774	25
801	5	1839	01235
59	5	1863	1235
507	5	1669	01235
375	06	2244	01
109	12	2089	0123
1104	1	1788	012
735	2	1583	125
399	12	1843	0125
775	5	1754	01235
104	2	1628	01235
261	5	2151	0125
130	5	2360	1235
130	5	2362	1235
142	01	2280	013
416	5	2414	015
148	1	2133	15
277	5	1672	01235
347	1	2397	0123
347	1	2399	01
90	1	2355	01235
249	1	1990	01235
303	25	1760	235
23	5	1839	01235
722	5	2256	015
2	12	1656	01
145	5	1725	15
272	2	1900	0125
33	06	1988	01
269	2	2269	0123
956	2	2054	01235
638	0	1943	0123
90	1	1947	01235
803	25	2293	235
45	5	2124	125
1044	1	1921	01235
220	5	1974	01235
152	2	2151	0125
251	5	2365	25
207	06	1916	01
12	5	2122	01235
134	2	2274	1235
497	06	1902	0123
121	2	1854	235
626	06	2387	01
187	5	2236	0125
51	25	1991	12
113	2	1898	25
344	2	2393	01235
346	5	2390	01235
938	5	2409	1235
267	5	2065	25
176	25	1770	0125
973	02	2304	25
205	06	2390	01235
263	5	2358	01235
548	35	1687	0125
356	5	1602	015
129	1	1672	01235
248	15	2415	25
459	5	1927	25
509	12	2379	0123
769	5	2325	25
584	12	2379	0123
419	12	1858	013
10	12	2007	0123
668	5	1594	01235
118	25	2385	012
338	35	2187	01235
825	25	2034	25
829	12	1682	0123
394	25	1610	235
684	25	1963	0123
129	1	1592	123
333	35	1687	0125
527	2	2226	1235
33	06	2361	01
483	2	2201	01235
512	5	1958	125
1207	5	1768	01235
109	12	2275	0123
812	06	2283	01
347	1	2099	01
296	5	1768	01235
7	06	2330	01235
324	06	1571	01235
96	06	2158	01235
3	06	1957	0
124	2	2380	0125
113	2	2310	0125
675	25	2152	1235
47	06	2019	01
107	1	2049	01235
281	2	1706	01235
322	1	1560	01
152	2	2304	25
869	1	1870	01235
436	5	1892	15
799	1	1900	0125
23	5	2115	25
223	2	1692	01235
88	2	2383	1235
153	12	2156	0123
113	2	2265	125
173	5	2109	1235
98	046	1950	01
21	15	2284	01235
484	5	2074	125
156	25	2148	5
445	1	1867	13
341	06	2021	0123
72	5	2329	01235
1161	3	1829	013
368	25	1897	0123
108	12	1895	01
448	25	2195	0123
108	12	1891	01235
1180	06	1924	01
142	01	1711	013
23	5	2365	25
261	5	2219	01235
261	5	2218	01235
193	5	2372	1235
756	2	2097	0123
162	06	1631	01235
65	046	2283	01
150	5	1654	0125
371	5	1929	15
105	06	1886	01235
1040	046	1951	01
677	25	1990	01235
523	2	1898	25
248	15	1681	25
207	06	2322	01
90	1	1552	012
517	5	1880	01235
441	2	2132	01235
162	06	1747	01235
223	2	1856	0125
402	2	1628	01235
259	12	2187	01235
142	01	1663	013
71	12	2166	23
66	5	2316	25
218	5	2375	0125
655	5	1613	235
200	5	2375	0125
123	06	2158	01235
54	12	1601	01
33	06	2322	01
180	0	2234	0
998	5	1768	01235
379	2	1613	235
588	5	1680	0125
126	0	1969	03
35	25	2195	0123
33	06	1714	01
208	5	2184	015
578	1	2433	0125
74	12	2070	0125
156	25	2293	235
249	1	2099	01
561	06	1736	0
110	1	2358	01235
60	12	2345	0123
52	2	1985	125
52	2	1984	01235
832	1	2109	1235
211	123	2022	3
326	25	2375	0125
721	2	2201	01235
1338	5	2409	1235
78	2	1796	1235
109	12	2195	0123
6	5	2417	015
67	5	1899	1235
736	25	1807	01235
575	25	2287	01235
1364	5	1768	01235
23	5	2109	1235
493	2	2157	125
204	2	1911	012
649	5	2144	01235
613	1	2355	01235
90	1	2047	12
51	25	2052	01235
1071	2	2046	0125
110	1	1921	01235
1264	2	2201	01235
1341	5	2109	1235
129	1	1874	01235
178	5	1927	25
1373	1	1956	0123
633	2	1870	01235
1148	5	1672	01235
641	5	1772	235
436	5	1816	015
347	1	1990	01235
3	06	1561	01
1422	5	1815	5
275	04	2249	01
155	1	1704	01235
106	06	2069	01235
400	5	1962	25
766	5	1672	01235
264	25	1897	0123
479	25	1760	235
142	01	1980	013
450	2	2226	1235
215	06	1988	01
382	2	1743	01235
303	25	1955	25
29	5	2236	0125
544	5	1681	25
585	5	1977	125
110	1	2100	01
207	06	1793	01
821	1	1980	013
269	2	2080	1235
718	2	2201	01235
682	0	2244	01
317	5	1559	25
199	25	2067	1235
528	5	2414	015
79	04	1916	01
608	2	1693	123
194	06	2187	01235
97	12	2187	01235
200	5	1967	015
1046	1	1947	01235
362	5	1907	01235
446	12	2023	01235
890	06	2132	01235
118	25	1739	0123
467	12	1818	012
976	06	1657	01
38	06	2283	01
222	5	2305	235
183	5	2013	0125
496	0	2143	01
107	1	2284	01235
931	12	2416	25
258	0	2119	01235
226	2	1571	01235
116	12	1909	01235
310	25	2297	25
428	0	2351	01235
246	25	1754	01235
4	06	2113	01235
415	12	2338	0123
146	046	2208	01
393	12	1683	0125
178	5	1681	25
970	2	1797	235
435	2	1900	0125
541	12	2352	012
500	06	2106	01
1388	2	1645	25
390	06	1951	01
19	25	1812	01235
438	12	1657	01
97	12	1897	0123
203	5	1891	01235
731	5	2375	0125
1200	25	1821	0123
563	5	2418	1235
945	0	1567	01235
685	1	1867	13
109	12	1943	0123
174	5	1977	125
6	5	1687	0125
268	2	1614	12
119	12	1659	0123
303	25	2149	235
96	06	1938	01
113	2	2425	0125
113	2	2426	0125
270	12	1656	01
95	06	2055	01235
1164	046	2108	01
1164	046	2105	01
248	15	2335	0125
1234	12	1657	01
145	5	2218	01235
29	5	1978	0125
790	0	1714	01
29	5	1977	125
361	12	1731	0125
142	01	2279	0123
516	2	2346	235
99	12	2341	25
110	1	2025	013
110	1	2026	013
38	06	2050	01
499	5	2109	1235
827	2	1571	01235
337	25	1754	01235
459	5	1681	25
317	5	2326	01235
145	5	2032	0125
1173	25	1726	01235
535	25	2266	0123
256	15	2104	01235
112	12	2264	0123
154	046	1981	01235
154	046	1980	013
514	12	2230	012
373	5	2079	0135
330	04	1752	01
43	5	2290	235
297	2	1827	12
710	2	1754	01235
762	1	2239	0123
611	5	1944	0125
65	046	1871	01
356	5	2374	01235
442	2	2102	0125
104	2	1716	01235
282	2	1910	0125
78	2	1751	01235
773	25	1761	25
123	06	1688	01235
312	1	1990	01235
35	25	2089	0123
843	01	2278	1235
60	12	2385	012
106	06	1727	01235
423	25	1882	01235
288	12	1781	01
970	2	2054	01235
99	12	2385	012
1136	0	2184	015
6	5	1688	01235
378	5	2177	235
6	5	1681	25
291	12	2014	01
606	25	1637	1235
253	2	1613	235
461	5	1768	01235
317	5	1754	01235
177	5	1757	5
113	2	2189	25
388	2	2111	01235
19	25	2068	0125
85	046	1752	01
662	25	2409	1235
448	25	2017	0123
96	06	1900	0125
83	1	1867	13
335	1	1948	0123
22	5	2152	1235
51	25	2287	01235
873	1	2355	01235
153	12	2186	01235
917	5	2409	1235
928	15	1747	01235
48	2	2309	1235
73	06	2417	015
583	2	1824	0123
57	5	2158	01235
57	5	2157	125
642	12	1575	02
581	06	1657	01
907	5	2151	0125
923	35	2187	01235
971	2	2226	1235
6	5	2157	125
9	1	2355	01235
203	5	1568	01235
57	5	2375	0125
470	12	2008	012
174	5	2390	01235
405	03	1836	01
1031	13	2358	01235
351	0	1737	0125
60	12	2014	01
804	12	1657	01
368	25	1740	0123
872	2	2290	235
249	1	1747	01235
1407	2	2226	1235
901	1	2099	01
166	25	1810	01235
222	5	1960	125
409	12	2159	01
99	12	2012	0123
290	06	1657	01
374	1	1651	0125
1039	1	1947	01235
554	0	2234	0
1100	2	2097	0123
736	25	1839	01235
35	25	1780	0123
1092	1	2099	01
452	25	2293	235
444	5	1804	015
270	12	2350	012
221	5	1758	235
384	13	1973	013
841	25	1610	235
566	1	1788	012
491	5	2292	01235
1072	2	2290	235
4	06	1951	01
23	5	2060	25
363	25	2266	0123
449	5	1672	01235
1365	15	2099	01
101	12	2230	012
239	12	2264	0123
154	046	2280	013
15	25	2411	01235
495	2	2046	0125
75	5	1967	015
704	2	1796	1235
181	2	2405	235
361	12	1843	0125
254	06	2387	01
3	06	2244	01
858	5	2158	01235
58	2	2226	1235
497	06	2267	01235
23	5	1671	1235
58	2	2228	1235
51	25	1874	01235
218	5	2335	0125
166	25	1754	01235
391	01	1622	01235
482	06	2244	01
187	5	1977	125
131	2	2391	0125
469	12	1684	01235
12	5	2409	1235
180	0	2387	01
197	25	2409	1235
709	1	1789	01
1350	5	1672	01235
975	12	1906	013
113	2	1651	0125
304	12	2385	012
119	12	2353	014
165	06	2322	01
748	12	2014	01
456	25	1641	01235
326	25	2152	1235
191	5	1671	1235
38	06	2322	01
482	06	2117	01
87	06	1974	01235
129	1	2170	1235
167	5	2329	01235
326	25	2335	0125
183	5	2158	01235
67	5	2184	015
104	2	2171	0125
129	1	2287	01235
856	5	1681	25
677	25	1553	0123
1002	25	1610	235
53	2	2096	01235
504	5	2031	1235
533	25	1897	0123
521	06	2105	01
5	06	2125	013
797	5	2109	1235
161	1	1626	01235
498	1	2099	01
137	06	1562	01235
415	12	1897	0123
19	25	1999	01235
19	25	1998	01235
1066	2	2351	01235
226	2	1650	235
381	5	2300	01235
1199	5	1927	25
871	1	1788	012
675	25	2306	01235
648	04	1793	01
227	5	1921	01235
15	25	2409	1235
198	5	2335	0125
1115	5	1839	01235
153	12	2416	25
805	5	2088	01235
71	12	2205	23
148	1	2083	125
1329	5	2109	1235
248	15	1893	125
755	2	2351	01235
396	12	1605	25
350	1	2399	01
490	5	1672	01235
784	15	2099	01
90	1	1789	01
90	1	1788	012
161	1	1870	01235
1325	12	1856	0125
685	1	2135	013
795	0	2244	01
54	12	1568	01235
43	5	1992	1235
843	01	1622	01235
10	12	1851	0123
35	25	2017	0123
214	06	2208	01
83	1	2135	013
12	5	2412	01235
703	06	1562	01235
256	15	2244	01
35	25	2272	0123
433	5	1681	25
119	12	2348	12
509	12	2006	01235
480	25	2291	012
1099	5	2306	01235
458	06	1874	01235
551	06	2351	01235
167	5	1880	01235
335	1	1947	01235
310	25	1754	01235
183	5	1900	0125
296	5	2332	15
442	2	1795	25
145	5	2220	01235
724	06	1562	01235
512	5	1806	01235
208	5	2224	015
107	1	1912	01235
380	5	1660	0125
67	5	2158	01235
5	06	2333	01235
7	06	2000	0123
112	12	2385	012
181	2	1747	01235
214	06	1794	01
1004	0	1916	01
1138	12	1657	01
74	12	2183	2
95	06	1924	01
1078	1	2399	01
104	2	1589	01235
111	5	2218	01235
233	12	1605	25
462	1	2289	1235
257	12	2187	01235
416	5	2003	1235
701	1	1796	1235
898	5	2157	125
222	5	2070	0125
177	5	1835	01235
785	06	1657	01
510	5	2365	25
940	06	1924	01
57	5	2381	25
212	12	2281	0123
39	2	2232	125
1349	125	1575	02
30	06	2234	0
373	5	1576	0125
347	1	2168	01
92	0	2361	01
172	5	1660	0125
51	25	2250	235
160	5	1608	1235
79	04	1793	01
17	046	2244	01
336	5	2256	015
53	2	1665	0123
98	046	2400	01
289	5	1806	01235
142	01	1825	01235
142	01	1824	0123
192	06	1568	01235
256	15	1714	01
426	06	2390	01235
473	5	2126	5
269	2	1974	01235
245	06	1562	01235
218	5	2261	25
35	25	2266	0123
808	5	1672	01235
267	5	2365	25
286	06	2273	013
679	25	2293	235
186	5	1880	01235
213	5	1772	235
749	06	1728	013
419	12	2430	13
528	5	2003	1235
287	5	1797	235
366	1	2025	013
292	25	1761	25
242	35	1681	25
222	5	1887	1235
461	5	2004	01235
178	5	1768	01235
453	01	1711	013
15	25	1769	01235
60	12	2230	012
142	01	2136	1235
44	5	1672	01235
95	06	1953	0123
1094	5	1839	01235
256	15	1747	01235
1026	1	1870	01235
914	25	2409	1235
976	06	2198	01
347	1	1668	01
282	2	1824	0123
282	2	1825	01235
938	5	2365	25
50	2	2097	0123
720	06	1951	01
147	12	2329	01235
239	12	2014	01
733	25	1754	01235
298	25	1897	0123
30	06	2084	0123
264	25	1740	0123
27	06	1601	01
625	06	1864	0
163	2	2302	125
90	1	2139	12
225	12	1657	01
113	2	2160	25
188	06	1721	01235
121	2	1613	235
591	5	2358	01235
1080	1	2355	01235
14	06	1768	01235
283	06	2317	01235
340	2	2201	01235
65	046	2322	01
119	12	2387	01
52	2	1589	01235
341	06	2387	01
702	0	1793	01
848	12	2014	01
637	5	2032	0125
233	12	2153	25
586	5	2157	125
144	06	1657	01
179	1	2239	0123
142	01	1587	125
466	5	2362	1235
389	06	2322	01
115	1	2267	01235
268	2	1937	25
1300	2	2046	0125
191	5	2364	01235
146	046	1951	01
217	06	2322	01
191	5	2144	01235
274	12	2207	12
1294	5	1681	25
6	5	2040	5
487	5	2257	25
213	5	1686	15
492	1	2398	01
1142	15	2284	01235
208	5	1644	5
136	12	1888	01235
14	06	2005	0125
665	2	1898	25
67	5	1972	0125
60	12	2130	13
359	0	2184	015
157	06	2378	0
475	1	1703	01235
142	01	1829	013
302	25	2397	0123
374	1	2131	1
249	1	2397	0123
545	5	2360	1235
221	5	2150	25
75	5	2308	1235
6	5	2262	5
35	25	1901	0123
1210	5	2362	1235
62	2	2390	01235
142	01	2278	1235
434	5	1921	01235
50	2	1825	01235
601	1	1704	01235
616	2	2351	01235
1	06	1951	01
425	06	2283	01
199	25	2409	1235
520	12	1657	01
152	2	2257	25
384	13	1739	0123
91	25	1754	01235
38	06	1793	01
966	5	1935	015
947	5	2365	25
326	25	1770	0125
1131	5	1672	01235
57	5	1640	125
57	5	1643	25
88	2	2163	0123
586	5	2381	25
736	25	2409	1235
71	12	1912	01235
429	1	2285	0123
101	12	2341	25
80	25	2122	01235
224	046	2208	01
476	25	2052	01235
508	2	1664	01235
30	06	2387	01
701	1	1754	01235
1486	25	1874	01235
177	5	1672	01235
572	06	2088	01235
1114	12	2416	25
161	1	2025	013
313	06	1680	0125
79	04	1752	01
122	2	2132	01235
57	5	2128	15
50	2	1787	23
882	1	1947	01235
51	25	1832	15
98	046	2208	01
794	06	1900	0125
542	12	2281	0123
93	5	1863	1235
29	5	2390	01235
172	5	2390	01235
74	12	2416	25
494	06	2208	01
929	0	2208	01
787	12	1657	01
57	5	2414	015
718	2	1825	01235
277	5	2366	125
119	12	2313	0125
33	06	1793	01
231	2	2054	01235
1127	06	2322	01
732	5	1931	25
19	25	2149	235
328	12	2166	23
5	06	1568	01235
30	06	1657	01
100	5	1863	1235
526	0	1657	01
779	046	2054	01235
30	06	1659	0123
939	5	2351	01235
154	046	1870	01235
105	06	2121	03
496	0	2244	01
941	5	2179	01235
513	12	1657	01
1277	2	2226	1235
68	1	2355	01235
618	5	2375	0125
1009	35	2420	13
1084	1	1789	01
678	12	2070	0125
279	12	2431	0123
838	06	1568	01235
274	12	1790	01235
221	5	2365	25
118	25	1901	0123
222	5	2260	15
40	2	2111	01235
272	2	1614	12
16	12	1568	01235
647	5	2301	25
287	5	1755	01235
298	25	1901	0123
