# Supplementary material for: Environmental change makes robust ecological networks fragile
Source: Nat Commun. 2016 Aug 11;7:12462. doi: 10.1038/ncomms12462 (PMC4987532; doi:10.1038/ncomms12462)
Supplement: Supplementary Data 1 — Host-parasite networks and host extinction sequences in Avida experiments. The compressed archive includes the 100 co-evolved host-parasite networks and the host extinction sequences in the historical scenario. [file ncomms12462-s2.zip › Supplementary_data_S1/host_parasite_network_79.csv]

host_genotype	host_phenotype	parasite_genotype	parasite_phenotype
777	01	3666	0
415	01	3299	01
211	01	2843	1
526	03	3711	0
1770	01	3514	01
1047	01	2978	01
249	1	3667	1
39	4	2953	34
2074	01	3543	01
52	4	3030	34
557	4	3421	34
551	4	3030	34
2007	4	3703	34
183	4	3421	34
1206	1	3013	01
506	4	3520	34
487	4	3703	34
266	01	2991	01
766	1	3190	1
969	1	3763	1
321	01	3253	01
1557	3	3703	34
1994	01	3625	01
2211	01	3409	0
1129	1	3243	1
703	01	3623	01
447	4	3014	34
1201	01	2843	1
267	1	3201	1
1597	1	3472	1
682	4	3627	34
1039	4	3717	34
564	4	3622	34
29	4	3016	34
97	01	2978	01
1087	4	3758	34
1308	4	3318	34
754	01	3625	01
144	4	3520	34
2390	1	3428	1
1932	4	3703	34
1990	4	3290	34
1690	01	2991	01
1263	01	3261	1
275	01	2886	01
1218	01	3517	01
277	4	2953	34
278	1	3738	1
1434	1	3523	1
44	01	3503	01
1463	01	3046	0
776	01	3451	1
905	01	3625	01
1093	01	2788	0
1311	4	3030	34
2004	01	3216	01
192	4	3023	34
877	4	3421	34
2535	1	3315	1
16	01	3446	0
171	4	3014	34
593	4	3713	34
128	01	2750	01
1688	1	3456	1
1275	01	2872	0
494	04	3611	34
2034	4	2953	34
2222	01	3451	1
1198	01	3625	01
1638	1	3428	1
624	01	3050	1
1225	06	3078	01
898	1	3428	1
530	03	3085	0
417	4	3020	34
798	1	3122	01
1991	1	3390	1
1194	4	3291	34
831	4	2956	34
2150	4	2912	34
2393	01	3650	13
304	01	3118	1
391	4	3318	34
572	01	3747	01
893	1	3228	13
525	4	3471	34
629	4	3421	34
1569	01	3625	01
2661	01	2844	01
1231	1	2880	1
1591	1	3654	01
522	01	3501	01
617	01	3625	01
541	04	3006	01
105	4	2770	34
1663	01	3216	01
840	01	3123	0
424	01	3618	01
1814	4	3014	34
1412	01	3307	0
188	4	3023	34
40	3	3703	34
2420	1	3122	01
928	0	2902	01
547	01	2847	01
780	01	3261	1
544	1	3422	1
864	01	3461	1
1902	0	3330	0
1724	4	3520	34
498	1	2805	01
1918	01	3218	01
232	4	2937	34
752	1	3526	1
488	4	2953	34
706	02	2805	01
2181	01	3598	01
258	1	3754	1
530	03	3121	0
1307	1	3276	13
848	1	3525	1
878	4	3023	34
598	4	3376	34
52	4	3023	34
865	4	3604	34
2109	01	3123	0
1618	4	3758	34
1384	01	3745	01
1112	04	3122	01
1309	01	3132	01
1450	01	3651	01
1169	4	3520	34
249	1	3472	1
225	4	3520	34
396	4	2953	34
856	01	3006	01
1752	01	3255	01
849	4	2953	34
1832	01	3745	01
723	01	3689	01
1909	1	2805	01
608	01	3747	01
1587	4	2780	34
2340	01	3122	01
78	01	3556	01
759	1	3428	1
1969	4	3520	34
1162	01	3543	01
539	1	3525	1
2344	0	3543	01
349	4	2882	34
1102	3	3676	34
785	01	3748	01
260	4	3416	34
294	4	2722	34
1652	1	3675	1
286	34	3416	34
1626	01	3271	0
1366	4	3323	34
859	4	2876	34
288	4	3023	34
1082	1	2874	01
255	01	3673	01
605	4	3023	34
657	01	3742	0
2444	4	2953	34
2561	4	2912	34
2551	01	3216	01
325	1	3233	1
999	4	3421	34
1197	01	3623	01
2195	01	3352	0
2194	1	3525	1
324	4	3014	34
828	01	3639	0
57	4	3703	34
816	4	3703	34
2314	1	3578	1
123	4	2717	34
2062	4	3620	34
766	1	3369	1
855	01	3086	01
1870	1	3390	1
2054	01	3689	01
16	01	3543	01
2151	4	3758	34
720	4	3520	34
160	1	3228	13
842	01	3573	1
491	4	3416	34
2050	0	3214	0
705	01	3494	01
1319	3	3703	34
796	1	3349	1
133	4	3663	34
1994	01	2789	01
107	1	3625	01
573	4	2715	34
1348	4	3030	34
1957	01	3641	01
1208	4	3318	34
1062	4	3703	34
1101	4	3206	34
1110	01	3689	01
565	01	2793	01
822	1	3428	1
2524	3	3323	34
790	4	3014	34
1221	1	3125	01
2252	01	2843	1
231	1	3651	01
231	1	3650	13
2568	01	3082	01
848	1	3148	1
2479	01	3500	1
1676	01	3689	01
1602	034	3576	34
1616	1	2870	01
540	4	2953	34
2120	1	2716	1
2352	1	3390	1
921	1	3006	01
613	4	3030	34
48	01	3352	0
702	1	3282	1
672	01	3032	1
1117	01	3463	01
1106	4	3520	34
664	1	3106	01
2283	01	2873	0
317	4	3616	34
445	01	2743	01
97	01	2779	1
1195	1	3650	13
1100	01	3625	01
497	01	2747	0
801	01	3073	1
765	4	2780	34
664	1	3580	01
1204	01	2813	13
582	01	3297	1
432	4	3416	34
723	01	3218	01
1411	01	3625	01
1358	01	3678	0
884	01	3689	01
62	01	3450	1
167	4	3758	34
1138	1	3228	13
212	4	2949	4
377	3	2896	0134
554	4	3206	34
1472	01	3674	0
1472	01	3675	1
402	1	2805	01
144	4	2949	4
245	01	3175	1
1205	1	2939	013
729	01	3179	01
332	1	3428	1
1018	4	3030	34
1648	1	2730	1
82	4	3421	34
2416	1	3768	01
931	1	2976	1
478	01	2744	01
1831	015	3625	01
424	01	2919	0
424	01	2918	03
169	4	3023	34
63	01	3689	01
58	01	3077	01
2453	1	3526	1
831	4	3188	34
1757	01	3464	01
171	4	3671	34
437	4	3471	34
219	4	3023	34
549	01	2741	01
620	01	3352	0
252	01	3220	1
811	01	3463	01
29	4	3100	34
743	4	3030	34
2425	1	3646	01
758	01	3073	1
402	1	3756	1
1298	4	2717	34
1643	4	2856	34
282	4	3103	34
665	01	3743	1
1072	1	3317	1
1939	04	3744	01
412	4	2971	34
1050	4	3492	34
802	3	2939	013
842	01	2767	01
2240	1	2812	1
780	01	3305	0
128	01	3123	0
115	4	3316	34
996	1	3013	01
288	4	3030	34
614	4	3313	34
751	4	3014	34
231	1	3006	01
686	01	3463	01
1793	4	3290	34
1493	01	3438	01
1000	1	2868	1
473	01	2799	1
394	4	3703	34
140	01	3327	1
1513	01	3745	01
408	01	3693	01
252	01	3747	01
1238	01	3786	01
406	4	3572	34
406	4	3574	34
1067	4	3313	34
329	4	2949	4
757	4	3758	34
271	4	3421	34
781	01	3122	01
134	4	3520	34
2506	1	3044	1
650	1	2785	013
884	01	3641	01
1779	4	3238	34
1102	3	3291	34
204	3	3024	13
822	1	2925	01
672	01	3338	0
317	4	3375	34
217	4	3014	34
304	01	3400	1
210	4	2953	34
504	01	3752	01
1756	13	3337	3
178	01	3625	01
1635	01	2788	0
245	01	3047	0
2641	01	3006	01
1005	01	3456	1
650	1	2920	013
685	01	3271	0
906	1	2758	1
4	4	3703	34
134	4	3471	34
1108	01	3735	1
1876	1	3526	1
359	01	3372	0
58	01	3582	1
580	01	3689	01
1138	1	3364	1
707	013	3383	0
415	01	2843	1
415	01	2840	01
1060	06	2886	01
1670	01	3130	1
249	1	2772	1
2263	01	3625	01
1520	34	3421	34
731	4	3520	34
1730	4	2953	34
578	01	3073	1
820	1	3276	13
906	1	3754	1
93	4	3023	34
906	1	3759	01
1320	01	3126	0
1432	01	3352	0
852	01	3736	0
708	01	3138	0
2050	0	3121	0
1993	4	3023	34
1660	1	3745	01
1958	01	3118	1
1515	01	2788	0
533	01	3311	0
321	01	2887	01
370	4	3628	34
842	01	3099	01
1330	01	3425	0
139	4	3030	34
685	01	3273	1
37	4	3020	34
17	4	2953	34
34	1	2962	1
620	01	2747	0
1373	4	3520	34
1061	4	3703	34
221	4	2953	34
1121	4	3075	34
77	4	3703	34
115	4	3520	34
1008	01	2879	01
1778	4	3758	34
2418	01	3625	01
1742	1	3428	1
1597	1	2805	01
284	4	3703	34
780	01	2991	01
112	4	3498	34
395	4	2949	4
2070	1	3231	1
578	01	3577	01
1547	1	3526	1
992	01	2901	1
1809	01	3584	0
2526	01	3304	01
1709	01	3208	1
1709	01	3209	01
873	1	3013	01
2472	01	3747	01
248	4	2971	34
568	4	3703	34
58	01	2743	01
875	01	3695	0
46	4	3520	34
2201	01	3673	01
271	4	2780	34
36	4	3023	34
160	1	3320	1
524	01	2983	1
47	01	3132	01
200	4	3774	34
2091	15	2920	013
1795	01	2779	1
2155	4	2876	34
1851	01	2991	01
1324	01	2873	0
1064	015	3043	01
96	4	3290	34
1082	1	3526	1
1082	1	3525	1
58	01	3496	01
235	4	3421	34
1472	01	2873	0
1706	01	3737	1
2575	01	3514	01
1714	4	3023	34
738	01	3625	01
609	01	2895	1
1677	1	3525	1
1197	01	2978	01
536	4	3318	34
120	4	2717	34
934	4	2953	34
1136	4	3520	34
258	1	2952	1
214	1	3476	1
1180	1	3652	01
1261	1	3324	01
1118	4	3416	34
1358	01	3383	0
321	01	3625	01
683	01	3463	01
1476	1	3759	01
280	4	3316	34
1349	4	3520	34
338	4	3206	34
2481	01	3209	01
1087	4	3318	34
424	01	3152	01
1043	01	2812	1
177	4	3703	34
29	4	3421	34
673	1	3321	1
2389	01	3456	1
223	4	3014	34
1384	01	3463	01
245	01	3742	0
1189	01	3463	01
2158	01	2980	013
1667	4	3313	34
1116	1	3006	01
2459	1	3194	1
1129	1	3066	1
741	4	3758	34
826	4	3703	34
566	3	2917	013
780	01	3085	0
2297	01	3743	1
1785	01	3577	01
673	1	3478	1
1943	0	3558	01
84	01	3463	01
1242	1	2758	1
1135	1	2859	1
1169	4	3316	34
1200	4	3703	34
559	3	2937	34
139	4	3206	34
860	01	3783	01
904	4	3520	34
722	4	3703	34
1477	1	3689	01
2183	1	2857	1
114	4	3376	34
1218	01	3088	1
1473	1	3708	1
44	01	3625	01
198	03	3352	0
675	46	3703	34
1780	1	3059	01
583	01	3744	01
546	4	3520	34
1304	1	2859	1
562	01	3118	1
13	3	3522	13
1977	01	3783	01
2290	1	2920	013
493	4	2953	34
1416	4	3703	34
856	01	2724	01
97	01	2828	1
1328	4	3627	34
643	01	2843	1
1461	015	3625	01
2021	01	3216	01
267	1	3428	1
1737	4	3421	34
1034	1	2868	1
1713	1	3526	1
1516	1	2805	01
729	01	3463	01
12	01	3547	01
686	01	3697	01
562	01	3591	0
766	1	2758	1
1347	4	3206	34
6	01	3739	1
97	01	3341	01
128	01	3173	01
1703	3	3703	34
363	4	3279	34
243	4	3030	34
1196	4	3627	34
1934	03	3467	01
1477	1	3218	01
1082	1	3331	01
253	4	3014	34
796	1	3390	1
511	4	2884	34
2511	01	3254	1
1301	01	3745	01
557	4	3718	34
470	4	2715	34
1984	1	2868	1
41	01	2843	1
1225	06	3728	01
926	01	2779	1
599	4	3205	34
530	03	3353	0
524	01	2889	01
1927	01	2867	0
357	4	3030	34
1920	4	3758	34
516	1	3003	1
224	4	3758	34
417	4	2953	34
828	01	3402	01
1907	1	3526	1
140	01	3010	1
1097	1	3110	1
1356	1	3652	01
660	4	3232	34
258	1	2716	1
268	4	3703	34
935	1	2716	1
151	01	3260	01
547	01	3625	01
655	015	3623	01
2111	01	3117	1
446	4	3023	34
252	01	3218	01
479	01	3467	01
266	01	2749	1
552	4	3656	34
544	1	2823	1
779	1	3428	1
1748	01	3160	01
1158	01	3082	01
830	01	3648	1
1831	015	3292	1
304	01	3736	0
2307	0	3125	01
775	01	3670	0
1722	1	3275	1
48	01	3741	01
519	4	3095	34
178	01	3260	01
349	4	3627	34
830	01	3463	01
1013	4	3023	34
1696	4	2715	34
775	01	3374	0
985	01	3625	01
781	01	2994	1
385	01	3648	1
379	4	3703	34
11	4	3427	34
63	01	3218	01
1199	4	2949	4
415	01	2793	01
637	1	2725	13
127	01	2788	0
578	01	3582	1
1670	01	3601	1
1226	01	3546	01
1110	01	3743	1
275	01	3037	01
2637	1	3646	01
2204	4	3656	34
294	4	3416	34
75	4	3703	34
160	1	2960	1
227	4	2953	34
88	4	2924	34
936	4	3520	34
516	1	2716	1
873	1	3282	1
842	01	3239	1
1041	01	3689	01
679	4	3627	34
3	01	3398	01
16	01	2744	01
1642	03	3577	01
957	4	3014	34
324	4	3022	34
1459	1	3526	1
583	01	3601	1
2463	01	2744	01
2269	01	3751	01
241	4	2770	34
314	4	3421	34
2148	4	3703	34
97	01	3073	1
1259	1	3282	1
167	4	3279	34
1792	01	3519	01
181	1	3652	01
2320	1	3651	01
205	4	3014	34
643	01	3451	1
1096	4	3758	34
1845	4	3758	34
240	1	2839	01
450	4	3279	34
296	4	3140	34
1376	3	3421	34
1351	46	3536	34
524	01	2788	0
248	4	2953	34
197	4	3313	34
1105	01	3400	1
431	4	3014	34
1806	01	2853	1
381	1	3369	1
190	4	3014	34
243	4	3023	34
83	4	2912	34
249	1	3283	1
1858	1	3013	01
568	4	3030	34
1608	1	3738	1
333	4	3656	34
1541	1	3428	1
1408	01	3383	0
406	4	3014	34
1051	01	3132	01
841	1	3478	1
508	4	2953	34
781	01	3219	1
357	4	3023	34
1723	01	2840	01
132	4	2717	34
357	4	3393	034
1244	4	3023	34
370	4	3030	34
194	3	3703	34
528	4	3757	34
128	01	3037	01
1751	4	3023	34
683	01	2946	01
2113	01	3082	01
594	01	3122	01
533	01	3745	01
26	4	2717	34
223	4	3421	34
237	4	2953	34
1185	1	3122	01
71	4	3703	34
2022	1	3599	01
178	01	3300	0
2082	0	3636	01
2475	4	3030	34
672	01	3494	01
1029	3	2813	13
183	4	2770	34
1097	1	3768	01
708	01	3519	01
42	4	3427	34
1094	01	3123	0
129	4	3206	34
1034	1	3426	13
2181	01	3122	01
174	4	3520	34
931	1	3428	1
2301	01	3222	0
358	4	3520	34
2089	03	3165	01
43	1	2813	13
689	01	3010	1
236	4	3758	34
1900	1	3583	013
1158	01	3216	01
1033	4	3758	34
351	4	3703	34
279	01	2947	01
1396	34	3676	34
1395	01	3689	01
2488	1	3526	1
299	01	2779	1
501	4	3016	34
758	01	3434	01
1217	01	2873	0
47	01	3002	1
2063	1	3428	1
1774	34	3520	34
554	4	3023	34
784	4	3703	34
1846	1	3243	1
279	01	3052	01
1752	01	3207	01
1063	4	3029	34
1001	4	3313	34
370	4	3703	34
471	4	3656	34
83	4	3520	34
1359	01	3508	01
1585	1	3472	1
1341	01	3216	01
983	4	3758	34
1484	04	2750	01
1429	01	3519	01
1453	4	2937	34
2086	1	2920	013
294	4	2912	34
128	01	3555	0
128	01	3553	01
831	4	3095	34
5	3	3703	34
2252	01	3211	1
874	1	3526	1
893	1	2716	1
220	4	3770	34
1822	013	3065	0
1048	4	3318	34
1332	01	2829	01
2447	1	2915	1
946	4	3758	34
1098	1	3106	01
1442	46	3536	34
756	01	2788	0
842	01	3064	0
154	01	3077	01
1523	1	3228	13
12	01	2788	0
1146	01	3132	01
856	01	3271	0
250	4	3703	34
312	3	3421	34
120	4	2956	34
394	4	3030	34
1702	4	2715	34
568	4	3023	34
41	01	3593	1
2369	01	3207	01
1323	01	3463	01
785	01	3463	01
489	1	3122	01
2465	01	3783	01
16	01	3207	01
384	4	3520	34
2593	4	2971	34
699	4	3628	34
900	01	3543	01
2302	01	3216	01
96	4	3627	34
2071	4	3542	34
128	01	2995	01
252	01	2945	01
84	01	3304	01
458	4	3316	34
1447	4	3620	34
1435	01	2843	1
609	01	2840	01
1879	4	3520	34
609	01	2843	1
1179	01	3345	01
231	1	2758	1
958	4	3318	34
1090	45	3492	34
1436	1	3237	1
200	4	3703	34
1494	01	3261	1
487	4	3030	34
473	01	3173	01
940	4	3279	34
1094	01	3126	0
1451	01	3747	01
1534	01	3216	01
1747	1	3282	1
570	4	3030	34
1039	4	2953	34
1519	4	3703	34
246	01	3625	01
183	4	3014	34
627	01	3418	1
1770	01	3743	1
841	1	3607	1
1255	4	2770	34
167	4	3703	34
1997	01	3271	0
900	01	3296	01
639	4	3774	34
2361	4	3703	34
2398	1	2767	01
1258	01	3300	0
1061	4	3367	34
578	01	3034	1
931	1	3389	013
1309	01	3463	01
424	01	3673	01
749	1	3134	1
841	1	2952	1
874	1	2775	01
84	01	3698	01
2606	1	3646	01
708	01	3701	013
1629	01	3124	1
2313	4	3014	34
276	4	3375	34
1906	1	2920	013
1429	01	2744	01
208	01	3625	01
186	4	3703	34
591	4	2876	34
971	01	3463	01
490	4	3703	34
344	4	3014	34
1251	4	3030	34
402	1	3565	13
104	01	3463	01
115	4	3567	34
759	1	3422	1
1005	01	3407	1
2012	01	3207	01
671	01	3409	0
336	4	3014	34
1790	01	3410	0
2198	04	3416	34
1390	1	3652	01
1634	01	2821	1
97	01	2879	01
362	4	3291	34
1082	1	3324	01
695	4	3030	34
286	34	3014	34
2184	13	2758	1
761	4	2953	34
401	1	3125	01
193	1	3317	1
16	01	3346	01
1973	01	3625	01
1318	4	3030	34
1601	4	3427	34
1799	13	3370	13
2076	01	3048	01
395	4	3520	34
850	4	3703	34
1555	01	3425	0
1619	01	2928	01
1117	01	3133	01
1124	01	3271	0
140	01	3666	0
52	4	2953	34
565	01	2844	01
758	01	3203	01
202	4	3627	34
2046	4	3023	34
1300	1	2920	013
1204	01	3610	13
1262	01	2843	1
1301	01	2995	01
1262	01	2840	01
676	01	3463	01
2449	03	3514	01
317	4	3529	34
132	4	3604	34
112	4	3030	34
123	4	2956	34
1128	01	2756	1
44	01	3673	01
1082	1	3768	01
1785	01	2879	01
43	1	3652	01
2141	01	3625	01
311	3	3520	34
1171	4	3030	34
1541	1	3282	1
498	1	3230	1
40	3	3149	34
1075	01	3218	01
101	01	3132	01
2258	1	3650	13
94	4	3703	34
388	4	3758	34
2317	4	3316	34
622	4	3703	34
544	1	2818	01
1914	4	3576	34
1290	01	3623	01
622	4	3030	34
544	1	2813	13
562	01	3736	0
14	3	2998	134
43	1	2805	01
249	1	3325	1
1100	01	3641	01
35	4	2953	34
473	01	2945	01
1226	01	3401	01
1160	4	3313	34
801	01	3783	01
840	01	3409	0
625	1	3390	1
2446	1	2939	013
1471	01	3625	01
738	01	3295	01
1974	4	3014	34
562	01	3643	1
2053	1	3652	01
2180	1	2758	1
2195	01	3459	1
657	01	3266	0
965	01	3209	01
178	01	3500	1
516	1	3651	01
869	01	3625	01
830	01	3132	01
811	01	3696	0
624	01	3744	01
509	01	3258	1
155	4	3758	34
848	1	3240	1
685	01	3280	0
249	1	3759	01
424	01	3242	01
788	14	3629	014
1810	01	3459	1
1310	1	3768	01
2016	1	3428	1
831	4	3757	34
969	1	3013	01
986	4	2717	34
300	4	3023	34
381	1	2859	1
766	1	3134	1
650	1	2881	013
2158	01	2783	01
424	01	3487	1
58	01	2981	1
792	1	2871	1
2294	01	3463	01
842	01	2812	1
717	1	2813	13
921	1	2721	1
1514	4	3758	34
608	01	3648	1
1464	4	3014	34
1895	1	3538	1
1121	4	3627	34
26	4	2856	34
622	4	2930	34
1370	3	3703	34
1118	4	3014	34
166	4	3703	34
2008	02	2947	01
709	03	3121	0
532	4	2923	4
8	01	3517	01
2271	4	3030	34
855	01	3218	01
897	3	2834	34
134	4	2949	4
933	4	3710	34
902	4	3758	34
1158	01	3451	1
855	01	3743	1
1102	3	2780	34
223	4	3416	34
318	01	3060	1
284	4	3313	34
2457	04	3580	01
359	01	2873	0
381	1	3096	13
528	4	3095	34
41	01	3625	01
618	1	3652	01
1174	01	3747	01
239	4	3703	34
2507	01	3577	01
162	4	2953	34
1973	01	3494	01
1940	01	3260	01
160	1	3759	01
1234	1	2988	1
915	4	2953	34
95	4	3576	34
1325	1	3652	01
67	4	3313	34
1659	02	3122	01
969	1	3525	1
990	4	2715	34
1526	01	2873	0
902	4	2715	34
2163	1	3738	1
615	4	2953	34
1330	01	2812	1
1110	01	3218	01
2083	01	2812	1
529	3	3686	3
128	01	3043	01
1435	01	3084	1
1560	01	2898	0
708	01	3271	0
314	4	3014	34
1110	01	3173	01
1024	1	3385	01
19	04	3758	34
909	01	3714	0
716	01	3543	01
712	01	3292	1
536	4	3232	34
959	1	2805	01
1016	4	2953	34
1158	01	3043	01
299	01	3577	01
1013	4	3206	34
2281	4	3025	34
2161	01	2897	1
617	01	3443	01
778	14	3045	01
554	4	3542	34
504	01	3463	01
43	1	2908	013
1797	01	2983	1
2496	1	2767	01
1900	1	2977	013
479	01	3601	1
155	4	3232	34
501	4	3100	34
426	4	3703	34
1066	01	2783	01
671	01	3176	01
426	4	3709	34
1815	1	3526	1
2540	1	3428	1
1649	4	3014	34
1306	01	3503	01
684	4	3703	34
1673	01	3759	01
8	01	3218	01
2254	4	3014	34
578	01	2783	01
345	4	3416	34
831	4	2717	34
455	4	3758	34
563	4	3703	34
1958	01	3400	1
60	4	2953	34
2042	1	2812	1
549	01	2886	01
992	01	3596	01
1158	01	2793	01
249	1	3525	1
12	01	2983	1
1883	1	3428	1
572	01	2852	1
464	3	3610	13
2681	01	3448	01
126	01	3300	0
2405	01	3220	1
524	01	3345	01
49	01	3218	01
405	01	3625	01
820	1	3610	13
516	1	2759	01
516	1	2758	1
844	4	3023	34
189	01	3037	01
1162	01	3784	01
1676	01	3641	01
539	1	3716	1
83	4	2770	34
573	4	3318	34
2255	01	3741	01
383	4	2717	34
445	01	2883	01
294	4	3520	34
421	4	3416	34
739	4	2817	34
1667	4	3706	34
950	1	3652	01
620	01	3456	1
1165	01	2865	0
1881	1	3013	01
652	01	2978	01
44	01	3168	0
450	4	3758	34
260	4	3014	34
294	4	3140	34
1034	1	3013	01
2161	01	3451	1
154	01	3394	01
91	4	3710	34
599	4	3627	34
156	4	2715	34
1217	01	3535	0
318	01	3272	01
927	01	3546	01
1744	01	3500	1
286	34	3671	34
1026	01	3399	01
374	46	3627	34
1140	01	3216	01
812	02	2939	013
16	01	3783	01
2316	01	3271	0
780	01	3263	0
284	4	3232	34
1531	4	3471	34
2077	1	3650	13
665	01	3514	01
827	4	3421	34
224	4	3703	34
1093	01	3625	01
885	01	3463	01
950	1	3192	1
885	01	3465	01
911	01	2753	1
2049	1	3006	01
168	4	3014	34
544	1	3652	01
1801	1	3675	1
683	01	3745	01
773	4	3706	34
1060	06	3038	01
737	01	2983	1
1585	1	2805	01
362	4	2780	34
2591	1	2805	01
469	1	3122	01
708	01	3006	01
1598	0	3082	01
1790	01	3648	1
128	01	2899	01
544	1	2871	1
6	01	3216	01
1097	1	3526	1
1981	4	3703	34
633	04	3416	34
1027	4	3520	34
564	4	2953	34
1182	4	3703	34
866	01	2741	01
2106	1	3652	01
1292	4	3023	34
298	4	3421	34
2226	1	2907	1
450	4	2817	34
1073	01	2767	01
1288	1	3526	1
1278	4	3703	34
891	01	3689	01
2282	1	3389	013
1299	4	3030	34
1523	1	3472	1
242	03	2794	0
873	1	2963	1
2345	01	3625	01
1146	01	3747	01
150	4	3498	34
752	1	3578	1
415	01	2788	0
143	01	3594	1
792	1	3652	01
654	4	3520	34
653	01	3463	01
1133	02	3636	01
132	4	2856	34
1415	4	3030	34
1386	1	3061	1
1550	1	2814	1
481	4	3777	34
356	01	3400	1
356	01	3402	01
2116	3	2939	013
82	4	3380	34
1206	1	3610	13
891	01	3300	0
1539	1	3651	01
466	4	3703	34
465	4	3703	34
2269	01	3304	01
1459	1	3578	1
423	4	3100	34
214	1	2805	01
1743	01	3577	01
2553	1	3006	01
582	01	3784	01
754	01	2843	1
239	4	3656	34
12	01	3295	01
2114	4	3316	34
169	4	2953	34
2555	1	2716	1
1280	1	3125	01
1052	1	3675	1
895	4	3014	34
2081	1	2920	013
777	01	2918	03
1921	4	3014	34
2266	4	3416	34
1552	1	3324	01
1622	4	3030	34
1852	01	3689	01
621	02	3457	01
556	4	3313	34
2329	01	3625	01
917	4	3421	34
1655	1	3428	1
249	1	2868	1
249	1	2869	13
821	4	3421	34
60	4	3703	34
1338	02	2805	01
910	1	2758	1
1385	4	3758	34
1426	4	3030	34
1056	1	3738	1
555	01	3272	01
925	4	3023	34
204	3	3427	34
910	1	3759	01
131	4	3703	34
1756	13	3703	34
291	4	2970	34
127	01	3732	01
1867	01	2903	0
2023	1	2805	01
2273	01	3300	0
41	01	3084	1
435	4	3656	34
1231	1	3027	1
246	01	2843	1
1177	4	3014	34
204	3	2953	34
352	1	3218	01
175	4	2971	34
342	4	3416	34
2134	0	3425	0
519	4	2717	34
401	1	3122	01
522	01	3784	01
962	01	3496	01
128	01	2793	01
154	01	3037	01
527	3	3520	34
815	01	2944	1
615	4	3023	34
473	01	2803	1
1630	01	3260	01
1290	01	3037	01
1416	4	3318	34
1056	1	3041	013
843	01	3625	01
316	4	3014	34
1198	01	3592	01
842	01	2819	1
1408	01	3579	1
1128	01	3122	01
926	01	2736	1
1815	1	3324	01
392	4	2971	34
1568	4	3541	34
756	01	3732	01
1889	01	3035	01
129	4	3498	34
507	1	2764	1
775	01	3617	0
1037	4	3334	34
702	1	3525	1
151	01	3641	01
1195	1	3006	01
953	1	3754	1
565	01	3037	01
1389	01	3207	01
1774	34	3316	34
759	1	2813	13
539	1	3759	01
236	4	3279	34
579	3	3370	13
1097	1	3621	1
424	01	3383	0
1848	01	3517	01
160	1	2716	1
143	01	3216	01
1359	01	3689	01
575	46	2876	34
2025	1	3428	1
2104	01	3178	1
1906	1	2967	013
1925	4	3030	34
105	4	3421	34
1617	01	3122	01
109	4	3566	4
582	01	3207	01
1927	01	2728	1
1195	1	3519	01
2221	1	3013	01
169	4	3432	34
765	4	2972	34
225	4	3416	34
723	01	3086	01
723	01	3087	01
249	1	3610	13
2176	1	3319	1
591	4	3656	34
1110	01	2798	01
765	4	3028	34
765	4	3029	34
1474	01	3783	01
491	4	3014	34
766	1	3324	01
1532	01	3168	0
220	4	3014	34
1948	01	3625	01
1193	1	3768	01
719	4	2955	34
969	1	3193	1
852	01	2747	0
969	1	3194	1
858	4	3313	34
168	4	3198	034
1222	4	2955	34
1140	01	3689	01
1595	1	3526	1
12	01	3732	01
754	01	2941	01
619	46	3391	34
872	4	3023	34
1556	1	2768	1
381	1	3134	1
300	4	3206	34
2580	01	3064	0
950	1	3235	1
363	4	3758	34
444	4	3656	34
26	4	2956	34
650	1	3390	1
252	01	3131	1
1663	01	2843	1
2498	1	2832	1
2469	01	3641	01
325	1	3652	01
979	3	3421	34
334	4	3014	34
1082	1	3614	1
709	03	2846	0
1586	01	3625	01
989	4	3022	34
1503	01	3081	01
1332	01	2879	01
1663	01	3625	01
2413	1	3526	1
1203	1	3636	01
729	01	3412	01
2139	4	3023	34
1105	01	3736	0
2235	4	2924	34
1201	01	3450	1
192	4	3703	34
2675	4	3431	34
581	01	3220	1
373	01	3211	1
1764	46	3703	34
467	4	3206	34
1870	1	3683	1
433	01	3584	0
347	4	2953	34
127	01	3546	01
1456	1	3532	1
202	4	3774	34
333	4	3703	34
406	4	3416	34
912	1	2805	01
276	4	2953	34
359	01	3272	01
359	01	3271	0
841	1	3568	1
547	01	3300	0
507	1	3707	1
740	4	3656	34
1493	01	2886	01
1552	1	3524	01
2358	1	3526	1
1918	01	3647	1
1097	1	3324	01
37	4	2953	34
1080	01	3220	1
550	4	3316	34
343	4	3030	34
423	4	3103	34
747	01	3292	1
1080	01	3227	01
1051	01	3220	1
1455	1	3675	1
884	01	3508	01
1126	4	2953	34
432	4	3014	34
1900	1	2920	013
2234	01	3160	01
17	4	3421	34
1976	01	3134	1
883	01	3506	01
373	01	2840	01
413	3	3421	34
664	1	3652	01
334	4	3421	34
762	01	3160	01
1536	4	3030	34
1043	01	2966	01
1779	4	2953	34
1636	01	3114	01
1097	1	2874	01
1841	1	3428	1
738	01	2788	0
2513	4	2912	34
628	4	3620	34
424	01	2734	1
679	4	3703	34
63	01	3355	1
1070	4	3030	34
580	01	2942	01
3	01	3673	01
879	1	2805	01
708	01	2758	1
1374	1	3675	1
616	4	3014	34
1924	1	3428	1
846	4	3279	34
1138	1	3004	13
2295	1	3276	13
498	1	3320	1
252	01	3132	01
1284	1	3428	1
149	4	2953	34
109	4	2949	4
279	01	3122	01
1260	3	2937	34
1575	4	3520	34
1880	1	2925	01
759	1	3575	13
719	4	3704	34
1026	01	3116	0
935	1	3651	01
1022	4	3095	34
1912	01	3006	01
1386	1	3712	013
208	01	3079	01
518	4	3758	34
83	4	3140	34
586	4	3758	34
1838	4	2715	34
2017	4	3520	34
856	01	2815	0
1473	1	3652	01
1033	4	3277	34
1957	01	3507	0
96	4	2876	34
500	4	3471	34
747	01	3625	01
144	4	3471	34
1175	4	2778	34
198	03	3266	0
164	04	3122	01
954	4	3095	34
395	4	3316	34
8	01	3648	1
704	1	3652	01
103	4	3627	34
2668	01	2843	1
2318	1	3652	01
1072	1	2805	01
137	4	3291	34
920	01	3666	0
1066	01	2975	01
56	4	3520	34
619	46	3703	34
549	01	3633	01
339	4	3316	34
657	01	3130	1
653	01	3132	01
126	01	3689	01
1806	01	3514	01
1903	4	3030	34
1175	4	2953	34
1008	01	2829	01
1067	4	2959	34
1223	4	3313	34
1431	03	3160	01
1467	01	2873	0
393	02	3632	0
48	01	2900	1
1729	1	3183	1
391	4	2817	34
657	01	3359	0
439	46	3536	34
1586	01	3494	01
258	1	3363	13
1456	1	3526	1
243	4	3703	34
435	4	2876	34
2118	01	3046	0
2244	4	3703	34
1881	1	3282	1
525	4	3520	34
304	01	3737	1
168	4	3022	34
1972	01	3242	01
1440	1	3428	1
962	01	2982	1
780	01	2749	1
820	1	2813	13
1811	01	3119	01
2466	1	3562	13
1807	1	3013	01
380	4	3520	34
1159	4	3022	34
1184	4	2825	34
392	4	2953	34
435	4	3290	34
329	4	3471	34
1180	1	2806	1
1722	1	3369	1
467	4	3498	34
49	01	3227	01
1126	4	2924	34
116	4	3291	34
810	1	3652	01
437	4	2949	4
560	4	3703	34
151	01	3625	01
241	4	3421	34
673	1	3370	13
444	4	3758	34
1195	1	2758	1
957	4	3431	34
473	01	3088	1
2101	1	3369	1
1411	01	2983	1
473	01	3086	01
1262	01	3625	01
1800	1	3324	01
183	4	3671	34
102	4	3206	34
752	1	3768	01
1688	1	3125	01
2251	1	3006	01
1583	4	3413	4
627	01	3010	1
752	1	3386	1
580	01	3086	01
2099	3	3703	34
1028	4	3703	34
1158	01	2750	01
2549	0	3689	01
415	01	3732	01
781	01	2939	013
1216	01	3625	01
1185	1	2939	013
295	01	3160	01
445	01	3073	1
1101	4	3498	34
50	4	2953	34
1535	01	2873	0
381	1	2758	1
1375	01	3010	1
2486	01	3122	01
874	1	2726	1
2659	1	3320	1
1393	01	3168	0
792	1	2823	1
278	1	3646	01
284	4	3318	34
369	4	3023	34
307	4	3014	34
671	01	3463	01
1277	4	2924	34
748	34	2984	34
2160	01	3451	1
402	1	3472	1
1054	4	2949	4
610	4	2780	34
1250	1	3369	1
687	1	2813	13
1284	1	3519	01
48	01	3408	1
832	3	3421	34
359	01	3420	0
1222	4	3318	34
1822	013	3383	0
220	4	3671	34
12	01	3623	01
1867	01	2849	1
812	02	3554	01
583	01	3467	01
875	01	3463	01
1316	4	2780	34
200	4	2882	34
793	01	3625	01
296	4	3520	34
657	01	3122	01
1072	1	3053	1
205	4	3416	34
1729	1	2759	01
1833	013	3252	01
243	4	3627	34
328	4	3014	34
1286	4	3703	34
1265	06	2744	01
401	1	3516	01
1641	4	3023	34
524	01	3546	01
16	01	2985	01
2242	4	3520	34
524	01	3547	01
2691	01	3625	01
259	01	3500	1
642	01	3743	1
813	4	3703	34
67	4	3703	34
966	01	3508	01
473	01	2852	1
1577	4	3313	34
1000	1	3013	01
1201	01	3037	01
27	01	3625	01
2069	4	3421	34
86	3	2953	34
1483	4	2882	34
494	04	3758	34
433	01	3494	01
794	1	3181	1
31	4	2717	34
473	01	3410	0
111	3	3421	34
150	4	3030	34
558	4	3480	34
2384	1	3526	1
931	1	3204	1
1897	4	3520	34
140	01	2821	1
2309	01	3160	01
1086	01	3272	01
373	01	3546	01
1960	1	3428	1
1683	4	3709	34
666	4	3703	34
85	46	3627	34
794	1	3692	01
1919	01	3261	1
2543	1	3519	01
650	1	3779	1
1479	1	2805	01
124	01	3400	1
964	4	3014	34
1500	01	3623	01
565	01	3082	01
725	01	3625	01
776	01	3406	01
258	1	2760	1
1027	4	3416	34
1203	1	2839	01
877	4	3023	34
2110	4	3014	34
1554	1	3719	1
270	4	3703	34
193	1	2805	01
1228	01	3463	01
352	1	3460	1
2291	01	3543	01
498	1	3059	01
266	01	3642	0
524	01	3395	01
359	01	3145	0
671	01	3123	0
145	4	3656	34
325	1	2807	1
