# Supplementary material for: Environmental change makes robust ecological networks fragile
Source: Nat Commun. 2016 Aug 11;7:12462. doi: 10.1038/ncomms12462 (PMC4987532; doi:10.1038/ncomms12462)
Supplement: Supplementary Data 1 — Host-parasite networks and host extinction sequences in Avida experiments. The compressed archive includes the 100 co-evolved host-parasite networks and the host extinction sequences in the historical scenario. [file ncomms12462-s2.zip › Supplementary_data_S1/host_parasite_network_8.csv]

host_genotype	host_phenotype	parasite_genotype	parasite_phenotype
107	012356	1517	0
2	0123456	1950	0
654	012346	2364	01
1082	01235	1706	0
439	01246	2733	0
637	0125	2529	0
89	0123456	1761	0
439	01246	2735	0
65	012356	1588	01
623	0123456	2478	0
429	0123456	2666	0
47	0123456	2224	0
247	0123456	1818	0
518	0123456	2603	0
371	0123456	2259	0
405	01235	2540	0
56	0123456	2174	0
466	01235	1689	0
501	046	2724	0
455	01235	1535	0
91	0123456	1588	01
796	023456	2467	0
992	012345	1785	013
400	0123456	2320	1
6	0123456	1868	0
309	0123456	1966	0
749	0123456	1899	0
6	0123456	1865	0
6	0123456	1861	0
1308	035	1565	0
1154	01235	2196	0
18	0123456	1830	0
56	0123456	1574	0
2	0123456	2582	0
76	0123456	2190	0
124	0123456	2263	0
214	0123456	2536	0
178	0123456	1857	0
90	013456	1872	01
270	0123456	1626	0
258	0123456	1528	0
341	0123456	2019	0
34	0123456	1776	0
1384	012456	2405	0
1152	0356	2162	0
397	0123456	2236	01
35	013456	1804	0
104	0123456	2740	0
107	012356	2144	1
1197	0123456	1721	0
360	0123456	1843	0
66	0123456	2413	01
1220	03456	2096	0
566	01235	1774	0
47	0123456	1839	0
702	012356	2441	0
198	012456	2460	0
587	0	2401	0
717	03456	2722	0
111	012345	1904	0
170	0123456	2471	0
582	0123456	2477	0
108	0123456	2591	0
2	0123456	2055	0
827	012	2238	0
315	0123456	2025	0
850	0123456	2552	0
828	046	2666	0
1197	0123456	2162	0
426	0123456	2207	1
25	0123456	2045	0
339	0123456	2112	0
1247	012356	2267	0
102	0123456	1646	1
19	0123456	2552	0
197	0123456	2585	0
980	012	1963	0
713	01235	1637	0
106	0123456	2613	0
109	0123456	1717	0
134	012356	1932	0
867	01235	2500	0
510	0123456	2624	0
1397	012	2343	0
1151	01235	1884	0
862	0356	2061	0
517	0123456	1830	0
700	0123456	1936	0
802	0123456	1605	01
316	013456	2162	0
267	0123456	2332	0
525	012356	2058	0
223	0123456	1817	0
743	0123456	1987	0
297	0123456	2726	0
43	0123456	1804	0
1275	012356	1655	1
398	012356	2216	0
272	0123456	2392	0
83	012346	1754	0
271	012345	2598	0
1403	012456	1929	0
984	012345	2327	0
119	0123456	1779	0
1015	012356	1818	0
412	0123456	1715	0
158	0123456	2144	1
857	0123456	2585	0
313	0123456	1534	0
313	0123456	1537	0
73	0123456	1932	0
1294	0123456	2151	0
553	0123456	1770	0
37	0123456	2554	0
386	0123456	2603	0
285	0123456	1793	0
498	01235	2113	0
427	0123456	2162	0
43	0123456	2594	01
157	0123456	2364	01
43	0123456	2599	0
1432	0125	1596	0
519	0123456	2457	0
430	01235	1847	0
1464	0123456	1756	0
711	012356	2704	0
1097	0	2393	0
635	012346	2163	01
590	012345	2540	0
679	012346	2486	03
60	0123456	1797	0
356	012345	1678	013
6	0123456	2241	0
462	0123456	2080	0
22	012345	1683	0
1009	06	2164	0
15	0123456	2294	0
1072	012346	1991	0
321	01245	2737	0
642	01	2569	0
42	0123456	1727	01
816	0123456	2554	0
790	046	1929	0
17	0123456	1704	01
792	012356	2596	1
313	0123456	2470	0
1007	0123456	2679	0
206	0123456	2142	0
1078	03456	1937	0
522	012456	2407	013
702	012356	2551	0
236	0123456	2011	0
377	01246	2050	0
180	0123456	1586	0
359	03456	2403	0
209	012356	2059	1
78	0123456	1837	0
934	0123456	1906	1
261	0123456	2103	0
358	0123456	1932	0
454	012356	2491	0
273	012345	2250	0
770	012345	2481	0
681	0123456	1830	0
1078	03456	2040	0
146	0123456	2191	0
918	012346	2249	0
149	0123456	2213	0
514	0123456	2047	0
256	0123456	2697	0
149	0123456	2216	0
5	0123456	2736	0
320	0123456	1713	0
73	0123456	1537	0
25	0123456	2726	0
229	01246	1940	0
21	0123456	2731	0
805	0123456	2162	0
221	012345	1807	0
792	012356	1952	0
226	012	1730	0
1286	01235	2017	0
148	0123456	2162	0
241	0123456	2224	0
578	0123456	2186	13
342	01234	2483	01
257	0123456	2387	0
402	0123456	2498	1
676	0123456	1703	0
402	0123456	2702	1
1463	0123456	2121	0
801	012	2114	0
589	0123456	2393	0
22	012345	2307	01
199	0123456	1855	1
85	012456	1584	0
22	012345	2303	0
22	012345	2302	0
887	0123456	1959	0
141	03456	1704	01
2	0123456	2223	0
1187	01235	1640	01
1126	012	1830	0
392	012345	2738	01
90	013456	1869	0
1147	0123456	2403	0
108	0123456	1742	0
762	0123456	1566	0
465	0123456	2405	0
440	012345	2428	0
822	0123456	2470	0
1154	01235	1508	0
916	0123456	1658	0
76	0123456	2299	0
47	0123456	1532	0
739	0123456	2729	0
153	01235	2591	0
294	0123456	2729	0
60	0123456	2688	0
2	0123456	2046	0
131	0123456	2620	0
266	01246	1665	0
59	0123456	2059	1
591	0123456	1727	01
59	0123456	2057	0
206	0123456	2698	1
878	0123456	2343	0
658	0123456	2554	0
1060	0123456	2393	0
283	0123456	2184	1
18	0123456	1719	0
341	0123456	2648	0
294	0123456	2730	0
2	0123456	1538	0
301	012346	2384	0
193	012345	1966	0
19	0123456	2603	0
219	03456	2369	0
575	0123456	1762	01
44	0123456	2405	0
545	035	2403	0
169	0123456	1887	0
701	0123456	2045	0
313	0123456	2228	0
40	0123456	2483	01
323	0123456	1977	0
297	0123456	2622	0
1006	012356	1825	0
728	0123456	2517	0
996	0123456	2024	0
68	0123456	1884	0
193	012345	1753	0
1107	0123456	2386	0
914	012	2170	0
123	012345	2186	13
448	0123456	2648	0
37	0123456	1710	0
259	0123456	2652	0
248	0123456	2599	0
459	0135	2157	03
421	0123456	1884	0
223	0123456	2651	0
516	0123456	2058	0
1469	012456	2735	0
40	0123456	1636	0
1441	0124	2552	0
592	0123456	2667	0
67	012346	1542	0
860	0123456	1903	0
34	0123456	1773	0
826	0123456	2268	0
411	012356	2185	0
75	0123456	2651	0
928	0123456	2020	0
239	01	1830	0
682	0123456	1923	0
222	0125	1596	0
630	012356	1873	0
383	0123456	1863	0
129	012346	2445	0
493	03456	2387	0
333	0123456	2163	01
1199	012	1768	0
137	0123456	1862	0
109	0123456	1520	0
1290	0123456	2151	0
258	0123456	2400	0
1341	012456	1716	0
84	01235	2157	03
1278	0123456	2331	0
166	013456	2687	0
129	012346	2025	0
574	01235	1647	0
25	0123456	1886	0
199	0123456	2304	1
1157	0123456	2356	0
357	0123456	1736	0
20	0123456	2335	0
78	0123456	2625	0
105	0123456	2387	0
1027	0123456	1963	0
250	0123456	2221	0
915	012345	2279	0
1173	012	1671	01
464	01235	2585	0
126	0123456	1658	0
499	012356	2619	0
331	012346	1508	0
765	01235	2324	0
26	0123456	1716	0
143	0123456	2393	0
743	0123456	1770	0
485	03456	2536	0
554	012345	1687	0
42	0123456	1535	0
47	0123456	1529	0
297	0123456	2170	0
864	0	1566	0
109	0123456	2393	0
860	0123456	2055	0
89	0123456	1869	0
72	0123456	2331	0
105	0123456	2563	0
86	0123456	2514	0
1161	0123456	2274	0
40	0123456	2422	0
56	0123456	2575	0
188	012345	1907	0
188	012345	1904	0
571	035	1541	0
893	01235	1816	0
643	012356	1651	0
423	0123456	2040	0
349	0123456	2500	0
444	0123456	1508	0
43	0123456	2071	0
45	0123456	2471	0
127	0123456	2356	0
159	0123456	2664	0
832	01346	1542	0
870	0123456	1669	0
751	012345	2356	0
178	0123456	2071	0
85	012456	2117	0
210	0123456	2091	0
135	0123456	2477	0
169	0123456	2157	03
636	012346	2087	0
1131	0123456	1597	0
366	012346	1699	0
124	0123456	1769	0
128	012345	1737	0
8	0123456	2082	0
740	012346	1713	0
284	0123456	1863	0
43	0123456	1750	1
286	0123456	2664	0
80	0123456	1655	1
74	0123456	1663	0
14	0123456	2006	01
1172	0123456	1721	0
392	012345	1584	0
686	0125	1596	0
934	0123456	2122	1
424	012345	2131	0
575	0123456	1517	0
206	0123456	2602	0
184	0123456	1724	0
566	01235	2572	0
111	012345	2295	0
1402	01246	2500	0
111	012345	2533	1
556	013456	1869	0
616	0	2368	0
8	0123456	1761	0
34	0123456	1574	0
380	0135	1501	0
34	0123456	1576	0
1305	03456	2314	0
320	0123456	2088	0
575	0123456	2085	0
301	012346	1609	0
595	012356	2057	0
53	0123456	1785	013
1138	012356	2312	0
40	0123456	1955	01
94	0123456	2309	0
6	0123456	1597	0
1338	0123456	1574	0
500	012	2157	03
810	012	1721	0
25	0123456	2664	0
452	0123456	1535	0
283	0123456	2423	1
152	0123456	2687	0
1298	012346	2664	0
1436	035	1932	0
527	0123456	1952	0
597	013456	1921	0
52	012345	2017	0
37	0123456	1876	0
149	0123456	1517	0
43	0123456	1596	0
1461	012345	2645	016
236	0123456	1959	0
143	0123456	1722	0
205	0123456	1605	01
71	0123456	2284	0
1365	0123456	2624	0
1010	035	1683	0
421	0123456	2047	0
246	012345	1856	1
136	03456	2234	0
874	012356	2270	0
542	01235	1596	0
609	013456	2161	0
270	0123456	1774	0
26	0123456	2217	0
72	0123456	2088	0
197	0123456	1585	0
502	0123456	1921	0
72	0123456	2087	0
379	0123456	2155	0
649	0123456	2196	0
1421	012356	1600	0
65	012356	2250	0
558	0123456	2708	0
303	0123456	2261	0
397	0123456	2185	0
274	0123456	2061	0
185	012345	1683	0
484	0123456	2402	0
1295	035	1699	0
25	0123456	2571	0
649	0123456	1869	0
37	0123456	1520	0
273	012345	1756	0
1069	0123456	2039	0
65	012356	2491	0
255	0123456	1756	0
707	012345	1592	01
904	0123456	2033	0
63	0123456	2297	0
550	0123456	2320	1
252	012356	2698	1
691	012356	2186	13
987	01234	1952	0
421	0123456	1535	0
295	0123456	1753	0
603	01235	1533	0
1059	0123456	1607	0
1117	0123456	2582	0
128	012345	1687	0
1459	012345	1751	0
324	0123456	2194	0
353	0123456	2290	0
581	0123456	1638	0
506	0123456	1608	0
909	01235	2049	0
208	01246	2061	0
58	0123456	2712	0
588	046	2345	0
665	01246	2340	0
886	012	1938	0
676	0123456	1871	0
124	0123456	2719	0
878	0123456	2467	0
27	0123456	2039	0
105	0123456	2394	0
753	0123456	2121	0
237	012356	1508	0
126	0123456	2512	0
433	0123456	1768	0
517	0123456	2038	0
414	0123456	2352	0
1304	012346	2467	0
267	0123456	2157	03
451	0123456	2551	0
219	03456	1510	0
89	0123456	2194	0
505	035	1557	0
232	0123456	2001	0
863	0123456	2638	0
818	01246	2184	1
399	0123456	2340	0
678	01235	2350	0
1238	0123456	2036	0
411	012356	1854	01
791	0123456	1818	0
423	0123456	1831	0
721	013456	2560	0
1121	012345	2139	0
1276	0123456	2496	0
922	0123456	2343	0
208	01246	2538	0
105	0123456	2157	03
18	0123456	2216	0
885	012356	1588	01
474	01235	2413	01
221	012345	1597	0
502	0123456	2380	0
221	012345	2241	0
330	0123456	2169	0
1072	012346	1884	0
1143	0123456	2708	0
1315	0123456	2169	0
1032	01	1535	0
1288	012346	2085	0
42	0123456	2355	01
219	03456	1641	0
412	0123456	1524	0
235	0123456	1847	0
514	0123456	1530	0
175	0123456	2261	0
685	0123456	2439	01
236	0123456	2366	0
1005	012	2715	03
83	012346	2649	0
95	0235	2290	0
643	012356	1916	0
643	012356	1809	0
300	013456	2421	1
288	01246	2551	0
469	012356	1772	0
31	0123456	2002	01
900	012346	2146	0
193	012345	2077	01
483	0123456	2047	0
237	012356	2194	0
602	012345	2593	0
247	0123456	1917	0
594	012346	1616	0
333	0123456	1827	0
34	0123456	1725	0
319	0123456	2170	0
1003	012346	2323	0
18	0123456	1660	0
1073	012456	1678	013
23	0123456	1804	0
45	0123456	2626	013
713	01235	2294	0
901	03456	1877	0
154	0123456	2018	01
1107	0123456	2259	0
74	0123456	1721	0
437	0123456	2664	0
129	012346	1568	0
1285	0123456	2404	0
620	012356	2290	0
358	0123456	1778	0
811	046	2679	0
75	0123456	1818	0
44	0123456	2527	0
1329	0123456	2356	0
51	012345	2304	1
609	013456	2150	03
457	0123456	2651	0
30	0123456	2510	0
1388	0123456	2150	03
426	0123456	2258	0
1192	0123456	2209	0
469	012356	2216	0
1193	0123456	2670	0
111	012345	1737	0
786	012345	1861	0
719	0123456	2060	01235
480	0123456	2375	0
169	0123456	1719	0
819	012346	2058	0
62	0123456	1770	0
377	01246	2403	0
343	01235	2617	0
252	012356	2594	01
764	0123456	2666	0
98	012345	2481	0
1425	01235	2155	0
306	012356	1520	0
906	01	1872	01
244	0123456	2234	0
842	012345	2575	0
1280	01235	2150	03
368	01246	2332	0
315	0123456	2498	1
284	0123456	2710	03
1099	0123456	2061	0
1360	01235	1508	0
752	013456	1756	0
323	0123456	2027	0
362	012	2050	0
741	0123456	1640	01
441	0123456	2115	0
106	0123456	2552	0
284	0123456	1704	01
76	0123456	1750	1
406	013456	2295	0
82	012356	1818	0
158	0123456	2717	1
1364	01235	1719	0
75	0123456	1653	0
167	012456	1716	0
1455	0123456	2102	0
848	012345	2230	0
1227	0123456	2151	0
1180	01235	2151	0
15	0123456	1912	013
64	0123456	2483	01
421	0123456	1997	0
655	01356	2655	0
206	0123456	2550	0
404	0	2292	0
42	0123456	1791	0
250	0123456	1719	0
105	0123456	2151	0
412	0123456	2261	0
946	0123456	1858	01
87	0123456	1884	0
58	0123456	2324	0
275	0123456	1880	0
1098	0123456	2268	0
126	0123456	2505	0
191	0123456	2712	0
824	0123456	2012	0
297	0123456	2396	0
1395	0123456	2371	0
112	0123456	2539	0
681	0123456	2214	0
297	0123456	2157	03
42	0123456	2739	0
204	013456	1643	0
663	0123456	1676	0
43	0123456	2491	0
338	01235	2426	013
983	0123456	2090	0
105	0123456	2508	0
135	0123456	2050	0
36	0123456	2082	0
837	012	2268	0
408	0123456	2268	0
26	0123456	2395	0
22	012345	1588	01
664	012346	1964	01
806	0123456	1666	0
5	0123456	2230	0
177	0123456	2162	0
105	0123456	2163	01
22	012345	1747	13
255	0123456	2318	0
527	0123456	1850	0
432	013456	2123	1
21	0123456	1840	0
451	0123456	1656	0
169	0123456	2667	0
137	0123456	1509	0
1136	0123456	2328	0
215	0123456	2235	01
1130	013456	2698	1
82	012356	2090	0
978	03456	2383	0
1485	0146	2259	0
5	0123456	2525	0
156	012345	1688	0
481	012345	1961	0
36	0123456	2151	0
140	0123456	2049	0
36	0123456	2156	0
173	0123456	1746	0
112	0123456	2641	1
230	0123456	1680	0
108	0123456	1593	0
354	0123456	1773	0
830	03456	2058	0
1471	012356	2425	01
807	0123456	2151	0
774	01235	2483	01
432	013456	1588	01
531	01235	1873	0
272	0123456	1830	0
694	01235	1681	0
680	01236	1808	0
1373	035	2222	0
460	0123456	2455	0
109	0123456	2666	0
70	0123456	1900	0
1237	012345	1588	01
173	0123456	2644	0
163	01246	1719	0
1000	012346	1751	0
771	012345	2500	0
523	0123456	2190	0
1091	0123456	2356	0
534	0123456	2523	0
16	0123456	2594	01
334	0123456	1719	0
537	0123456	1873	0
2	0123456	2472	0
372	0123456	1656	0
877	012345	2726	0
955	012	2590	0
649	0123456	2017	0
483	0123456	1938	0
1368	012456	2626	013
657	0123456	1977	0
812	013456	2412	0
101	0123456	2509	0
354	0123456	2624	0
271	012345	1965	0
257	0123456	1522	0
349	0123456	1656	0
194	05	1535	0
573	012345	2185	0
724	012346	1751	0
394	012356	2186	13
193	012345	2540	0
2	0123456	2279	0
923	012456	1756	0
124	0123456	1926	1
1256	0123456	2624	0
151	0123456	2371	0
412	0123456	1882	0
7	0123456	1533	0
354	0123456	2729	0
261	0123456	1574	0
108	0123456	1957	0
289	0135	1961	0
693	01235	2054	01
47	0123456	2403	0
984	012345	2258	0
933	0123456	2594	01
8	0123456	2077	01
435	0123456	2036	0
354	0123456	2730	0
473	0135	2624	0
904	0123456	1872	01
352	012345	2697	0
77	0123456	2425	01
925	0123456	2625	0
265	01235	2697	0
579	01235	1831	0
289	0135	2544	01
858	012	1626	0
327	0123456	1770	0
1170	0123456	2664	0
23	0123456	2594	01
12	012345	2540	0
278	01235	1716	0
26	0123456	2037	0
757	0123456	2314	0
16	0123456	1957	0
54	013456	1611	0
1267	046	2046	0
37	0123456	1610	0
888	0123456	2185	0
252	012356	2369	0
1228	01234	2017	0
87	0123456	2171	0
296	0125	1907	0
93	012356	2061	0
569	012345	2424	0
112	0123456	1689	0
1008	0123456	1815	0
247	0123456	2312	0
947	012456	1561	0
768	0123456	2481	0
613	0123456	2222	0
866	0123456	2049	0
528	013456	2164	0
569	012345	1551	0
193	012345	2428	0
129	012346	2092	0
88	0123456	1713	0
221	012345	2135	012345
395	01246	2624	0
681	0123456	2267	0
200	0123456	1946	0
43	0123456	2647	1
663	0123456	1843	0
120	0123456	2704	0
1333	012	2155	0
513	01246	1770	0
178	0123456	1641	0
33	0123456	2361	0
160	0123456	1831	0
126	0123456	2150	03
1332	0123456	2371	0
147	0123456	1878	0
659	0123456	2049	0
258	0123456	2666	0
36	0123456	2561	0
1052	0123456	2301	0
823	0123456	2247	0
324	0123456	1752	0
590	012345	2697	0
7	0123456	2222	0
112	0123456	2491	0
137	0123456	1510	0
522	012456	2626	013
147	0123456	2150	03
259	0123456	1756	0
857	0123456	1900	0
628	0123	1904	0
575	0123456	2383	0
470	0123456	1666	0
1088	0123456	1529	0
228	0123456	1762	01
852	0123456	1511	0
227	0123456	2250	0
355	0123456	2585	0
1439	0345	1952	0
567	0123456	1851	0
38	0123456	1588	01
31	0123456	1678	013
93	012356	2538	0
226	012	1678	013
656	012346	2027	0
221	012345	2310	0
31	0123456	1901	0
124	0123456	2383	0
151	0123456	2249	0
506	0123456	2326	0
424	012345	1547	0
569	012345	1687	0
34	0123456	2343	0
715	012	2722	0
15	0123456	2239	0
1213	0123456	1499	0
21	0123456	1893	0
86	0123456	2729	0
15	0123456	2236	01
1274	012346	1881	0
247	0123456	1971	0
223	0123456	1691	0
71	0123456	1535	0
223	0123456	1697	01
610	01235	2483	01
632	012	2667	0
490	0123456	2477	0
147	0123456	2024	0
469	012356	2518	0
22	012345	1952	0
648	03456	2703	01
720	012345	2059	1
151	0123456	1510	0
31	0123456	2119	1
247	0123456	2553	0
269	0123456	1641	0
769	0123456	1941	0
60	0123456	2589	0
28	0123456	2356	0
307	012345	1584	0
139	012345	2306	1
397	0123456	2481	0
1450	0356	1964	01
361	01235	1974	0
103	0123456	2301	0
25	0123456	2096	0
629	0123456	1770	0
22	012345	2298	0
23	0123456	2369	0
966	01235	2667	0
663	0123456	1785	013
710	0123456	2222	0
363	01235	2047	0
1140	0123456	2737	0
786	012345	1805	0
282	012356	2314	0
37	0123456	1561	0
1212	012356	1588	01
598	012356	2648	0
15	0123456	1849	1
803	01246	2407	013
79	0123456	1606	1
59	0123456	2126	0
280	0123456	2589	0
59	0123456	2124	01
240	012	2344	0
251	03456	2377	0
187	0123456	2350	0
705	0123456	2602	0
7	0123456	1838	0
37	0123456	2155	0
340	01235	2255	0
1072	012346	2569	0
370	0123	2144	1
178	0123456	2301	0
402	0123456	2076	0
1417	0	2710	03
279	01235	2218	0
1185	0123	1891	0
852	0123456	1810	0
16	0123456	2190	0
659	0123456	2736	0
1044	0123456	2712	0
313	0123456	2173	03
564	06	1884	0
55	0123456	1905	0
212	01236	1565	0
205	0123456	2382	0
529	012346	2144	1
946	0123456	2483	01
536	0123456	2110	0
726	0146	2024	0
339	0123456	2726	0
168	01235	2651	0
709	0123456	2697	0
267	0123456	2258	0
481	012345	2540	0
53	0123456	2677	0
1018	0123	2317	0
364	0123456	1533	0
460	0123456	1520	0
738	01235	1547	0
369	01235	1572	0
403	012345	2104	0
935	0123456	1714	0
94	0123456	2712	0
217	012345	1912	013
988	01	2259	0
211	0123456	1890	0
277	01235	2301	0
695	012345	2551	0
695	012345	2550	0
317	012345	2540	0
1282	0123456	2425	01
758	0123456	1574	0
707	012345	2687	0
350	0123456	2194	0
276	0123456	2332	0
472	0123456	1566	0
27	0123456	2150	03
792	012356	2425	01
337	012346	1738	0
904	0123456	2258	0
584	046	2217	0
681	0123456	2270	0
919	0123456	2712	0
24	0123456	2712	0
782	0123456	2712	0
324	0123456	2700	1
1179	01235	1840	0
154	0123456	2436	0
104	0123456	2737	0
104	0123456	2738	01
99	012356	1982	01
271	012345	2241	0
894	0123456	2519	0
187	0123456	1585	0
1369	01235	1704	01
496	0123	2483	01
412	0123456	2560	0
247	0123456	1561	0
112	0123456	2058	0
354	0123456	1932	0
154	0123456	1964	01
221	012345	2017	0
255	0123456	2321	0
908	0123456	2151	0
108	0123456	2688	0
255	0123456	2442	0
1135	0123456	2641	1
1406	0123456	2630	0
1076	0125	2536	0
1197	0123456	2395	0
989	012456	1626	0
746	0123456	2500	0
89	0123456	1508	0
1133	0123456	2607	1
76	0123456	1804	0
131	0123456	1884	0
931	0123456	2407	013
243	0123456	1791	0
119	0123456	2735	0
210	0123456	1921	0
696	03456	2234	0
146	0123456	2301	0
308	012356	2588	0
639	013456	1869	0
241	0123456	1669	0
189	0123456	2624	0
1089	0123456	2039	0
1400	01	1596	0
1107	0123456	1821	0123456
85	012456	2467	0
838	0123456	2563	0
281	01235	1713	0
1106	046	1520	0
1043	012345	2290	0
34	0123456	2624	0
241	0123456	2279	0
216	0123456	2738	01
1193	0123456	2267	0
823	0123456	2483	01
469	012356	2729	0
80	0123456	2077	01
661	012345	2234	0
1204	0123456	2502	1
330	0123456	2151	0
761	0123456	1791	0
1003	012346	2314	0
1269	0123456	2196	0
390	0123456	1963	0
621	0123456	2726	0
236	0123456	2246	0
438	0123456	2442	0
241	0123456	2475	0
349	0123456	1707	0
115	0123456	1910	1
293	0123456	2671	0
283	0123456	1851	0
792	012356	1504	0
293	0123456	2672	0
234	012345	1907	0
694	01235	2688	0
1025	03456	1704	01
284	0123456	2026	01
763	0123456	2589	0
402	0123456	2371	0
453	0123456	2498	1
351	01235	2478	0
383	0123456	2650	0
43	0123456	1641	0
848	012345	1899	0
926	01235	2290	0
873	01234	2241	0
320	0123456	2331	0
1053	012	2015	0
144	013456	2340	0
195	0123456	1753	0
70	0123456	1788	0
1116	012	2084	1
467	01235	1737	0
16	0123456	2643	0123456
2	0123456	2527	0
16	0123456	2641	1
352	012345	1803	012345
31	0123456	2410	05
1170	0123456	1770	0
1108	0123456	1533	0
72	0123456	2267	0
22	012345	2133	13
119	0123456	1626	0
48	0123456	2697	0
52	012345	1863	0
77	0123456	2596	1
491	0123456	2626	013
1355	01246	2383	0
323	0123456	2453	0
3	0123456	2057	0
770	012345	2485	0
1171	01235	1573	0
195	0123456	1508	0
1251	012346	1575	0
297	0123456	2724	0
112	0123456	1595	0
42	0123456	2584	0
42	0123456	2586	0
137	0123456	2309	0
93	012356	2301	0
1337	01235	1627	01
843	0123456	2467	0
653	0123456	2345	0
71	0123456	2173	03
1056	01235	2194	0
421	0123456	1783	0
861	03456	2082	0
9	0123456	1957	0
977	012	2155	0
485	03456	1690	0
207	0123456	1884	0
412	0123456	2215	0
117	01235	2572	0
324	0123456	1816	0
652	0123456	2734	0
341	0123456	2432	0
223	0123456	2248	0
802	0123456	2314	0
11	012345	1687	0
933	0123456	1638	0
223	0123456	2249	0
753	0123456	1588	01
681	0123456	2391	0
1149	012	2020	0
369	01235	2462	0
179	012346	2072	0
338	01235	2535	01
320	0123456	1979	01
324	0123456	1605	01
137	0123456	2430	0
1107	0123456	2562	0
287	012346	2347	0
938	0123456	1963	0
101	0123456	2454	0
747	012345	1952	0
168	01235	2249	0
992	012345	1843	0
53	0123456	2287	0
695	012345	1702	0
203	012356	2560	0
1241	01246	2460	0
757	0123456	2440	01
53	0123456	2114	0
752	013456	2654	0
188	012345	2687	0
40	0123456	2696	01
69	0123456	2724	0
146	0123456	2422	0
1348	0126	2059	1
109	0123456	2219	0
836	0123456	2708	0
156	012345	2131	0
75	0123456	2709	0
21	0123456	2402	0
1062	0124	2157	03
849	012456	2113	0
385	0123456	2483	01
112	0123456	2299	0
1079	0123456	1574	0
154	0123456	2496	0
674	0123456	2481	0
604	012345	1737	0
76	0123456	1870	0
135	0123456	2405	0
543	0123456	2425	01
847	01236	2491	0
482	012356	2722	0
232	0123456	2228	0
1244	0123456	1770	0
960	0	2222	0
424	012345	2057	0
30	0123456	1567	0
221	012345	1863	0
47	0123456	2520	0
62	0123456	2177	0
169	0123456	2216	0
392	012345	2467	0
293	0123456	1719	0
40	0123456	2234	0
745	0123456	2645	016
293	0123456	1713	0
471	01246	2726	0
165	0123456	1904	0
1037	0123456	2620	0
692	012345	2017	0
854	012346	2058	0
645	0123456	2163	01
151	0123456	2312	0
108	0123456	2234	0
778	012345	2241	0
333	0123456	1570	0
23	0123456	1596	0
1275	012356	2314	0
1374	01245	2460	0
224	0123456	2289	01
717	03456	1880	0
543	0123456	1952	0
221	012345	1737	0
273	012345	2491	0
80	0123456	2314	0
151	0123456	2603	0
91	0123456	2645	016
47	0123456	2039	0
699	0123456	1973	0
39	0123456	2698	1
673	0123456	2608	0
45	0123456	2174	0
781	0123456	2334	0
1122	0356	2197	0
595	012356	2411	0
31	0123456	2626	013
311	01235	1578	0
475	01235	2061	0
498	01235	2403	0
153	01235	2688	0
750	0123456	1936	0
47	0123456	1939	0
1262	023456	2460	0
199	0123456	1741	01
301	012346	2144	1
26	0123456	1985	0
1200	0123	2150	03
499	012356	1929	0
31	0123456	2407	013
31	0123456	2403	0
91	0123456	2359	0
56	0123456	2268	0
70	0123456	1533	0
390	0123456	1552	0
247	0123456	2146	0
117	01235	1892	0
703	012456	2268	0
341	0123456	2552	0
793	0123456	2574	0
47	0123456	1626	0
640	0123456	1566	0
1310	0123456	2624	0
1407	012346	2057	0
1067	012346	2187	0
462	0123456	1757	0
113	0123456	1511	0
101	0123456	1574	0
238	0123456	2483	01
24	0123456	2554	0
293	0123456	1891	0
103	0123456	2234	0
42	0123456	2352	0
228	0123456	2086	0
670	01235	2332	0
166	013456	1732	01
1058	013456	2480	0
165	0123456	2059	1
252	012356	2299	0
165	0123456	2057	0
772	01235	2104	0
858	012	1898	0
25	0123456	2151	0
248	0123456	2429	0
741	0123456	2535	01
990	0123456	2255	0
42	0123456	2685	0
73	0123456	2221	0
392	012345	2632	0
246	012345	2186	13
599	03456	2359	0
889	012346	2708	0
526	0123456	1525	0
320	0123456	1768	0
269	0123456	1963	0
757	0123456	2144	1
143	0123456	2572	0
214	0123456	1748	012
143	0123456	2575	0
37	0123456	1818	0
612	01234	1952	0
939	0123456	2025	0
1414	035	2186	13
110	01235	2590	0
486	035	2325	0
232	0123456	2051	0
324	0123456	2548	0
487	01246	2047	0
569	012345	2540	0
650	01	2402	0
652	0123456	2344	0
40	0123456	2356	0
1230	0123456	1704	01
36	0123456	2033	0
158	0123456	2314	0
565	012456	2666	0
126	0123456	2162	0
492	012345	1904	0
1391	03456	2015	0
1258	01235	1687	0
271	012345	1737	0
36	0123456	1975	01
1121	012345	2544	01
89	0123456	2077	01
654	012346	2700	1
43	0123456	2299	0
756	012346	1770	0
32	0123456	1863	0
185	012345	1741	01
1105	0123456	1818	0
40	0123456	2536	0
1050	0123456	2477	0
91	0123456	2364	01
346	01235	1583	0
489	0123456	1777	0
140	0123456	2405	0
891	012	2055	0
30	0123456	2164	0
304	0123456	2703	01
1392	01234	2687	0
485	03456	2483	01
807	0123456	2332	0
188	012345	2181	05
1104	0123456	1529	0
188	012345	2185	0
29	0123456	1713	0
290	0123456	2496	0
99	012356	2163	01
614	035	2544	01
322	01246	1779	0
7	0123456	2054	01
127	0123456	2486	03
749	0123456	2525	0
625	0123456	2117	0
1224	01346	1683	0
549	01235	1542	0
7	0123456	2679	0
109	0123456	2155	0
1429	0123456	2357	0
750	0123456	1666	0
243	0123456	2738	01
310	012346	2735	0
959	01	2163	01
1001	03456	2249	0
184	0123456	2277	0
243	0123456	2737	0
65	012356	1699	0
442	0123456	1520	0
824	0123456	2301	0
833	012346	2708	0
711	012356	1868	0
253	0123456	1541	0
402	0123456	1810	0
872	0123456	1508	0
354	0123456	1576	0
186	0123456	2627	0
434	0123456	1518	0
579	01235	1937	0
257	0123456	2156	0
25	0123456	2339	0
305	0123456	2554	0
1022	012	2671	0
25	0123456	2332	0
480	0123456	1756	0
956	0125	1520	0
970	0123456	1654	0
443	0123456	1713	0
1266	013456	1752	0
89	0123456	1705	0
502	0123456	2083	0
21	0123456	1999	0
248	0123456	1596	0
47	0123456	2046	0
151	0123456	1596	0
212	01236	2255	0
47	0123456	2049	0
460	0123456	2036	0
21	0123456	1997	0
343	01235	2560	0
214	0123456	2483	01
640	0123456	1609	0
92	0123456	2551	0
92	0123456	2550	0
458	0123456	1535	0
218	013456	2162	0
424	012345	1737	0
1208	0125	1866	0
30	0123456	2209	0
378	0123456	2577	0
219	03456	2648	0
116	0123456	1594	0
30	0123456	1768	0
369	01235	1830	0
154	0123456	2500	0
4	0123456	1816	0
586	0123456	2332	0
89	0123456	1816	0
662	0123456	2403	0
178	0123456	2066	0
190	0123456	2113	0
372	0123456	2088	0
75	0123456	1971	0
372	0123456	2087	0
1013	01235	2571	0
766	01	2402	0
93	012356	1549	0
65	012356	2186	13
474	01235	1499	0
83	012346	1866	0
974	012346	2605	0
552	01235	2652	0
1254	012356	2055	0
781	0123456	1660	0
186	0123456	1626	0
2	0123456	2345	0
372	0123456	1764	0
1114	03456	2151	0
329	0123456	2162	0
1059	0123456	2024	0
40	0123456	2301	0
29	0123456	2216	0
108	0123456	2538	0
323	0123456	1873	0
902	03456	2575	0
859	01235	1770	0
354	0123456	2471	0
52	012345	1704	01
67	012346	2352	0
261	0123456	1622	0
153	01235	2234	0
1042	01246	2150	03
21	0123456	2173	03
198	012456	1831	0
313	0123456	1891	0
1163	03456	2467	0
31	0123456	1784	0
206	0123456	2432	0
206	0123456	2552	0
1112	012345	2255	0
57	0123456	2150	03
294	0123456	1778	0
1186	012456	2407	013
49	0123456	2520	0
395	01246	1616	0
150	0123456	1535	0
799	0123456	1666	0
130	0123456	1932	0
293	0123456	2462	0
122	0123456	1966	0
1002	0123456	1887	0
494	0123456	2277	0
494	0123456	2274	0
1213	0123456	2058	0
494	0123456	2279	0
83	012346	1603	0
712	01235	2036	0
759	01235	2163	01
676	0123456	2030	0
666	0123456	2332	0
151	0123456	1804	0
151	0123456	1809	0
462	0123456	2253	0
154	0123456	1758	0
211	0123456	2216	0
364	0123456	1673	0
352	012345	1961	0
419	0123456	1966	0
27	0123456	2162	0
1445	01235	1719	0
600	012	2011	0
223	0123456	2429	0
781	0123456	2722	0
699	0123456	2314	0
189	0123456	1574	0
329	0123456	2340	0
1077	012356	1938	0
465	0123456	2179	0
1092	01246	1658	0
112	0123456	1952	0
1003	012346	1919	0
158	0123456	2320	1
553	0123456	1936	0
1134	0124	2737	0
203	012356	2509	0
58	0123456	2552	0
77	0123456	2303	0
1393	013456	1508	0
1054	046	1571	0
982	0146	2194	0
424	012345	2295	0
56	0123456	2474	0
728	0123456	1932	0
522	012456	2467	0
146	0123456	1643	0
733	01246	2290	0
1344	0123456	2150	03
135	0123456	2179	0
521	03456	1842	0
994	0346	2708	0
126	0123456	2025	0
86	0123456	2164	0
1128	0123456	2203	0
823	0123456	1643	0
1345	0123456	1818	0
925	0123456	1666	0
151	0123456	2429	0
326	0123456	2588	0
183	012356	2722	0
783	046	2082	0
6	0123456	2423	1
175	0123456	2552	0
83	012346	1508	0
137	0123456	1804	0
60	0123456	1544	0
142	0123456	2540	0
20	0123456	2460	0
704	035	1656	0
1050	0123456	1946	0
10	0123456	2640	0
1034	01235	2362	01
488	03456	2240	03456
592	0123456	1525	0
1094	046	2582	0
36	0123456	2077	01
96	012356	2024	0
18	0123456	1880	0
34	0123456	2174	0
102	0123456	1962	0
973	0123456	1609	0
688	01345	1863	0
277	01235	1596	0
142	0123456	2434	0
344	012345	2527	0
193	012345	1751	0
490	0123456	2631	0
1416	0123456	2403	0
673	0123456	1975	01
480	0123456	1699	0
736	012357	1768	0
1139	0123456	2674	0
1473	046	2664	0
213	01235	2544	01
535	0123456	1839	0
495	0123456	1666	0
1206	0123456	2664	0
402	0123456	1967	0
629	0123456	1533	0
806	0123456	1936	0
79	0123456	1869	0
477	01235	2301	0
730	0123456	1932	0
301	012346	1924	0
815	0123456	2554	0
339	0123456	1936	0
47	0123456	1774	0
109	0123456	1929	0
957	0123456	2186	13
1164	0146	1756	0
1219	012346	1508	0
21	0123456	2225	0
537	0123456	2552	0
21	0123456	2222	0
833	012346	2255	0
100	0123456	1919	0
254	0123456	2410	05
476	0123456	2301	0
379	0123456	2259	0
1	0123456	2702	1
429	0123456	1662	0
32	0123456	2378	0
124	0123456	1517	0
569	012345	1802	0
468	01235	1541	0
639	013456	1872	01
180	0123456	2478	0
354	0123456	2467	0
929	0123456	1919	0
834	0123456	1588	01
83	012346	2194	0
214	0123456	2301	0
963	0123456	1977	0
460	0123456	1927	0
415	0123456	2477	0
365	012345	2238	0
880	0123456	1872	01
480	0123456	2645	016
219	03456	1804	0
406	013456	2057	0
618	0123456	2608	0
248	0123456	1598	0
970	0123456	2653	0
352	012345	2481	0
135	0123456	1950	0
259	0123456	2496	0
1160	012346	2312	0
436	0135	1597	0
131	0123456	2397	0
368	01246	2082	0
736	012357	2331	0
34	0123456	2468	0
22	012345	1741	01
176	012346	2058	0
529	012346	2502	1
814	0123456	2560	0
1017	035	2688	0
30	0123456	2560	0
158	0123456	2085	0
565	012456	2393	0
913	03456	2173	03
437	0123456	1886	0
1271	012345	2410	05
633	046	2729	0
215	0123456	1588	01
473	0135	2729	0
1004	012456	2467	0
412	0123456	2393	0
456	0123456	1869	0
368	01246	2157	03
1359	0123456	2091	0
10	0123456	2590	0
535	0123456	2049	0
322	01246	2404	0
407	012345	2540	0
291	01345	1851	0
479	0123456	2697	0
569	012345	1907	0
836	0123456	2199	0
11	012345	2185	0
520	01235	2067	0
169	0123456	2097	0
29	0123456	2517	0
302	012345	2364	01
755	012345	1588	01
241	0123456	2733	0
663	0123456	1902	0
18	0123456	2263	0
892	01246	2520	0
1000	012346	2697	0
292	01235	2263	0
13	03456	1704	01
307	012345	2407	013
138	012356	2186	13
547	0123456	2418	0
1188	03456	1724	0
118	0123456	1703	0
425	0123456	2672	0
543	0123456	2491	0
543	0123456	2492	0
98	012345	1640	01
78	0123456	1770	0
158	0123456	1605	01
1281	012346	2416	03
419	0123456	2077	01
1	0123456	1697	01
34	0123456	2467	0
89	0123456	1657	0
1046	012356	2617	0
339	0123456	1533	0
317	012345	2494	0
1055	0123456	1540	0
1218	0123456	1641	0
108	0123456	2061	0
724	012346	1753	0
538	0123456	2461	01
138	012356	1958	013
652	0123456	1997	0
488	03456	2299	0
146	0123456	2013	0
146	0123456	2011	0
576	0123456	1816	0
53	0123456	1947	03
467	01235	1687	0
53	0123456	1945	0
508	01246	1905	0
56	0123456	1935	0
743	0123456	1886	0
147	0123456	2651	0
88	0123456	2267	0
28	0123456	2122	1
271	012345	1960	0
333	0123456	1982	01
186	0123456	2735	0
502	0123456	2554	0
333	0123456	1767	0
242	012356	2655	0
48	0123456	1751	0
52	012345	2704	0
673	0123456	1704	01
38	0123456	1962	0
103	0123456	2357	0
103	0123456	2356	0
178	0123456	1963	0
121	0123456	1703	0
713	01235	2687	0
700	0123456	1533	0
43	0123456	1862	0
79	0123456	1872	01
182	01246	1605	01
154	0123456	2079	0
1239	012	2061	0
85	012456	1778	0
265	01235	2540	0
2	0123456	1946	0
144	013456	2277	0
1049	0123456	2151	0
836	0123456	1871	0
121	0123456	2143	0
591	0123456	2680	0
313	0123456	2467	0
876	01	1561	0
102	0123456	1752	0
254	0123456	2174	0
401	05	1593	0
202	012346	2520	0
83	012346	2015	0
193	012345	2251	1
735	0123456	2345	0
285	0123456	2413	01
525	012356	1546	0
213	01235	2428	0
1175	01235	2413	01
297	0123456	1719	0
113	0123456	1817	0
220	0123456	1889	0
840	01235	1869	0
263	01246	2507	0
190	0123456	2572	0
417	0123456	2733	0
822	0123456	2346	0
206	0123456	2648	0
689	03456	1517	0
181	0123456	2509	0
474	01235	1588	01
111	012345	1548	01235
199	0123456	1640	01
364	0123456	2679	0
15	0123456	2488	0
310	012346	2049	0
310	012346	1628	0
156	012345	1851	0
180	0123456	2289	01
54	013456	2082	0
102	0123456	1866	0
948	01235	2498	1
610	01235	1505	01
252	012356	2058	0
45	0123456	2226	0
705	0123456	2698	1
646	06	1818	0
945	0123456	2162	0
601	012	2684	0
1457	0123456	2708	0
352	012345	2185	0
652	0123456	2402	0
29	0123456	2672	0
315	0123456	2377	0
21	0123456	1535	0
570	0123456	2496	0
188	012345	2533	1
37	0123456	1766	0
158	0123456	2439	01
299	01234	1863	0
528	013456	2214	0
264	0123456	2664	0
183	012356	1769	0
376	01246	1616	0
1363	013456	2150	03
53	0123456	2403	0
37	0123456	2090	0
154	0123456	1646	1
151	0123456	1917	0
65	012356	2645	016
910	0	1628	0
99	012356	1770	0
129	012346	2146	0
144	013456	1529	0
77	0123456	1856	1
494	0123456	1532	0
1210	035	2015	0
101	0123456	2560	0
494	0123456	1539	0
11	012345	1553	0
1293	01246	1809	0
158	0123456	2502	1
22	012345	2418	0
311	01235	1884	0
214	0123456	1959	0
99	012356	2151	0
408	0123456	2507	0
188	012345	1847	0
445	0123456	2155	0
350	0123456	1866	0
187	0123456	1770	0
557	0123456	2402	0
299	01234	1737	0
740	012346	1880	0
135	0123456	1951	0
58	0123456	2442	0
353	0123456	2477	0
98	012345	1683	0
1119	0123456	1595	0
47	0123456	2274	0
147	0123456	2266	03
562	01235	1728	0
1268	012356	2203	0
151	0123456	1641	0
26	0123456	2162	0
453	0123456	1917	0
705	0123456	2495	0
779	012345	2703	01
1231	0123456	2350	0
227	0123456	2491	0
449	0123456	2055	0
931	0123456	2053	0
327	0123456	2664	0
121	0123456	2498	1
762	0123456	1609	0
157	0123456	1962	0
252	012356	2491	0
379	0123456	1818	0
97	0123456	2054	01
15	0123456	1687	0
424	012345	2126	0
419	0123456	1508	0
631	01246	1571	0
1125	0123456	2229	0
157	0123456	2700	1
543	0123456	1913	0
1162	012345	1854	01
575	0123456	2655	0
211	0123456	1573	0
583	0346	2559	01
932	013456	2354	0
524	03456	2162	0
478	0123456	2489	01
242	012356	2314	0
1159	013456	1756	0
178	0123456	1552	0
99	012356	1829	01
698	0123456	1535	0
125	012345	2602	0
178	0123456	1957	0
1300	01235	2131	0
60	0123456	2590	0
102	0123456	1694	13
23	0123456	2301	0
617	0	1691	0
1184	0123456	2340	0
31	0123456	2630	0
732	012456	2049	0
383	0123456	2196	0
426	0123456	1611	0
145	013456	1864	0
186	0123456	2345	0
1261	0123456	2159	0
562	01235	2585	0
1103	012356	2552	0
1176	012356	2533	1
22	012345	2186	13
1324	01345	2710	03
166	013456	1683	0
410	012345	2407	013
882	03456	2187	0
39	0123456	2491	0
32	0123456	1872	01
25	0123456	2163	01
138	012356	2238	0
462	0123456	1972	0
42	0123456	2001	0
548	0123456	2652	0
28	0123456	1853	01
647	0123456	2664	0
263	01246	2453	0
113	0123456	1809	0
52	012345	1737	0
164	035	2194	0
943	0126	2465	0
105	0123456	2096	0
908	0123456	2169	0
30	0123456	2331	0
777	012356	2057	0
777	012356	2059	1
48	0123456	1961	0
341	0123456	2603	0
352	012345	2533	1
254	0123456	2290	0
641	012356	2104	0
626	0123456	2408	0
293	0123456	1830	0
262	012456	2560	0
1426	01245	2467	0
211	0123456	2267	0
509	013456	2672	0
241	0123456	1894	0
49	0123456	2572	0
25	0123456	1666	0
42	0123456	2408	0
1279	012345	1877	0
21	0123456	2584	0
312	012345	1553	0
581	0123456	2299	0
562	01235	1900	0
29	0123456	2392	0
30	0123456	2506	0
1284	01235	2186	13
1302	0123	1763	0
993	0123456	1659	0
1235	012356	2423	1
235	0123456	2130	0
108	0123456	2005	0
274	0123456	2234	0
231	0123456	2524	0
172	012356	2666	0
62	0123456	1629	0
137	0123456	2648	0
748	0135	1769	0
388	01235	1710	0
426	0123456	2082	0
588	046	2735	0
42	0123456	2530	0
1048	0123456	1609	0
260	01235	1900	0
778	012345	1645	0
56	0123456	1577	0
156	012345	1737	0
111	012345	2130	0
714	01235	2047	0
506	0123456	1658	0
129	012346	2150	03
236	0123456	1596	0
357	0123456	2356	0
188	012345	2412	0
1277	0123456	2309	0
267	0123456	2563	0
398	012356	2267	0
1434	0123456	1658	0
411	012356	2484	0
219	03456	1963	0
509	013456	2105	0
141	03456	2608	0
1209	03456	2506	0
129	012346	2557	0
105	0123456	2456	0
45	0123456	1671	01
776	012346	2590	0
75	0123456	2024	0
40	0123456	2008	0
681	0123456	2164	0
681	0123456	1885	0123456
145	013456	1508	0
722	01235	1689	0
131	0123456	1660	0
1014	0123456	2436	0
1093	01235	2737	0
324	0123456	2015	0
919	0123456	2552	0
189	0123456	2040	0
393	012356	1868	0
40	0123456	2486	03
673	0123456	2563	0
300	013456	2641	1
257	0123456	2332	0
147	0123456	2259	0
147	0123456	1519	0
831	0123456	1767	0
287	012346	2679	0
25	0123456	1938	0
25	0123456	1936	0
135	0123456	2582	0
936	0123456	2157	03
66	0123456	1588	01
8	0123456	1657	0
1095	012345	1854	01
608	0123456	2467	0
375	01235	2551	0
61	01235	2738	01
133	012346	2082	0
422	01235	2309	0
7	0123456	2528	0
169	0123456	2333	0
1347	0123456	2552	0
706	012	2737	0
37	0123456	2329	0
453	0123456	1871	0
241	0123456	2340	0
193	012345	2017	0
997	013456	2355	01
517	0123456	1713	0
430	01235	1904	0
443	0123456	2267	0
223	0123456	1599	0
417	0123456	1724	0
627	035	2393	0
85	012456	2407	013
39	0123456	2550	0
547	0123456	1683	0
229	01246	1626	0
430	01235	2295	0
225	0123456	1952	0
667	0123456	1952	0
175	0123456	2211	0
1198	046	2039	0
285	0123456	1499	0
1460	0123456	1962	0
148	0123456	2150	03
30	0123456	2087	0
121	0123456	2025	0
551	01356	2432	0
580	01246	2546	0
31	0123456	2053	0
190	0123456	1774	0
468	01235	1770	0
1044	0123456	2501	0
231	0123456	2467	0
465	0123456	1951	0
465	0123456	1950	0
331	012346	2017	0
25	0123456	2157	03
14	0123456	1796	01
25	0123456	2621	0
1245	03456	2350	0
258	0123456	2398	0
502	0123456	1818	0
490	0123456	2403	0
764	0123456	2102	0
36	0123456	1704	01
1424	012345	2540	0
142	0123456	1966	0
1129	0125	2661	0
422	01235	2648	0
878	0123456	2577	0
908	0123456	1886	0
93	012356	1908	0
137	0123456	1554	0
749	0123456	2049	0
1033	012356	1520	0
1118	012346	1756	0
1412	012	2230	0
53	0123456	1676	0
37	0123456	2611	0
868	0124	2057	0
37	0123456	2615	0
37	0123456	2616	03
285	0123456	2058	0
591	0123456	2001	0
794	0123456	2551	0
223	0123456	1917	0
465	0123456	2049	0
[truncated: 251 more rows]
