# Supplementary material for: Environmental change makes robust ecological networks fragile
Source: Nat Commun. 2016 Aug 11;7:12462. doi: 10.1038/ncomms12462 (PMC4987532; doi:10.1038/ncomms12462)
Supplement: Supplementary Data 1 — Host-parasite networks and host extinction sequences in Avida experiments. The compressed archive includes the 100 co-evolved host-parasite networks and the host extinction sequences in the historical scenario. [file ncomms12462-s2.zip › Supplementary_data_S1/host_parasite_network_80.csv]

host_genotype	host_phenotype	parasite_genotype	parasite_phenotype
239	0	2103	025
432	012	2163	2
84	2	1539	25
104	6	1844	06
5	02	2051	0356
5	02	2050	013
158	6	1882	056
263	6	1533	356
583	6	2058	0356
246	6	1907	056
91	0	1740	0
321	6	1827	056
28	2	1939	025
858	2	1900	025
253	6	1780	56
83	6	2187	056
266	012	1721	2
98	6	1907	056
121	0	2103	025
499	6	1752	0356
91	0	1638	056
148	2	2280	025
84	2	2040	025
657	123	1996	02
372	6	2157	56
213	23	2264	02
173	6	1836	6
121	0	1929	056
58	0	2272	025
1049	02	2047	025
379	05	2174	056
564	5	2263	056
50	6	1770	056
437	6	1942	0356
127	02	1735	056
751	2	1799	2
196	6	1942	0356
588	6	2148	056
724	2	2147	25
831	6	1925	0356
1070	5	2263	056
197	2	1833	2
388	0	1740	0
38	6	2197	56
821	0	1611	056
413	5	2168	056
214	25	1627	02
77	5	1891	01356
40	6	1566	056
261	2	1911	02
983	0	1647	025
15	6	1735	056
1052	6	2235	056
965	012	1585	2
973	02	2194	056
910	6	1777	56
167	0	1840	04
324	6	1665	56
325	6	2271	1356
50	6	1809	056
361	6	2024	6
74	0	2077	056
413	5	1853	056
480	2	1940	2
26	6	1655	56
44	6	1532	56
474	0	1895	035
1281	6	2021	56
308	5	1687	01356
381	6	2194	056
645	2	2012	2
146	012	2194	056
385	012	1581	2
216	6	2101	056
924	2	2008	025
46	6	1925	0356
23	6	2157	56
38	6	1886	56
18	2	1537	2
105	6	1827	056
806	2	1670	025
266	012	2267	0
937	6	2061	56
84	2	1670	025
18	2	1797	2
71	6	2295	6
22	6	2017	056
640	2	1694	2
258	6	1620	356
278	6	1907	056
1200	6	2246	356
148	2	1838	02
258	6	1997	1356
134	6	2221	01356
68	6	1880	056
195	6	2178	6
170	6	2263	056
840	6	2023	56
77	5	1716	01356
811	2	1968	25
320	6	1674	056
527	2	1799	2
38	6	2187	056
433	2	1709	012356
494	6	1855	06
380	6	2260	01356
284	6	1659	0356
935	6	1752	0356
424	012	2224	2
497	6	2168	056
553	2	1635	025
709	2	1728	02
383	2	1911	02
360	02	1788	02
848	5	1964	056
1006	6	2021	56
1119	2	1549	02
1236	6	1813	056
1067	2	2300	02
26	6	2130	56
65	2	1900	025
243	6	1842	01356
15	6	2283	356
961	6	1716	01356
14	6	2258	056
443	02	1828	025
568	2	1549	02
590	2	1911	02
131	6	1597	056
846	5	1853	056
232	6	1674	056
794	6	1817	0156
103	6	1591	0356
205	2	1576	025
50	6	1907	056
205	2	1773	025
263	6	1795	356
493	6	2061	56
623	2	2232	2
97	6	2208	356
394	6	1845	56
723	6	1988	056
69	2	2008	025
65	2	2109	23
1042	2	1911	02
282	2	2078	25
235	6	1813	056
141	6	2184	056
479	6	1907	056
282	2	2182	02356
2	6	1813	056
465	012	2301	0145
199	02	1537	2
73	6	2059	56
106	2	2175	2
555	5	1926	0156
978	6	1811	01356
592	6	2187	056
409	0	2069	056
283	02	1994	0
1	2	2175	2
800	0	2263	056
360	02	2064	02
177	2	1820	02
68	6	1981	56
155	6	1908	56
57	23	2264	02
58	0	1755	056
240	2	1728	02
995	6	1674	056
260	6	1735	056
14	6	1923	056
243	6	2126	1356
470	23	2264	02
118	6	2087	0356
68	6	2148	056
200	2	2290	2
297	02	2149	0356
192	0	1647	025
1227	2	1768	12
634	5	2168	056
588	6	1907	056
510	6	1747	56
15	6	1667	356
460	6	1735	056
142	6	2018	056
189	02	2106	0
9	6	1596	056
65	2	1758	025
790	6	1657	56
305	6	1852	0356
415	6	1860	056
762	2	1758	025
369	6	2004	056
186	2	2147	25
182	5	1813	056
151	23	2264	02
212	6	2201	56
6	6	1855	06
249	0	1855	06
589	5	2176	5
90	6	2164	56
507	2	1900	025
267	012	1581	2
925	2	1946	2
22	6	2259	036
266	012	1609	02
586	6	2271	1356
244	6	2122	6
283	02	1857	056
193	12	1604	025
3	6	2158	01356
721	2	1870	02
531	2	2123	025
493	6	1811	01356
50	6	2148	056
382	6	1667	356
217	6	1719	56
1074	2	1911	02
473	02	1859	056
617	2	1900	025
904	6	2004	056
675	5	1811	01356
469	6	1925	0356
811	2	1900	025
993	6	2168	056
550	2	2045	2
659	2	2281	025
68	6	1777	56
77	5	2158	01356
696	5	1863	56
555	5	1716	01356
4	6	1959	056
619	2	1774	0125
966	2	2012	2
446	0	2120	056
163	6	1733	356
599	6	2077	056
86	2	2281	025
1034	2	2047	025
564	5	1716	01356
144	6	1951	56
131	6	2208	356
9	6	2142	056
356	6	1886	56
209	012	1682	2
168	2	2215	01235
318	2	1670	025
67	2	2012	2
22	6	1580	056
72	2	1537	2
204	6	1882	056
399	5	1716	01356
51	012	2092	0
598	6	1614	56
197	2	1799	2
261	2	2153	2
689	02	2250	035
512	6	1780	56
67	2	1870	02
88	2	2281	025
397	6	2055	0356
425	6	2099	056
258	6	2271	1356
333	0	1670	025
87	5	2263	056
495	2	2012	2
1085	0	1853	056
591	02	1623	05
373	2	1670	025
538	6	2170	056
433	2	1911	02
353	0	1876	03
19	5	1823	056
50	6	2016	056
672	6	1781	56
101	2	2248	25
1124	5	1863	56
688	2	1642	025
425	6	1849	56
1141	2	1940	2
859	2	1627	02
150	2	1642	025
173	6	1907	056
172	02	1818	2
173	6	1908	56
364	2	2167	02
370	0	2172	0145
266	012	1585	2
266	012	1581	2
46	6	2024	6
66	2	2012	2
48	6	2187	056
48	6	2186	056
766	0	1874	0
444	6	2023	56
536	6	1638	056
444	6	2021	56
884	02	2004	056
97	6	1795	356
726	2	2012	2
380	6	2094	01356
64	6	1867	056
133	02	1853	056
366	6	2256	56
733	12	2189	25
77	5	2127	01235
395	6	2021	56
326	05	2034	0356
197	2	1940	2
404	6	2283	356
919	6	2075	036
368	6	1678	56
89	0	1729	0
183	2	2181	2
530	6	1608	056
4	6	2228	56
87	5	1851	056
87	5	1853	056
133	02	1929	056
424	012	2093	2
412	6	2058	0356
532	2	1531	025
520	6	2168	056
124	6	2018	056
554	5	2161	0156
1	2	2006	25
976	0	1638	056
895	2	1946	2
79	6	2137	0156
78	6	1650	56
222	5	1810	01356
947	6	2039	056
322	0	2133	056
17	6	1674	056
45	2	1773	025
212	6	2263	056
518	6	1839	0356
39	2	1728	02
38	6	1606	056
134	6	1744	0156
905	2	1911	02
286	6	2187	056
80	2	1887	02
103	6	2271	1356
23	6	2023	56
18	2	1911	02
406	6	1720	06
742	2	2147	25
334	2	1900	025
697	5	1716	01356
204	6	2018	056
618	05	1877	5
685	6	1809	056
244	6	2217	056
925	2	2181	2
652	6	1716	01356
90	6	1557	056
104	6	1925	0356
712	6	1863	56
186	2	1804	25
306	5	1613	56
315	6	2213	056
1259	0	1855	06
281	5	2168	056
771	2	1693	025
284	6	1619	6
28	2	1567	025
498	2	1670	025
356	6	1719	56
217	6	2023	56
196	6	1839	0356
65	2	2006	25
33	2	1713	2
252	6	1925	0356
226	6	1945	056
88	2	1830	025
22	6	1638	056
37	2	2020	2
91	0	1876	03
74	0	2004	056
1079	0	1707	03
289	2	2266	02
326	05	1665	56
448	2	1796	2
17	6	1641	056
500	6	1827	056
226	6	1542	056
232	6	1744	0156
97	6	2246	356
37	2	2232	2
791	012	1721	2
241	02	2279	025
849	2	1581	2
5	02	1707	03
161	6	1564	56
210	02	1721	2
69	2	2280	025
365	5	1613	56
746	6	2271	1356
761	2	1798	2
288	02	2218	02
417	6	1674	056
674	02	1911	02
69	2	1969	0235
205	2	1643	025
210	02	1581	2
464	02	2149	0356
87	5	1929	056
133	02	1616	056
71	6	1855	06
307	5	1716	01356
940	6	1535	36
1176	6	1676	06
187	6	1855	06
162	6	1753	036
106	2	1900	025
386	6	2061	56
77	5	1745	0135
259	6	2198	56
1368	2	1771	25
218	0	1816	02
93	2	2047	025
330	6	1780	56
248	6	1988	056
584	6	2194	056
238	2	1773	025
428	6	1735	056
61	2	1900	025
321	6	2036	056
77	5	1928	025
199	02	2118	0135
211	2	2012	2
77	5	1811	01356
635	02	2277	01
381	6	2130	56
330	6	2099	056
1146	6	2271	1356
330	6	2095	56
632	6	1904	356
305	6	1925	0356
354	012	2093	2
724	2	1838	02
845	5	1811	01356
80	2	2223	02
1379	2	2041	025
547	5	1853	056
337	2	2047	025
71	6	1992	6
23	6	1845	56
721	2	2012	2
186	2	2253	25
278	6	2043	056
274	6	1677	023456
1024	2	1604	025
1000	012	1658	2
27	23	1893	02
403	5	1929	056
489	6	1907	056
228	02	1853	056
279	6	1960	0356
691	6	1688	056
228	02	1859	056
251	02	1661	2
531	2	2052	02
283	02	2105	01
397	6	1925	0356
200	2	2153	2
808	0	1787	0
370	0	2001	056
287	6	2021	56
165	6	2271	1356
54	2	1937	02
54	2	1938	02
496	6	1559	056
775	6	1867	056
11	02	1696	056
208	2	1706	2
200	2	1911	02
9	6	2187	056
483	6	1735	056
326	05	2174	056
54	2	1627	02
951	6	1610	0356
317	012	2218	02
185	5	1811	01356
140	6	2159	0356
1174	6	1894	6
5	02	1920	03
71	6	1615	6
135	2	1760	2
204	6	1608	056
1106	012	1721	2
773	2	2232	2
167	0	1673	056
232	6	1989	01356
1173	02	2084	0135
80	2	1549	02
477	6	2113	056
50	6	1875	056
103	6	2066	01356
839	2	1871	025
937	6	2292	01356
34	6	2269	56
793	01	2187	056
39	2	2266	02
21	6	1992	6
776	0	1638	056
38	6	1907	056
500	6	2004	056
423	2	1534	02
121	0	1723	02
204	6	2021	56
710	6	2159	0356
561	6	1886	56
468	5	1823	056
784	12	2181	2
217	6	1749	56
217	6	1748	056
121	0	1891	01356
388	0	1876	03
49	6	2154	6
31	6	2270	0356
934	6	1842	01356
819	2	2266	02
199	02	1911	02
722	6	1714	56
97	6	1597	056
134	6	1842	01356
83	6	1914	56
233	2	2281	025
794	6	2263	056
429	6	2168	056
246	6	2043	056
245	5	1846	0356
453	2	1549	02
483	6	1634	056
722	6	2157	56
1140	2	1825	02
84	2	1948	25
134	6	2091	01356
1055	01	1627	02
664	2	2175	2
305	6	1785	056
836	6	2038	56
538	6	1930	056
1082	6	2194	056
189	02	2071	0
208	2	1603	2
618	05	2050	013
599	6	1668	036
345	6	1636	56
27	23	2237	02
740	6	1905	56
717	0	2172	0145
592	6	1907	056
26	6	1780	56
177	2	2266	02
552	6	1749	56
1	2	1826	2
232	6	1777	56
683	2	2281	025
18	2	2181	2
1096	6	1811	01356
992	0	2188	01
186	2	2015	2
21	6	1855	06
551	02	1658	2
491	2	2299	02
1059	6	1855	06
560	2	1664	02
347	02	2033	056
342	6	1608	056
596	6	2148	056
458	5	2129	0135
161	6	1665	56
227	02	1912	0356
88	2	2185	025
1070	5	1853	056
502	6	1817	0156
100	5	1823	056
75	6	1966	56
727	6	1888	056
609	6	2004	056
65	2	2177	2
65	2	2175	2
258	6	1753	036
253	6	2225	56
21	6	2225	56
17	6	1907	056
448	2	2006	25
110	6	1975	0356
71	6	2030	6
386	6	2056	056
1142	02	1911	02
450	2	2212	025
751	2	1832	2
48	6	1908	56
926	12	2266	02
48	6	1907	056
97	6	1906	356
400	5	1849	56
227	02	1735	056
306	5	1811	01356
306	5	1817	0156
53	6	1542	056
501	2	2010	125
10	6	1861	056
224	6	2097	0356
168	2	2010	125
189	02	1963	0
479	6	2187	056
143	6	2157	56
1050	2	1537	2
841	6	1964	056
291	02	1859	056
777	02	1707	03
28	2	1670	025
442	6	2056	056
581	012	1682	2
293	2	2103	025
1105	2	1728	02
1250	02	2264	02
12	6	1844	06
467	6	1596	056
451	5	1811	01356
451	5	1815	01356
325	6	2203	01356
225	0	1647	025
44	6	2004	056
267	012	1713	2
17	6	1577	56
1262	6	2056	056
1077	012	1581	2
673	5	1961	056
247	5	1853	056
223	6	1777	56
118	6	2122	6
349	2	1632	01235
703	02	2050	013
335	6	1544	0356
495	2	2078	25
149	02	1713	2
251	02	1658	2
579	6	1548	0356
21	6	2230	56
2	6	1891	01356
586	6	2003	356
87	5	2201	56
933	2	2281	025
667	6	2023	56
436	0	1638	056
16	5	1716	01356
880	2	1830	025
482	6	1907	056
164	6	1959	056
208	2	1575	2
252	6	2293	0356
524	6	1855	06
335	6	1942	0356
232	6	2157	56
477	6	1568	056
1207	0	2272	025
522	6	1791	46
317	012	2020	2
604	6	1777	56
67	2	2152	2
853	6	2271	1356
105	6	2004	056
358	5	1863	56
67	2	1570	02
762	2	2175	2
508	02	1870	02
375	0	2099	056
41	6	1559	056
543	2	1773	025
39	2	2300	02
23	6	1886	56
1226	6	1690	56
17	6	1568	056
176	6	1921	01356
878	2	1974	2
355	6	2187	056
133	02	2274	0
18	2	1973	2
470	23	1554	02
159	6	1849	56
380	6	1842	01356
1208	12	1721	2
232	6	1954	056
50	6	2157	56
377	2	1972	01235
216	6	2098	056
1216	12	1604	025
685	6	1882	056
186	2	1670	025
186	2	1671	025
364	2	2264	02
127	02	1975	0356
617	2	1968	25
71	6	2236	06
327	02	1707	03
691	6	1719	56
1154	02	1870	02
47	6	1755	056
194	6	2271	1356
17	6	2113	056
303	0	1874	0
370	0	2301	0145
133	02	1993	03
283	02	1787	0
571	12	2103	025
359	2	2049	012
741	6	1577	56
110	6	2085	356
21	6	1780	56
347	02	1853	056
480	2	2281	025
574	02	1730	01
79	6	2035	0356
79	6	2034	0356
755	2	1872	012356
273	02	1658	2
635	02	2005	01
33	2	1647	025
11	02	2168	056
26	6	2225	56
18	2	2248	25
171	23	2264	02
131	6	1667	356
119	6	2158	01356
105	6	2076	056
222	5	1716	01356
44	6	1905	56
747	6	1613	56
310	0	2267	0
1068	5	1811	01356
25	6	1930	056
27	23	2264	02
102	6	2271	1356
27	23	2266	02
17	6	1777	56
377	2	1632	01235
837	2	2041	025
491	2	2266	02
192	0	2047	025
50	6	1944	56
947	6	1734	056
76	6	1995	36
365	5	1853	056
50	6	1908	56
227	02	1942	0356
556	02	2181	2
83	6	2148	056
123	2	1627	02
378	6	1752	0356
267	012	1682	2
501	2	1762	02
236	6	1823	056
32	5	2168	056
89	0	1698	0
408	6	2194	056
22	6	2194	056
107	6	1842	01356
54	2	2247	02
475	0	2169	035
68	6	1878	056
114	6	1929	056
195	6	2113	056
658	6	1842	01356
205	2	1806	025
10	6	1727	0356
182	5	1716	01356
180	6	2110	56
223	6	1674	056
529	5	1863	56
1080	2	2179	234
101	2	2012	2
1107	6	2225	56
390	2	1671	025
821	0	2263	056
172	02	1819	2
176	6	1681	1356
179	2	2237	02
46	6	2199	0356
295	2	1669	02
1	2	2008	025
889	5	1823	056
496	6	1560	056
948	02	1537	2
244	6	1952	6
331	6	1930	056
975	01	2194	056
481	5	2263	056
277	6	2159	0356
206	6	2271	1356
412	6	1925	0356
217	6	1690	56
225	0	2291	0
676	02	1982	013
705	5	1928	025
239	0	1931	056
442	6	2061	56
89	0	2002	0
295	2	2010	125
84	2	2147	25
971	2	2281	025
164	6	1991	056
456	2	1761	01235
705	5	1813	056
82	6	2001	056
107	6	2221	01356
456	2	1968	25
456	2	1969	0235
806	2	1769	25
140	6	1925	0356
1289	6	1823	056
103	6	1899	01356
245	5	2195	035
208	2	1911	02
366	6	1880	056
563	6	2054	0356
203	6	2271	1356
7	2	2281	025
227	02	2149	0356
417	6	2088	056
505	6	2271	1356
1	2	1796	2
134	6	1674	056
438	6	1942	0356
1139	01	2106	0
458	5	1584	01356
195	6	1905	56
148	2	2147	25
84	2	1838	02
161	6	2240	0256
709	2	2266	02
39	2	2107	0123
1056	0	1740	0
224	6	2202	0356
958	0	1987	0356
32	5	1853	056
50	6	2043	056
50	6	2042	6
266	012	2163	2
17	6	2043	056
323	6	2199	0356
229	6	1542	056
79	6	1753	036
48	6	1944	56
382	6	1533	356
283	02	2168	056
251	02	2267	0
789	2	2281	025
629	6	1716	01356
93	2	1647	025
193	12	1642	025
654	6	1551	56
116	12	2248	25
597	6	1777	56
71	6	2100	36
277	6	1846	0356
82	6	1962	6
865	6	1619	6
346	2	2140	025
1335	02	2181	2
830	6	1842	01356
35	2	2281	025
1011	6	1855	06
38	6	2148	056
265	2	1592	02
416	6	1882	056
28	2	1633	02
522	6	1727	0356
67	2	1947	2
297	02	1735	056
735	02	1859	056
552	6	1557	056
22	6	1780	56
170	6	1689	012356
176	6	2158	01356
99	0	1638	056
23	6	2187	056
119	6	1811	01356
402	12	2281	025
131	6	1735	056
157	6	1953	056
157	6	1954	056
745	2	1593	2
79	6	2271	1356
