# Supplementary material for: Environmental change makes robust ecological networks fragile
Source: Nat Commun. 2016 Aug 11;7:12462. doi: 10.1038/ncomms12462 (PMC4987532; doi:10.1038/ncomms12462)
Supplement: Supplementary Data 1 — Host-parasite networks and host extinction sequences in Avida experiments. The compressed archive includes the 100 co-evolved host-parasite networks and the host extinction sequences in the historical scenario. [file ncomms12462-s2.zip › Supplementary_data_S1/host_parasite_network_81.csv]

host_genotype	host_phenotype	parasite_genotype	parasite_phenotype
104	1	1669	1
290	01	1553	01
13	05	1843	01
8	1	1597	1
830	1	1711	1
191	1	1638	01
210	1	1637	1
941	12	1549	01
438	1	1687	01
43	1	1844	01
43	1	1843	01
673	1	1687	01
24	1	1552	01
19	0	1552	01
1470	1	1678	1
762	015	1552	01
118	1	1787	01
692	1	1597	1
76	01	1539	1
17	0	1638	01
127	01	1552	01
522	01	1794	1
126	1	1843	01
14	1	1696	1
150	1	1678	1
135	1	1658	1
452	01	1722	1
518	12	1775	1
50	12	1775	1
157	1	1688	1
150	1	1604	01
877	1	1664	1
327	1	1581	1
599	1	1635	1
15	1	1687	01
808	01	1787	01
714	1	1687	01
1061	12	1638	01
24	1	1597	1
522	01	1539	1
538	1	1638	01
1299	1	1553	01
196	01	1552	01
658	0	1797	01
322	1	1678	1
208	12	1597	1
1118	01	1731	1
1118	01	1732	1
12	1	1552	01
12	1	1553	01
1464	1	1587	1
932	1	1687	01
1149	01	1787	01
604	01	1711	1
676	1	1687	01
1455	1	1552	01
26	1	1553	01
1176	01	1722	1
121	1	1851	1
24	1	1797	01
147	1	1554	1
142	1	1672	01
1061	12	1775	1
692	1	1687	01
203	1	1552	01
1090	1	1636	01
715	12	1787	01
542	1	1787	01
738	12	1552	01
559	12	1549	01
166	1	1821	1
531	01	1554	1
272	01	1787	01
743	1	1731	1
50	12	1643	01
592	1	1636	01
754	1	1732	1
253	0	1787	01
612	1	1597	1
191	1	1664	1
26	1	1597	1
138	1	1639	1
126	1	1754	1
1038	1	1851	1
599	1	1597	1
674	02	1657	01
76	01	1552	01
105	1	1787	01
220	1	1843	01
150	1	1585	1
169	1	1732	1
314	02	1687	01
8	1	1654	1
108	1	1843	01
720	1	1781	1
909	12	1792	1
678	1	1810	01
1060	12	1775	1
1141	0	1636	01
289	1	1781	1
383	01	1686	1
187	1	1802	01
79	0	1552	01
49	12	1685	1
351	1	1843	01
210	1	1821	1
112	1	1552	01
922	0	1553	01
471	1	1587	1
389	1	1787	01
1100	1	1597	1
707	12	1638	01
150	1	1657	01
15	1	1843	01
383	01	1669	1
713	1	1687	01
909	12	1638	01
251	12	1687	01
1198	12	1787	01
62	0	1843	01
41	1	1821	1
684	1	1781	1
135	1	1787	01
126	1	1844	01
104	1	1797	01
147	1	1797	01
1055	0	1672	01
734	1	1787	01
804	1	1687	01
895	1	1552	01
1017	1	1552	01
1284	05	1715	01
1047	1	1597	1
290	01	1539	1
41	1	1781	1
908	12	1787	01
830	1	1553	01
481	1	1664	1
760	12	1775	1
26	1	1759	1
1247	1	1687	01
135	1	1638	01
692	1	1553	01
590	12	1549	01
960	1	1539	1
196	01	1794	1
1057	01	1787	01
351	1	1687	01
8	1	1553	01
377	1	1775	1
822	1	1821	1
289	1	1821	1
893	01	1722	1
762	015	1553	01
1133	1	1597	1
1028	1	1678	1
8	1	1759	1
1165	01	1794	1
403	1	1636	01
1022	1	1597	1
31	0	1797	01
1058	1	1597	1
1048	1	1638	01
731	1	1687	01
105	1	1775	1
355	1	1687	01
996	1	1597	1
186	01	1698	1
74	1	1597	1
175	12	1836	01
991	1	1775	1
826	1	1636	01
358	0	1687	01
847	0	1687	01
126	1	1726	01
1316	1	1781	1
143	1	1794	1
497	1	1597	1
15	1	1715	01
387	12	1787	01
208	12	1687	01
49	12	1787	01
206	01	1712	1
584	1	1597	1
638	1	1553	01
602	1	1781	1
50	12	1787	01
987	1	1843	01
1500	12	1664	1
409	0	1797	01
1142	1	1821	1
955	12	1664	1
377	1	1740	1
544	1	1688	1
1072	1	1688	1
203	1	1539	1
1148	02	1687	01
210	1	1781	1
1315	1	1687	01
340	1	1554	1
543	1	1687	01
680	1	1672	01
729	1	1729	01
1050	01	1840	1
392	1	1843	01
340	1	1797	01
327	1	1687	01
788	1	1586	1
1049	0	1687	01
1369	12	1787	01
1122	1	1802	01
471	1	1781	1
143	1	1669	1
80	1	1589	1
456	1	1851	1
16	1	1597	1
780	1	1687	01
203	1	1698	1
224	1	1687	01
611	1	1607	01
104	1	1554	1
150	1	1732	1
224	1	1843	01
118	1	1638	01
788	1	1639	1
12	1	1711	1
