# Supplementary material for: Environmental change makes robust ecological networks fragile
Source: Nat Commun. 2016 Aug 11;7:12462. doi: 10.1038/ncomms12462 (PMC4987532; doi:10.1038/ncomms12462)
Supplement: Supplementary Data 1 — Host-parasite networks and host extinction sequences in Avida experiments. The compressed archive includes the 100 co-evolved host-parasite networks and the host extinction sequences in the historical scenario. [file ncomms12462-s2.zip › Supplementary_data_S1/host_parasite_network_82.csv]

host_genotype	host_phenotype	parasite_genotype	parasite_phenotype
949	0	1286	0
322	0	1263	0
532	0	1163	03
134	0	1163	03
376	0	1201	0
475	0	1163	03
349	0	1163	03
324	0	1189	0
464	0	1188	0
463	0	1261	0
293	05	1181	0
267	0	1288	0
267	0	1188	0
523	0	1251	0
775	0	1188	0
229	0	1189	0
316	0	1263	0
230	0	1155	03
318	05	1163	03
206	06	1286	0
286	0	1260	0
573	0	1193	0
134	0	1155	03
134	0	1253	0
376	0	1219	0
653	0	1263	0
475	0	1253	0
523	0	1260	0
21	06	1163	03
602	06	1163	03
391	0	1188	0
322	0	1282	0
206	06	1163	03
267	0	1260	0
666	05	1163	03
542	0	1170	0
286	0	1147	0
478	0	1288	0
407	06	1217	0
224	0	1256	0
479	01	1286	0
585	0	1263	0
322	0	1288	0
286	0	1189	0
208	06	1219	0
547	0	1163	03
250	05	1163	03
466	0	1260	0
335	05	1234	0
599	0	1197	0
585	0	1163	03
890	0	1286	0
576	0	1193	0
432	0	1155	03
532	0	1197	0
599	0	1167	0
171	0	1189	0
715	0	1260	0
206	06	1266	01
346	0	1288	0
226	06	1224	0
230	0	1189	0
286	0	1164	0
349	0	1263	0
599	0	1263	0
713	0	1288	0
230	0	1250	0
134	0	1231	0
448	05	1163	03
542	0	1272	0
657	0	1260	0
821	0	1188	0
134	0	1288	0
608	0	1188	0
171	0	1260	0
