# Supplementary material for: Environmental change makes robust ecological networks fragile
Source: Nat Commun. 2016 Aug 11;7:12462. doi: 10.1038/ncomms12462 (PMC4987532; doi:10.1038/ncomms12462)
Supplement: Supplementary Data 1 — Host-parasite networks and host extinction sequences in Avida experiments. The compressed archive includes the 100 co-evolved host-parasite networks and the host extinction sequences in the historical scenario. [file ncomms12462-s2.zip › Supplementary_data_S1/host_parasite_network_83.csv]

host_genotype	host_phenotype	parasite_genotype	parasite_phenotype
882	03	1402	13
124	012	1149	0
333	12	1134	01
50	35	1433	13
50	35	1431	13
589	0	1035	013
815	12	1465	013
421	014	1576	01
26	15	1102	01
480	12	1301	013
784	03	1514	13
433	046	1244	01
73	3	1607	013
397	125	1183	1
399	12	1443	13
18	35	1047	13
329	35	1634	13
368	01	1615	013
64	12	1234	013
327	0	1141	013
44	3	1043	013
6	3	1077	013
187	12	1419	13
457	0	1656	013
243	03	1636	13
858	35	1638	013
28	1	1413	013
255	12	1559	01
402	0	1189	013
652	03	1198	013
310	35	1431	13
36	3	1554	13
607	35	1201	13
82	013	1253	01
439	123	1132	013
228	3	1258	013
27	12	1394	013
184	1	1499	01
4	0	1338	013
529	12	1300	013
359	235	1570	13
960	1235	1183	1
480	12	1234	013
50	35	1170	13
255	12	1108	01
102	012	1538	1
416	35	1468	013
92	0	1662	01
354	12	1610	013
610	0	1396	01
13	03	1514	13
505	012	1538	1
415	135	1490	13
165	35	1539	13
192	035	1252	13
13	03	1142	13
156	3	1179	013
25	12	1186	013
51	3	1060	013
21	3	1179	013
160	12	1152	01
224	12	1331	1
244	3	1496	013
276	35	1321	13
280	12	1619	013
571	1	1097	13
76	12	1437	13
50	35	1404	13
341	0	1184	01
30	0	1647	013
585	012	1065	01
52	3	1355	13
52	3	1356	013
357	35	1400	13
154	0	1398	01
673	1	1174	1
247	0	1072	013
96	12	1113	13
7	0	1567	01
398	0	1072	013
137	35	1201	13
264	123	1422	01
35	0	1565	013
26	15	1608	013
264	123	1424	0135
47	0	1626	013
94	123	1185	01
180	12	1135	13
476	12	1499	01
115	012	1165	1
329	35	1456	13
782	03	1213	013
217	0	1112	013
283	03	1403	13
69	3	1123	013
52	3	1070	13
111	35	1638	013
653	0	1059	01
200	3	1679	013
204	35	1546	013
418	12	1475	1
89	12	1520	013
676	3	1649	013
62	3	1049	013
71	12	1499	01
55	0	1092	01
290	0	1248	01
13	03	1605	01
270	12	1409	013
288	013	1165	1
182	1	1195	13
182	1	1194	01
124	012	1562	01
283	03	1318	13
770	3	1123	013
482	01	1302	013
83	0	1472	0
458	0	1492	013
6	3	1234	013
219	12	1529	13
189	1	1667	013
390	0	1134	01
34	35	1257	013
104	0	1059	01
59	12	1360	01
119	3	1552	013
437	0	1496	013
11	12	1287	13
7	0	1136	01
66	0	1496	013
134	15	1611	13
706	0	1189	013
147	03	1514	13
462	0	1059	01
147	03	1517	013
148	0	1566	01
64	12	1205	01
530	0	1649	013
37	12	1292	01
207	3	1482	013
133	12	1559	01
240	3	1438	013
189	1	1610	013
133	12	1557	1
392	15	1434	13
10	0	1650	0
70	3	1052	13
28	1	1234	013
400	0	1072	013
210	0	1245	013
203	12	1204	013
18	35	1611	13
88	01	1049	013
40	12	1409	013
102	012	1253	01
115	012	1665	01
120	3	1613	013
573	235	1660	013
36	3	1233	013
800	0	1245	013
501	12	1223	13
127	0	1040	01
650	0	1198	013
71	12	1331	1
567	0	1152	01
404	0	1595	01
35	0	1130	01
486	3	1054	013
18	35	1270	013
11	12	1600	013
94	123	1059	01
49	0	1494	01
192	035	1063	0135
115	012	1253	01
102	012	1286	1
372	15	1047	13
125	12	1507	13
509	3	1355	13
89	12	1460	013
165	35	1287	13
711	35	1546	013
51	3	1338	013
270	12	1614	013
142	0	1310	013
324	12	1496	013
203	12	1273	13
483	0	1377	01
503	0	1616	0
286	012	1538	1
290	0	1663	01
44	3	1543	013
115	012	1065	01
206	15	1353	013
436	03	1116	13
80	0	1134	01
40	12	1439	013
13	03	1636	13
69	3	1549	013
52	3	1552	013
85	0	1245	013
418	12	1113	13
104	0	1189	013
37	12	1579	013
180	12	1314	13
32	12	1617	1235
337	13	1377	01
518	035	1548	013
18	35	1121	13
735	012	1401	01
7	0	1248	01
165	35	1457	13
205	0	1366	013
380	12	1499	01
94	123	1136	01
52	3	1327	13
291	12	1481	13
187	12	1128	13
108	35	1222	13
989	0	1040	01
326	12	1049	013
312	03	1326	13
214	12	1642	13
125	12	1187	13
93	0	1662	01
791	0	1444	013
9	0	1188	013
6	3	1555	013
45	0	1131	013
964	1	1353	013
242	3	1649	013
161	03	1097	13
140	35	1620	13
219	12	1182	13
200	3	1649	013
291	12	1115	01
22	3	1355	13
344	0	1152	01
67	23	1501	3
287	12	1101	013
243	03	1514	13
652	03	1403	13
212	0	1594	013
867	35	1666	13
300	13	1453	01
11	12	1213	013
26	15	1350	013
399	12	1278	13
91	35	1189	013
152	0	1100	013
808	0	1198	013
333	12	1630	013
295	3	1355	13
210	0	1628	01
210	0	1625	013
223	03	1514	13
80	0	1423	01
434	3	1233	013
568	35	1118	013
192	035	1316	13
105	12	1584	013
147	03	1640	013
517	3	1072	013
297	12	1139	01
493	123	1608	013
34	35	1164	013
11	12	1317	13
76	12	1049	013
13	03	1213	013
498	012	1253	01
18	35	1434	13
11	12	1097	13
96	12	1537	13
123	12	1295	013
83	0	1649	013
355	12	1046	13
219	12	1562	01
534	3	1621	3
85	0	1184	01
108	35	1171	013
152	0	1637	013
21	3	1649	013
105	12	1553	013
343	0	1565	013
132	235	1656	013
364	01	1636	13
94	123	1567	01
224	12	1443	13
264	123	1627	01
10	0	1496	013
94	123	1362	01
87	3	1496	013
348	03	1123	013
18	35	1224	13
69	3	1468	013
330	12	1496	013
840	12	1435	13
801	0	1591	03
353	12	1459	01
288	013	1575	1
374	12	1087	13
140	35	1652	13
213	0	1519	013
403	125	1183	1
59	12	1127	01
375	12	1477	13
399	12	1529	13
246	012	1049	013
289	0	1564	0
299	046	1185	01
250	012	1373	1
236	12	1659	013
142	0	1451	013
9	0	1280	013
666	35	1546	013
632	0	1506	013
290	0	1059	01
772	12	1248	01
84	125	1206	13
751	0	1117	013
97	15	1353	013
10	0	1590	0
210	0	1654	013
181	125	1652	13
283	03	1198	013
187	12	1182	13
41	0	1536	01
41	0	1246	013
358	3	1049	013
113	0	1564	0
147	03	1602	13
150	012	1342	1
113	0	1560	01
147	03	1605	01
399	12	1333	13
548	012	1538	1
463	12	1521	013
133	12	1418	01
133	12	1148	01
13	03	1260	01
133	12	1413	013
35	0	1307	013
142	0	1133	013
875	125	1221	013
336	03	1318	13
763	12	1375	01
40	12	1272	013
9	0	1154	013
226	12	1499	01
334	012	1538	1
124	012	1473	0
4	0	1362	01
33	0	1040	01
145	0	1059	01
281	135	1639	123
669	12	1085	13
411	03	1097	13
371	0	1090	013
640	0	1134	01
224	12	1079	13
29	235	1280	013
39	3	1043	013
564	0	1246	013
218	0	1189	013
622	12	1285	1
11	12	1195	13
11	12	1194	01
594	12	1465	013
378	0	1338	013
360	03	1514	13
273	12	1596	01
40	12	1411	1
317	3	1495	013
28	1	1496	013
108	35	1546	013
4	0	1084	013
108	35	1545	013
210	0	1152	01
495	0	1059	01
212	0	1624	013
269	12	1293	013
165	35	1597	13
240	3	1297	013
411	03	1574	01
96	12	1371	13
260	12	1381	01
52	3	1123	013
304	35	1433	13
424	35	1343	13
375	12	1113	13
113	0	1563	01
579	3	1649	013
6	3	1497	013
119	3	1123	013
316	12	1410	013
387	12	1496	013
591	12	1649	013
343	0	1307	013
94	123	1244	01
595	012	1401	01
267	012	1584	013
446	12	1614	013
85	0	1152	01
428	125	1652	13
432	12	1627	01
147	03	1318	13
482	01	1496	013
140	35	1681	13
789	235	1599	13
23	12	1645	013
296	03	1602	13
296	03	1217	13
88	01	1465	013
50	35	1220	013
616	0	1152	01
108	35	1199	13
180	12	1396	01
199	0	1662	01
460	03	1213	013
351	125	1561	13
22	3	1236	13
69	3	1524	013
227	13	1314	13
240	3	1492	013
129	012	1165	1
276	35	1431	13
80	0	1396	01
384	3	1114	013
89	12	1667	013
233	0	1152	01
881	0	1276	013
269	12	1353	013
374	12	1089	13
139	35	1399	13
125	12	1249	013
233	0	1396	01
83	0	1496	013
364	01	1318	13
227	13	1160	01
26	15	1432	013
227	13	1453	01
511	0	1396	01
428	125	1183	1
11	12	1095	013
165	35	1315	13
490	03	1603	13
93	0	1152	01
152	0	1117	013
569	1	1480	013
109	0	1567	01
399	12	1416	1
7	0	1059	01
151	0	1084	013
331	012	1165	1
556	12	1251	13
178	0	1248	01
205	0	1110	013
28	1	1442	013
812	3	1649	013
302	12	1204	013
34	35	1096	13
514	35	1431	13
755	12	1259	01
441	12	1115	01
766	0	1586	013
133	12	1622	013
230	35	1043	013
570	0	1649	013
41	0	1396	01
184	1	1585	013
488	0	1038	013
142	0	1366	013
40	12	1584	013
324	12	1619	013
40	12	1465	013
13	03	1344	013
94	123	1207	01
85	0	1134	01
10	0	1649	013
193	3	1465	013
532	3	1257	013
102	012	1064	01
180	12	1598	1
154	0	1567	01
362	3	1577	013
133	12	1496	013
378	0	1189	013
107	03	1528	03
147	03	1636	13
133	12	1498	013
279	12	1610	013
147	03	1198	013
239	12	1435	13
339	35	1243	013
80	0	1152	01
529	12	1497	013
73	3	1316	13
502	01	1295	013
260	12	1645	013
342	12	1551	013
13	03	1198	013
682	12	1340	13
147	03	1044	13
797	235	1157	013
213	0	1605	01
316	12	1329	013
647	0	1569	01
41	0	1131	013
154	0	1282	01
154	0	1283	01
213	0	1349	013
299	046	1207	01
278	12	1280	013
311	0	1339	01
181	125	1183	1
280	12	1496	013
147	03	1347	013
147	03	1348	01
326	12	1667	013
108	35	1321	13
272	01	1615	013
410	0	1334	013
39	3	1098	013
399	12	1589	1
15	3	1105	013
490	03	1168	13
118	12	1181	13
107	03	1180	0
600	12	1443	13
538	0	1623	013
227	13	1041	1
193	3	1049	013
761	12	1474	01
15	3	1072	013
492	12	1210	013
30	0	1616	0
632	0	1058	013
33	0	1059	01
283	03	1168	13
333	12	1394	013
343	0	1246	013
427	3	1072	013
479	3	1492	013
214	12	1462	13
220	3	1072	013
315	0	1362	01
374	12	1210	013
94	123	1627	01
326	12	1610	013
89	12	1610	013
113	0	1279	01
108	35	1431	13
487	3	1649	013
917	3	1552	013
444	12	1287	13
245	12	1226	013
143	12	1489	013
38	235	1570	13
358	3	1226	013
183	3	1359	13
723	15	1323	013
18	35	1201	13
901	0	1279	01
285	0	1189	013
49	0	1072	013
582	0	1322	013
112	3	1429	13
582	0	1324	013
668	12	1274	1
552	12	1360	01
608	0	1035	013
33	0	1452	01
35	0	1058	013
503	0	1233	013
404	0	1366	013
464	12	1415	01
238	0	1478	01
116	3	1359	13
428	125	1206	13
203	12	1499	01
305	0	1496	013
28	1	1178	013
82	013	1064	01
79	0	1338	013
237	0	1461	013
133	12	1618	013
28	1	1676	13
170	3	1583	13
73	3	1428	13
211	046	1244	01
492	12	1134	01
28	1	1387	013
152	0	1290	013
94	123	1422	01
149	03	1540	013
335	12	1589	1
413	35	1490	13
539	35	1431	13
180	12	1159	1
143	12	1405	13
275	12	1521	013
67	23	1182	13
362	3	1542	13
318	12	1660	013
952	0	1363	01
284	35	1316	13
5	35	1243	013
469	0	1246	013
301	03	1314	13
503	0	1126	013
523	12	1195	13
64	12	1496	013
572	13	1682	13
357	35	1316	13
50	35	1145	15
604	0	1060	013
866	12	1396	01
7	0	1192	01
180	12	1425	01
405	01	1579	013
64	12	1077	013
459	12	1499	01
81	35	1316	13
271	12	1584	013
266	03	1542	13
273	12	1158	13
50	35	1483	013
831	012	1064	01
412	0	1525	013
283	03	1099	013
240	3	1072	013
118	12	1445	13
232	0	1362	01
115	012	1255	01
495	0	1452	01
455	12	1150	013
161	03	1636	13
392	15	1609	13
40	12	1051	1
143	12	1610	013
90	0	1662	01
90	0	1660	013
86	014	1576	01
343	0	1058	013
80	0	1245	013
320	12	1272	013
161	03	1318	13
721	046	1244	01
316	12	1521	013
206	15	1435	13
53	01	1377	01
13	03	1375	01
63	0	1279	01
7	0	1040	01
178	0	1569	01
712	35	1597	13
373	12	1589	1
477	0	1036	013
107	03	1496	013
296	03	1636	13
54	0	1338	013
44	3	1258	013
343	0	1474	01
34	35	1315	13
34	35	1316	13
13	03	1116	13
54	0	1334	013
203	12	1585	013
649	3	1072	013
838	35	1641	013
227	13	1510	1
43	12	1330	013
730	12	1407	13
25	12	1131	013
3	0	1564	0
152	0	1322	013
388	35	1170	13
392	15	1294	13
296	03	1514	13
194	35	1434	13
194	35	1431	13
108	35	1120	13
32	12	1496	013
198	0	1242	013
480	12	1618	013
52	3	1490	13
117	23	1079	13
30	0	1233	013
142	0	1110	013
89	12	1378	013
89	12	1379	013
162	013	1575	1
245	12	1049	013
13	03	1067	013
34	35	1162	13
180	12	1511	1
115	012	1374	01
127	0	1452	01
930	0	1627	01
172	12	1234	013
180	12	1134	01
552	12	1303	013
304	35	1666	13
149	03	1097	13
111	35	1641	013
257	12	1667	013
37	12	1547	013
480	12	1413	013
617	3	1552	013
49	0	1550	013
89	12	1519	013
309	012	1464	013
39	3	1114	013
382	235	1660	013
383	12	1529	13
87	3	1302	013
223	03	1605	01
18	35	1266	13
26	15	1484	013
576	35	1361	13
18	35	1267	13
133	12	1360	01
232	0	1244	01
510	3	1311	013
211	046	1185	01
309	012	1295	013
420	0	1059	01
277	12	1285	1
