# Supplementary material for: Environmental change makes robust ecological networks fragile
Source: Nat Commun. 2016 Aug 11;7:12462. doi: 10.1038/ncomms12462 (PMC4987532; doi:10.1038/ncomms12462)
Supplement: Supplementary Data 1 — Host-parasite networks and host extinction sequences in Avida experiments. The compressed archive includes the 100 co-evolved host-parasite networks and the host extinction sequences in the historical scenario. [file ncomms12462-s2.zip › Supplementary_data_S1/host_parasite_network_84.csv]

host_genotype	host_phenotype	parasite_genotype	parasite_phenotype
1591	15	2647	1
732	15	2602	1
12	15	2319	1
339	15	2414	1
1055	15	2688	1
222	15	2411	1
201	15	2690	01
18	135	2452	01
718	15	2480	1
200	15	2458	01
745	15	2328	1
488	15	2545	1
535	15	2515	1
319	15	2636	1
1275	15	2312	1
53	15	2653	01
593	15	2405	1
535	15	2688	1
753	15	2645	1
834	15	2537	1
53	15	2429	1
192	15	2405	1
231	15	2491	1
870	15	2488	1
250	15	2533	1
2055	1	2645	1
371	15	2653	01
548	15	2469	1
329	0	2532	01
85	0	2691	0
281	15	2563	1
518	15	2645	1
1080	15	2370	1
364	15	2357	01
464	15	2557	1
76	15	2324	1
148	15	2477	1
302	15	2428	1
353	15	2373	1
535	15	2452	01
231	15	2335	1
12	15	2688	1
759	15	2312	1
643	15	2647	1
18	135	2474	1
1079	15	2446	1
1438	15	2447	1
290	15	2446	1
1188	1	2472	1
516	15	2452	01
927	15	2476	1
847	1	2667	1
1359	15	2657	1
1918	15	2439	1
685	15	2637	1
231	15	2587	1
323	15	2667	1
1612	15	2469	1
244	15	2532	01
1656	15	2510	1
192	15	2612	1
12	15	2452	01
1246	15	2612	1
975	15	2612	1
28	15	2575	1
1153	15	2688	1
813	15	2648	1
630	15	2585	1
12	15	2511	1
1569	1	2469	1
1323	15	2654	1
95	15	2444	01
1111	15	2422	1
733	15	2469	1
191	15	2532	01
534	15	2454	1
977	1	2637	1
408	15	2372	1
835	13	2631	1
420	1	2521	01
12	15	2426	1
644	1	2452	01
885	15	2319	1
1005	15	2657	1
200	15	2412	1
288	15	2585	1
758	15	2329	1
702	15	2328	1
2276	15	2329	1
281	15	2686	1
73	15	2452	01
316	15	2564	1
99	15	2676	1
312	15	2585	1
231	15	2605	01
659	15	2475	1
129	15	2585	1
167	15	2423	1
791	15	2398	1
131	15	2324	1
1425	15	2541	1
907	15	2482	1
744	1	2529	1
1428	1	2636	1
87	15	2550	1
633	15	2686	1
373	15	2370	1
149	15	2361	1
672	15	2370	1
548	15	2656	1
240	15	2391	01
480	15	2344	01
89	15	2329	1
231	15	2469	1
244	15	2430	1
1588	01	2486	01
1081	15	2645	1
371	15	2312	1
399	15	2598	1
308	15	2364	1
441	15	2688	1
1513	15	2446	1
473	15	2402	1
884	15	2312	1
776	15	2654	1
410	15	2469	1
504	15	2582	1
315	15	2467	015
346	1	2464	1
1005	15	2607	1
1147	15	2616	1
159	15	2612	1
1016	15	2574	01
747	15	2405	1
1839	15	2566	1
1323	15	2312	1
543	15	2446	1
146	15	2668	1
25	15	2683	1
913	15	2667	1
231	15	2397	1
309	15	2329	1
371	15	2654	1
959	15	2339	1
574	135	2452	01
136	15	2433	1
564	15	2370	1
869	15	2571	1
781	15	2536	01
741	15	2653	01
1563	15	2333	1
300	15	2344	01
1378	15	2490	1
89	15	2675	1
1760	15	2433	1
945	15	2452	01
1641	15	2446	1
136	15	2329	1
303	15	2653	01
782	15	2316	1
870	15	2605	01
848	15	2688	1
907	15	2370	1
185	15	2594	1
514	15	2469	1
499	15	2587	1
441	15	2404	1
506	15	2596	1
112	15	2556	1
178	15	2667	1
684	15	2312	1
641	15	2386	1
380	15	2440	1
159	15	2652	1
130	15	2557	1
1882	15	2592	1
790	1	2343	1
1001	15	2667	1
599	15	2692	1
567	15	2329	1
1023	15	2667	1
1581	15	2647	1
1163	15	2585	1
910	0	2638	01
593	15	2459	1
1580	15	2434	1
196	15	2668	1
381	15	2452	01
310	15	2584	1
43	15	2323	1
272	15	2384	1
43	15	2324	1
2193	15	2565	1
886	15	2388	1
1002	15	2612	1
380	15	2499	1
1421	1	2529	1
713	15	2350	1
1167	15	2447	1
1167	15	2654	1
748	15	2634	1
563	15	2446	1
1055	15	2388	1
310	15	2519	1
1063	15	2656	1
575	15	2363	01
302	15	2613	1
302	15	2612	1
1242	15	2412	1
847	1	2543	1
410	15	2677	1
877	15	2584	1
319	15	2535	1
499	15	2617	1
343	14	2455	1
209	15	2370	1
1122	15	2388	1
1121	14	2578	01
209	15	2476	1
858	15	2431	1
390	0	2424	01
1485	15	2603	1
820	15	2405	1
535	15	2387	1
656	15	2657	1
1217	15	2366	1
880	15	2405	1
1250	15	2370	1
339	15	2596	1
558	15	2452	01
453	15	2485	1
222	15	2433	1
1742	15	2499	1
1055	15	2583	1
1261	13	2668	1
515	15	2310	1
12	15	2388	1
558	15	2597	1
243	15	2312	1
953	15	2688	1
1111	15	2524	1
1800	1	2412	1
408	15	2667	1
556	15	2329	1
388	15	2664	1
70	15	2516	01
339	15	2667	1
192	15	2392	1
161	15	2433	1
1441	1	2446	1
459	15	2688	1
513	15	2661	1
1003	15	2585	1
499	15	2657	1
302	15	2499	1
564	15	2667	1
684	15	2586	1
684	15	2585	1
310	15	2520	1
490	15	2379	1
364	15	2405	1
676	15	2324	1
377	15	2329	1
388	15	2661	1
782	15	2452	01
871	15	2481	1
1060	15	2498	1
292	15	2426	1
83	15	2375	01
441	15	2319	1
1692	15	2469	1
1110	15	2312	1
362	15	2634	1
177	15	2637	1
621	15	2649	01
432	15	2329	1
18	135	2657	1
315	15	2431	1
178	15	2612	1
363	15	2646	1
373	15	2318	1
540	15	2452	01
385	15	2492	1
2	15	2329	1
103	15	2682	1
1256	15	2604	1
441	15	2388	1
1105	15	2392	1
924	15	2334	1
574	135	2657	1
441	15	2580	013
233	15	2535	1
1320	15	2532	01
1223	15	2604	1
95	15	2462	1
491	15	2313	01
593	15	2500	1
269	0	2653	01
515	15	2653	01
718	15	2499	1
167	15	2492	1
517	0	2514	0
343	14	2340	1
1163	15	2653	01
973	15	2452	01
1412	15	2417	1
826	15	2352	1
496	15	2577	1
634	15	2469	1
540	15	2645	1
647	15	2443	1
1513	15	2327	1
1931	15	2433	1
747	15	2499	1
2	15	2416	1
995	135	2349	01
159	15	2689	1
43	15	2612	1
353	15	2688	1
386	15	2623	1
1620	15	2612	1
548	15	2315	01
99	15	2488	1
209	15	2405	1
647	15	2612	1
499	15	2607	1
885	15	2425	1
408	15	2405	1
441	15	2456	1
43	15	2502	1
441	15	2452	01
944	15	2657	1
785	0	2635	01
681	15	2637	1
171	15	2452	01
1424	15	2573	1
110	15	2381	1
464	15	2318	1
600	1	2452	01
185	15	2664	1
89	15	2418	1
63	15	2647	1
1163	15	2534	1
1005	15	2361	1
764	15	2468	1
496	15	2680	1
1301	15	2487	1
529	15	2499	1
1059	15	2671	1
73	15	2657	1
257	15	2527	1
385	15	2366	1
732	15	2545	1
671	15	2545	1
192	15	2667	1
243	15	2654	1
234	15	2432	1
473	15	2452	01
1554	15	2405	1
430	15	2384	1
96	135	2555	1
1794	15	2519	1
2018	15	2688	1
1026	1	2322	1
373	15	2562	1
874	1	2612	1
361	15	2433	1
243	15	2469	1
395	15	2438	1
302	15	2405	1
535	15	2412	1
1105	15	2405	1
204	15	2647	1
222	15	2604	1
209	15	2686	1
131	15	2545	1
595	15	2632	1
343	14	2578	01
834	15	2506	1
99	15	2605	01
790	1	2596	1
1023	15	2405	1
1032	15	2571	1
209	15	2459	1
684	15	2448	1
12	15	2627	1
999	15	2661	1
244	15	2446	1
159	15	2355	1
1533	14	2556	1
754	15	2626	1
243	15	2450	1
315	15	2653	01
862	15	2481	1
1110	15	2375	01
909	0	2452	01
