# Supplementary material for: Environmental change makes robust ecological networks fragile
Source: Nat Commun. 2016 Aug 11;7:12462. doi: 10.1038/ncomms12462 (PMC4987532; doi:10.1038/ncomms12462)
Supplement: Supplementary Data 1 — Host-parasite networks and host extinction sequences in Avida experiments. The compressed archive includes the 100 co-evolved host-parasite networks and the host extinction sequences in the historical scenario. [file ncomms12462-s2.zip › Supplementary_data_S1/host_parasite_network_85.csv]

host_genotype	host_phenotype	parasite_genotype	parasite_phenotype
535	0123456	1573	01
84	0123456	1531	01
527	0123456	1999	0
107	0123456	2146	0
478	0123456	1940	3
1038	0123456	1494	013
969	0123456	2368	01
253	0234	1494	013
824	0123456	1853	013
135	012345	1872	013
41	0123456	1696	01
596	0123456	1619	01
321	0123456	1894	013
144	0123456	2300	13
805	012345	2174	013
185	0234	1477	13
754	012345	1506	013
69	012345	2372	0
30	0123456	2064	3
892	0123456	2291	013
746	012345	1720	013
151	0123456	2149	013
223	0123456	1420	013
873	012456	1393	01
430	0123456	1696	01
1138	012345	2378	0
69	012345	1580	01
878	0123456	1850	013
377	0123456	2224	1
3	0123456	2240	01
318	0123456	2204	01
120	0123456	1655	01
39	0123456	1480	1
1288	01345	1436	1
391	012345	2254	1
701	0123456	1745	013
44	0123456	2241	01
375	0123456	1788	1
203	0123456	1393	01
161	012345	1630	0
651	012345	1925	013
498	0123456	1777	3
988	012345	2159	1
881	0123456	1677	01
1181	0123456	1494	013
868	0123456	1523	3
871	0123456	1761	1
166	0123456	1522	013
228	0123456	2350	01
116	012345	2053	01
266	012345	1473	1
792	01234	2103	1
725	0123456	2270	0
926	0123456	1612	3
499	012345	1402	13
362	0123456	2132	013
83	0123456	1579	01
972	01235	1459	013
183	0123456	1494	013
581	012345	1765	0
399	0123456	1814	01
217	0123456	1523	3
498	0123456	1591	013
40	0123456	1459	013
40	0123456	1623	0
13	0123456	1367	3
575	0123456	2199	0
1047	012345	2378	0
842	0123456	1568	013
702	01235	1752	01
119	0123456	1776	1
729	0123456	1867	013
169	0123456	1412	0
729	0123456	1868	01
439	0234	1551	01
252	0123456	1821	13
106	0123456	2195	01
544	0123456	1396	01234568
403	0123456	2159	1
88	0123456	1590	13
404	0134	2171	03
285	01234	1481	01
243	0123456	1850	013
243	0123456	1583	01
26	0123456	2123	1
95	012345	1741	1
40	0123456	2005	01
242	012345	1960	3
714	0123456	1925	013
393	01246	1600	0123
58	0123456	1597	0
824	0123456	2379	013
203	0123456	2059	013
824	0123456	2377	01
348	0123456	2304	3
58	0123456	1599	3
467	0123456	2182	01
40	0123456	1386	013
165	0123456	2071	0
18	0123456	2237	0
598	01235	1407	3
308	0123456	2226	1
205	0123456	1960	3
1036	0123456	2181	01
841	012345	2347	013
1139	0123456	2164	13
10	0123456	2056	0
20	0123456	2371	013
856	0123456	1450	01
954	0123456	1996	0
336	0123456	1778	01
1316	0123456	1659	13
354	012456	1674	0
303	0123	1534	03
855	0234	1750	3
95	012345	1981	3
277	012456	1600	0123
363	012345	2374	013
34	0123456	1512	01
5	123456	1359	01345
217	0123456	2202	1
1246	0123456	1728	01
763	0234	2174	013
73	0123456	1407	3
73	0123456	1406	01
114	0123456	2266	01
1152	012456	2159	1
851	012345	1476	13
837	012345	2232	1
800	123456	1600	0123
477	0123456	2272	01
1148	0123456	1754	01
760	0123456	1894	013
371	012345	1819	0
587	0123456	2182	01
541	0123456	2027	13
734	023	2075	0
224	0123456	2317	13
679	0123456	1389	01
182	0123456	2257	3
182	0123456	2258	13
646	0123456	1933	01
100	0123456	2189	134
774	01234	1803	0
1105	0123456	2087	013
228	0123456	2068	013
58	0123456	2105	01
780	012345	2232	1
628	0123456	2105	01
134	0123456	2226	1
344	012345	2107	3
482	0123456	1372	0
479	0123456	2163	0
831	012345	1914	01
228	0123456	2114	0
89	012345	2146	0
1062	0234	2259	3
645	0123456	1930	1
695	0123456	1495	1
935	0123456	1629	03
90	0123456	1734	013
261	012345	1699	01
261	012345	1696	01
122	01234	2378	0
604	0123456	1996	0
451	0123456	1700	1
295	0123456	1720	013
523	01234	1637	3
993	01234	2143	13
490	012345	2300	13
144	0123456	1555	0
370	0123456	1685	01
77	0123456	2171	03
660	01234	1437	1
485	012345	1661	0
335	01234	1685	01
40	0123456	2041	0
136	012456	1674	0
917	0123456	1549	013
599	012345	1743	3
99	0123456	1497	03
144	0123456	1978	3
981	0123456	1894	013
468	012346	2070	01
482	0123456	2027	13
136	012456	1900	01
10	0123456	2199	0
1098	0123456	1643	013
1241	012345	2232	1
10	0123456	2191	13
1188	0123456	1639	013
734	023	1715	0
845	0123456	1550	0
339	0123456	1754	01
396	01234	2143	13
711	0123456	1485	01
208	0123456	2259	3
401	0123456	2005	01
515	0123456	1652	013
559	0123456	2171	03
1215	0123456	1495	1
801	012345	2297	01
839	0123456	1893	13
961	0123456	2070	01
784	0123456	1855	01
69	012345	2179	013
584	0123456	1690	01
13	0123456	1785	1
324	012456	1501	0
195	0123456	1938	013
464	0123456	1453	0
968	0123456	1720	013
596	0123456	1674	0
549	0123456	1487	01
8	0123456	1761	1
1128	01235	2146	0
137	012345	1674	0
559	0123456	2229	0
685	012456	1520	1
937	0123456	2075	0
265	0123456	2327	3
110	013456	1655	01
108	0123456	1756	1
110	013456	1658	3
193	0123456	1504	013
597	0123456	1926	03
1044	0123456	1878	1
714	0123456	1748	013
1125	0123456	2338	01
152	012345	2049	013
152	012345	2048	013
1164	01234	1616	0
23	0123456	1600	0123
378	0123456	1685	01
336	0123456	2192	01
626	012345	2294	13
1176	0123456	1925	013
845	0123456	2340	01
3	0123456	1583	01
316	0123456	1495	1
3	0123456	1588	01
105	0123456	1836	01
455	0234	2263	01
1296	0123456	1389	01
432	0234	1530	3
369	0123456	1785	1
21	0123456	2007	1
150	0123456	1623	0
655	0123456	2287	3
587	0123456	2288	01
369	0123456	1654	13
1086	012345	1583	01
87	0123456	1509	03
94	012345	1801	013
25	0123456	1367	3
1052	0123456	2039	01
528	012345	2060	013
248	0123456	1814	01
87	0123456	2287	3
733	034	2219	03
449	012345	2331	01
295	0123456	1620	013
295	0123456	1623	0
208	0123456	2064	3
215	01234	1389	01
565	0123456	2094	0
946	0123456	1534	03
431	0123456	1667	0
1195	0234	1728	01
1141	0123456	2163	0
10	0123456	2299	01
115	0123456	1732	01
896	012345	1476	13
470	0123456	2267	01
524	0234	2259	3
179	0123456	2039	01
535	0123456	2360	01
742	0123456	1596	1
333	01234	2024	1
401	0123456	2128	3
910	0123456	1759	1
1205	0123456	2059	013
1088	012345	1996	0
442	0123456	1409	0
554	012345	1696	01
118	012345	1557	0
722	0123456	1595	3
663	0123456	1648	13
561	012345	2090	1
505	01234	2059	013
614	0123456	1795	13
73	0123456	1440	1
632	012345	1877	13
566	0123456	2148	01
4	0123456	2334	01
577	013456	1929	3
253	0234	1992	3
160	0123456	1980	0123
1033	012345	1927	013
680	0123456	1834	01
779	012345	1661	0
1172	0123456	1642	013
180	0123456	1429	01
8	0123456	1407	3
732	0123456	2374	013
266	012345	2348	013
714	0123456	1878	1
353	0123456	1717	3
893	0134	1621	013
915	0123456	2338	01
659	0123456	2113	0
512	0123456	1885	01
55	0123456	1623	0
191	0123456	1754	01
607	0234	2213	3
1028	0123456	2159	1
127	0123456	2211	1
52	012345	1886	01
195	0123456	1942	1
563	0123456	1929	3
778	013456	1867	013
931	0123456	2181	01
73	0123456	1565	3
184	0123456	1731	013
625	012345	2350	01
501	012345	1443	3
113	0123456	2268	01
106	0123456	1550	0
136	012456	2132	013
55	0123456	1850	013
320	0234	2275	13
948	0123456	2097	01
315	0123456	2124	0123456
266	012345	1976	01
148	012456	2039	01
576	0134	2094	0
228	0123456	1569	1
228	0123456	1568	013
807	0123456	1603	1
8	0123456	2322	01
787	01234	2259	3
502	0123456	1419	013
378	0123456	1856	01
541	0123456	1665	0
551	012345	1581	013
591	0123456	1700	1
791	012345	1540	013
105	0123456	1991	01
796	012345	2348	013
228	0123456	2263	01
69	012345	1628	013
945	0234	1835	01
441	01234	1455	3
153	0123456	1640	013
549	0123456	2350	01
241	0234	1789	01
248	0123456	2201	01
68	0123456	1399	3
368	0123456	1916	3
516	0123456	1675	01
181	0123456	1903	013
635	0123456	1978	3
388	0123456	1518	013
4	0123456	2331	01
166	0123456	1603	1
316	0123456	1950	03
124	0123456	1623	0
857	0234	2008	03
363	012345	1681	01
228	0123456	1705	01
70	0123456	1814	01
361	0123456	2331	01
1002	0123456	1906	01
376	0123456	1685	01
921	012356	2371	013
721	0123456	1728	01
250	034	1668	3
179	0123456	2132	013
86	0234	1882	3
120	0123456	1930	1
21	0123456	1383	01
21	0123456	1384	13
252	0123456	1873	3
582	012345	1728	01
965	0123456	2191	13
24	0123456	2190	013
542	0123456	2227	01
186	012456	1956	01
249	0123456	1812	01
411	0123456	2270	0
974	0123456	1565	3
946	0123456	2370	03
261	012345	1786	1
390	0123456	2079	013
136	012456	1618	01
75	0123456	2281	01
325	0234	1389	01
84	0123456	2223	0
777	012345	1893	13
825	0123456	2027	13
249	0123456	2346	01
127	0123456	1609	01
569	0123456	2186	013
569	0123456	2187	01
687	012346	2190	013
153	0123456	1689	01
911	0123456	1814	01
671	012345	1895	3
318	0123456	1872	013
51	0123456	1780	01
183	0123456	1992	3
312	0123456	1931	01
809	0234	1540	013
422	034	1739	13
180	0123456	1639	013
513	0123456	1764	01
513	0123456	1765	0
58	0123456	1650	0
63	012345	1739	13
287	0123456	1710	1
468	012346	2121	1
60	012345	1696	01
592	0234	2071	0
70	0123456	2342	0
120	0123456	2152	0
593	0123456	1745	013
491	0123456	1951	1
243	0123456	1460	13
202	0123456	1532	1
1072	012345	1785	1
185	0234	1654	13
267	0123456	1979	0135
805	012345	2131	01
425	01235	2149	013
515	0123456	2062	013
563	0123456	2350	01
211	0123456	1692	13
228	0123456	1488	01
397	0123456	2059	013
670	012345	1546	3
257	0123456	1822	3
1110	0123456	2141	3
175	0123456	1924	13
105	0123456	1529	01
379	0123456	1734	013
1037	012456	1381	0
101	0123456	1629	03
1050	0123456	2018	01
1024	0123456	2216	03
522	0123456	1414	3
136	012456	2039	01
1227	0123456	2211	1
726	0123456	1521	3
587	0123456	2379	013
772	0123456	1459	013
70	0123456	1471	01
1206	01234	2146	0
219	0123456	1740	1
623	01234	1479	0
115	0123456	1550	0
888	01234	1950	03
546	01234	2141	3
974	0123456	1440	1
306	0123456	2191	13
772	0123456	2331	01
44	0123456	2338	01
28	0123456	1999	0
480	01235	2347	013
314	0123456	2098	0
41	0123456	1939	01
3	0123456	1546	3
332	0123456	1393	01
948	0123456	1551	01
3	0123456	1548	13
158	0123456	1565	3
7	0123456	1845	3
134	0123456	2278	0
1069	0123456	1910	03
65	0123456	2385	3
161	012345	2090	1
113	0123456	1529	01
1171	0123456	1557	0
321	0123456	2270	0
106	0123456	1969	01
180	0123456	2191	13
252	0123456	2101	01
439	0234	1734	013
254	0123456	1534	03
122	01234	2186	013
1059	012345	2378	0
610	0123456	1763	03
660	01234	2254	1
970	0123456	2377	01
650	0123456	2057	01
667	0123456	1496	0
509	0123456	2375	3
1140	012345	1717	3
112	0123456	1685	01
56	0123456	1734	013
136	012456	1621	013
453	0123456	1761	1
739	012345	1659	13
87	0123456	1853	013
489	0123456	2369	13
58	0123456	1399	3
939	0123456	2075	0
324	012456	2087	013
271	0123456	1476	13
337	0123456	1728	01
18	0123456	1801	013
540	0123456	2149	013
846	012456	2281	01
210	0123456	2371	013
140	0123456	1655	01
1126	012345	1459	013
99	0123456	1996	0
243	0123456	1677	01
513	0123456	1576	03
5	123456	1817	013
170	0123456	1490	0
494	012345	1399	3
769	035	2143	13
267	0123456	1745	013
485	012345	1929	3
65	0123456	1642	013
274	0123456	1382	013
381	0123456	2159	1
210	0123456	2283	3
10	0123456	2096	013
26	0123456	2079	013
629	012345	1915	013
411	0123456	1892	0
518	012345	2127	01
401	0123456	1418	01
346	0123456	1660	01
23	0123456	1487	01
242	012345	2375	3
648	0123456	1544	1
34	0123456	2342	0
228	0123456	1490	0
293	12345	1737	012345
363	012345	2331	01
665	012345	1494	013
1038	0123456	1534	03
379	0123456	1728	01
608	0123456	1737	012345
1145	012345	2153	13
239	0123456	2338	01
182	0123456	1659	13
304	0123456	1583	01
563	0123456	1877	13
21	0123456	2286	01
23	0123456	2026	13
372	012456	1625	01
40	0123456	1853	013
739	012345	2255	013
287	0123456	1939	01
228	0123456	1942	1
91	0123456	2088	013
142	0123456	1712	013
68	0123456	1977	1
184	0123456	1467	013
1066	0123456	1393	01
435	012345	1453	0
147	0234	2108	01
435	012345	1451	0
241	0234	1760	3
331	0123456	1837	01
712	012345	2288	01
267	0123456	2103	1
145	0123456	1409	0
228	0123456	1832	01
315	0123456	1415	1
378	0123456	2292	013
449	012345	1459	013
1061	0123456	2384	0
244	0123456	2211	1
289	0123456	1977	1
189	0123456	1364	0
439	0234	1728	01
57	0123456	2057	01
164	0123456	2119	01
705	034	1777	3
925	0123456	1440	1
144	0123456	1556	0
957	01235	2276	01
459	013456	1482	0
55	0123456	1903	013
337	0123456	1391	1
384	0123456	1682	01
1061	0123456	2094	0
73	0123456	2066	01
802	0123456	2275	13
1186	0123456	1495	1
376	0123456	1591	013
295	0123456	1619	01
493	0123456	1834	01
455	0234	2163	0
991	012345	2059	013
246	0123456	2075	0
1100	0123456	1629	03
695	0123456	1575	1
1035	012345	1546	3
953	012345	1813	01
165	0123456	2211	1
534	01234	2070	01
812	0123456	1466	1
1010	012345	2181	01
465	0123456	1414	3
780	012345	1579	01
183	0123456	1889	0123456
228	0123456	1883	01
99	0123456	1453	0
99	0123456	1451	0
252	0123456	1924	13
593	0123456	2305	013
77	0123456	2229	0
565	0123456	2193	0
324	012456	1619	01
217	0123456	1824	3
197	0123456	2190	013
483	0123456	1754	01
108	0123456	1755	01
1100	0123456	2132	013
206	0123456	1870	3
755	0123456	1381	0
1284	0123456	1878	1
730	012345	1540	013
61	01234	2330	013
428	0123456	2181	01
82	0123456	1692	13
82	0123456	1693	13
271	0123456	2245	01345
40	0123456	2378	0
40	0123456	2374	013
88	0123456	1639	013
491	0123456	1576	03
588	0123456	1842	3
930	0123456	2057	01
8	0123456	1945	0
1263	012345	1965	01
128	0123456	1372	0
23	0123456	1929	3
1080	0123456	1700	1
993	01234	2191	13
1090	0123456	1883	01
25	0123456	1824	3
557	012345	1940	3
3	0123456	1960	3
899	0123456	2281	01
127	0123456	2224	1
1	0123456	1668	3
643	012345	1764	01
26	0123456	1576	03
358	0123456	1492	0
242	012345	2329	13
228	0123456	2261	0123456
653	0123456	1977	1
784	0123456	1964	01
547	012345	1844	3
44	0123456	2049	013
12	0123458	1955	1
1174	012345	1659	13
210	0123456	1455	3
1161	012345	1588	01
706	0123456	2216	03
171	0123456	1953	1
852	0123456	1759	1
974	0123456	2314	01
549	0123456	2258	13
1222	012345	2090	1
85	0123456	1863	013
855	0234	1696	01
156	012345	1559	0123
342	013456	1741	1
182	0123456	1487	01
228	0123456	1440	1
161	012345	2184	3
87	0123456	2378	0
570	012345	2136	01
337	0123456	2292	013
251	0123456	1928	013
251	0123456	1924	13
202	0123456	2078	0
710	0123456	2035	01
637	0123456	2148	01
202	0123456	2075	0
603	034	1754	01
739	012345	2350	01
493	0123456	1447	1
804	012345	1853	013
258	013456	1834	01
315	0123456	2225	1
1179	012345	1506	013
219	0123456	2248	3
949	0123456	1416	01
68	0123456	1741	1
68	0123456	1747	1
397	0123456	1916	3
369	0123456	1367	3
149	0123456	1600	0123
360	0123456	1428	013
637	0123456	1393	01
103	0123456	1929	3
40	0123456	1507	01
860	0123456	1843	01
729	0123456	1685	01
353	0123456	2163	0
771	012345	1511	01
228	0123456	2160	01
352	0123456	2308	0123
162	0123456	1550	0
885	012345	1965	01
630	0123456	1952	3
203	0123456	2148	01
528	012345	2149	013
577	013456	1657	3
569	0123456	2378	0
26	0123456	2276	01
86	0234	2259	3
376	0123456	2296	013
395	01234	1440	1
56	0123456	1815	01
984	01235	1618	01
884	012345	1696	01
622	0123456	1975	013
211	0123456	2304	3
333	01234	1933	01
600	0234	2259	3
584	0123456	1550	0
703	0123456	1741	1
118	012345	1739	13
875	0123456	1894	013
510	012345	2079	013
3	0123456	2290	01
11	0123456	2085	013
806	012456	1619	01
1009	012345	1741	1
790	0123456	2263	01
183	0123456	1893	13
170	0123456	1832	01
601	012345	1857	01
259	012345	1770	01
536	012456	1754	01
549	0123456	1832	01
460	012345	2268	01
1021	0123456	1700	1
700	0123456	1877	13
266	012345	2300	13
266	012345	2303	013
317	0234	2064	3
951	0123456	1778	01
98	0234	1408	3
690	0123456	1477	13
1104	012345	1534	03
1312	0234	1389	01
1008	0123456	1494	013
318	0123456	1655	01
140	0123456	1986	013
51	0123456	2197	01
267	0123456	1925	013
249	0123456	1811	01
166	0123456	2350	01
22	0123456	1448	01
243	0123456	1506	013
579	0123456	2000	01
243	0123456	1503	013
43	0123456	1996	0
160	0123456	1363	0123
411	0123456	1670	0
221	012345	1793	013
435	012345	1996	0
26	0123456	1415	1
8	0123456	1440	1
182	0123456	1929	3
53	0123456	1970	3
157	012345	1502	013
802	0123456	1494	013
206	0123456	2059	013
134	0123456	1499	3
434	01235	1420	013
647	0123456	1487	01
58	0123456	1874	01
58	0123456	1872	013
438	01234	1655	01
66	0123456	1696	01
370	0123456	2292	013
429	012345	1916	3
260	01235	2149	013
110	013456	1482	0
726	0123456	1739	13
445	01235	1420	013
337	0123456	1809	01
440	0123456	1882	3
136	012456	2177	0
75	0123456	1720	013
1035	012345	2044	13
150	0123456	1678	013
392	012356	1674	0
633	0123456	1648	13
768	0123456	1954	01
29	0123456	2331	01
251	0123456	2350	01
666	012345	1497	03
723	0123456	1877	13
68	0123456	1824	3
12	0123458	2171	03
12	0123458	2173	013
701	0123456	2249	1
176	0123456	1564	01
672	012456	1623	0
611	012345	2281	01
1029	0123456	2267	01
166	0123456	1481	01
87	0123456	2292	013
838	0123456	1565	3
1194	0123456	1574	3
726	0123456	1557	0
252	0123456	2151	13
455	0234	2215	0
435	012345	2171	03
121	012345	1954	01
266	012345	1977	1
295	0123456	1419	013
200	0123456	2154	3
1	0123456	2071	0
97	0123456	1742	3
714	0123456	1524	1
109	0123456	1545	1
739	012345	1484	01
908	012345	2027	13
937	0123456	1410	0
584	0123456	2342	0
469	03	1692	13
1079	123456	2263	01
187	0123456	1958	013
355	0234	1893	13
779	012345	2207	3
733	034	2266	01
1117	0123456	1939	01
114	0123456	2159	1
569	0123456	2140	1
565	0123456	1862	13
21	0123456	1502	013
1014	0123456	1697	013
1245	0123456	2079	013
167	0123456	1833	3
642	0234	2070	01
861	012346	1573	01
485	012345	2026	13
108	0123456	2358	01
100	0123456	1583	01
100	0123456	1587	01
200	0123456	2026	13
629	012345	1591	013
271	0123456	1737	012345
1143	0123456	1933	01
221	012345	2070	01
802	0123456	1997	01
202	0123456	1759	1
442	0123456	2030	0
183	0123456	1576	03
515	0123456	1365	013
1187	0123456	2146	0
844	0123456	2270	0
140	0123456	1754	01
241	0234	2071	0
241	0234	2070	01
219	0123456	1741	1
252	0123456	1363	0123
743	0123456	1648	13
1063	01235	2245	01345
16	0123456	1473	1
4	0123456	2293	01
512	0123456	2159	1
239	0123456	2055	1
85	0123456	2191	13
123	0123456	1862	13
85	0123456	2194	0123456
1000	012345	2324	1
647	0123456	1929	3
788	0123456	2262	01
217	0123456	1872	013
74	0123456	1416	01
96	0123456	2292	013
1037	012456	1900	01
785	0123456	1759	1
41	0123456	1566	1
182	0123456	1937	3
182	0123456	1938	013
31	0123456	1534	03
365	0123456	1418	01
80	0123456	1437	1
229	0123456	2263	01
259	012345	1545	1
41	0123456	1700	1
41	0123456	1706	0
630	0123456	1414	3
138	012345	2057	01
280	0123456	1696	01
234	0123456	1920	3
55	0123456	2326	0
68	0123456	1782	01
48	0123456	1359	01345
739	012345	2206	013
383	0123456	2070	01
866	0123456	1853	013
173	0123456	2029	3
405	0234	2071	0
3	0123456	2188	013
69	012345	1503	013
646	0123456	1941	1
646	0123456	1940	3
110	013456	2064	3
44	0123456	2377	01
10	0123456	1472	0
654	0123456	1583	01
68	0123456	2023	01
1137	0123456	1450	01
248	0123456	1728	01
11	0123456	1954	01
63	012345	2149	013
314	0123456	1553	0
1182	0123456	2215	0
1311	012345	1699	01
143	0123456	1493	01
501	012345	2259	3
1080	0123456	2313	1
184	0123456	1506	013
339	0123456	2259	3
620	0123456	2067	3
914	012345	1659	13
714	0123456	1602	013
714	0123456	1603	1
542	0123456	1673	13
920	0123456	1414	3
1086	012345	1506	013
712	012345	1850	013
477	0123456	1837	01
587	0123456	1850	013
431	0123456	1938	013
456	0123456	2304	3
21	0123456	2174	013
251	0123456	1877	13
51	0123456	1867	013
259	012345	2331	01
182	0123456	2027	13
716	0123456	1383	01
277	012456	2062	013
569	0123456	1775	0
578	0123456	1440	1
588	0123456	1415	1
167	0123456	1609	01
155	0123456	1989	1
1041	0234	1642	013
127	0123456	1759	1
230	012345	1379	1
308	0123456	1950	03
753	0123456	2382	01
550	012345	2105	01
565	0123456	2384	0
144	0123456	1817	013
37	0123456	1407	3
590	012345	1474	3
129	0123456	2198	013
174	0123456	1623	0
570	012345	1961	13
191	0123456	1882	3
93	0123456	2152	0
103	0123456	1828	3
650	0123456	2148	01
326	0123456	2169	3
219	0123456	1598	3
1003	0123456	1917	3
520	012345	2075	0
40	0123456	2328	013
87	0123456	1965	01
249	0123456	2200	01
907	0123456	2334	01
1142	012345	1782	01
127	0123456	1373	01
237	0123456	1925	013
321	0123456	2162	01
360	0123456	2377	01
243	0123456	2181	01
75	0123456	2276	01
1191	0123456	1862	13
560	0123456	1801	013
706	0123456	1446	0
706	0123456	1445	0
582	012345	1389	01
951	0123456	1734	013
692	012345	2148	01
381	0123456	2112	1
65	0123456	1864	013
475	0123456	1565	3
291	0123456	1440	1
167	0123456	2214	01
783	0123456	2081	01
783	0123456	2083	01
211	0123456	2106	3
96	0123456	2338	01
416	0123456	2115	0
416	0123456	2116	013
21	0123456	2171	03
1201	0234	1648	13
1315	0123456	2291	013
599	012345	1476	13
5	123456	1737	012345
1292	012345	1618	01
12	0123458	1456	0
146	0123456	2008	03
309	012345	1427	3
913	0123456	1817	013
282	0123456	1874	01
1238	0123456	2258	13
95	012345	2348	013
717	0123458	1456	0
898	0123456	1603	1
340	012345	2324	1
88	0123456	2051	013
535	0123456	1834	01
410	0123456	1502	013
326	0123456	1842	3
326	0123456	1844	3
64	0123456	2116	013
353	0123456	1950	03
92	0123456	1633	0123456
10	0123456	1644	0
10	0123456	1642	013
435	012345	1721	0
411	0123456	2033	013
26	0123456	1947	1
278	012345	1691	3
1198	0123456	1745	013
23	0123456	2255	013
379	0123456	2099	01
661	0123456	2224	1
785	0123456	2075	0
184	0123456	1511	01
39	0123456	1437	1
13	0123456	1824	3
122	01234	1389	01
347	012345	1893	13
301	012345	2203	013
33	0123456	1573	01
1032	0123456	2305	013
42	0123456	2371	013
7	0123456	1904	01
41	0123456	2071	0
513	0123456	2367	0
9	0123456	1830	0
180	0123456	2096	013
1059	012345	1459	013
337	0123456	1685	01
1170	0123456	2127	01
1144	0234	2075	0
40	0123456	1908	013
269	013456	2152	0
691	0123456	1481	01
186	012456	1421	01
1347	012345	1611	1
1276	0123456	2075	0
136	012456	1582	01
661	0123456	1759	1
178	0123456	1840	3
594	0123456	2270	0
384	0123456	2240	01
826	0125	1687	01
40	0123456	1428	013
10	0123456	1914	01
75	0123456	1415	1
249	0123456	1591	013
167	0123456	2211	1
588	0123456	1535	3
1030	0123456	1942	1
408	0123456	1995	01
134	0123456	2170	1
180	0123456	2013	013
1002	0123456	1505	01
176	0123456	2309	01
315	0123456	1949	01
106	0123456	2295	0
646	0123456	1442	1
1105	0123456	1620	013
779	012345	1526	03
398	0123456	1453	0
242	012345	1427	3
54	0123456	1534	03
554	012345	1753	1
24	0123456	2046	13
1084	012345	2383	01
127	0123456	2267	01
612	01234	1993	1
765	0123456	2141	3
650	0123456	1393	01
765	0123456	2380	01
1005	0123456	1817	013
457	0123456	1545	1
872	0123456	1691	3
899	0123456	2227	01
1213	0123456	2068	013
988	012345	1836	01
98	0234	1527	01234
414	0123456	2079	013
108	0123456	2262	01
522	0123456	1416	01
767	0123456	2305	013
468	012346	2321	1
73	0123456	1940	3
109	0123456	1770	01
186	012456	2038	01
375	0123456	1988	1
133	0123456	2260	3
1260	0123456	1964	01
28	0123456	2127	01
19	0123456	1848	3
18	0123456	1960	3
18	0123456	1962	3
848	0123456	2076	1
435	012345	1536	0
172	0123456	1720	013
98	0234	1836	01
402	0123456	1996	0
298	0123456	1871	013
5	123456	2245	01345
912	0123456	1953	1
151	0123456	1476	13
1226	0123456	1845	3
712	012345	1903	013
75	0123456	1953	1
1233	0234	1829	13
14	0123456	1855	01
52	012345	2362	3
224	0123456	1836	01
277	012456	1368	1
21	0123456	2232	1
653	0123456	1740	1
219	0123456	2061	3
446	0123456	1692	13
84	0123456	2070	01
39	0123456	1440	1
330	0123	1592	01
1176	0123456	1749	1
217	0123456	1650	0
66	0123456	1824	3
1249	0123456	1856	01
667	0123456	1717	3
251	0123456	2253	0
44	0123456	2291	013
958	012345	1848	3
765	0123456	1729	13
1123	034	1393	01
4	0123456	1389	01
821	0123456	2068	013
239	0123456	1868	01
688	0123456	2027	13
98	0234	2259	3
4	0123456	1545	1
503	0123456	1372	0
122	01234	2293	01
963	01234	1817	013
1085	023	2041	0
525	0123456	1893	13
844	0123456	1894	013
646	0123456	1700	1
183	0123456	1612	3
119	0123456	2186	013
88	0123456	1777	3
321	0123456	1670	0
316	0123456	2127	01
68	0123456	1477	13
295	0123456	1844	3
202	0123456	1893	13
150	0123456	2284	013
329	0123456	1441	1
410	0123456	2171	03
410	0123456	2174	013
328	012345	2152	0
167	0123456	1887	01
189	0123456	2059	013
241	0234	2259	3
233	0123456	1550	0
998	012345	1862	13
1008	0123456	2368	01
98	0234	1754	01
401	0123456	1617	01
99	0123456	2037	01
494	012345	1824	3
219	0123456	1974	03
219	0123456	1976	01
219	0123456	1977	1
144	0123456	1818	3
12	0123458	1502	013
362	0123456	1385	0
362	0123456	1381	0
528	012345	2101	01
596	0123456	1844	3
338	0234	2349	013
596	0123456	1842	3
199	01234	2350	01
706	0123456	2113	0
596	0123456	1848	3
183	0123456	1838	13
1180	012345	2378	0
1178	0123456	1600	0123
410	0123456	2229	0
115	0123456	1389	01
222	0123456	1696	01
1017	0123456	1372	0
243	0123456	1542	1
41	0123456	2355	01
26	0123456	2167	01
385	012345	2378	0
714	0123456	2305	013
82	0123456	2152	0
41	0123456	1485	01
795	012345	1447	1
26	0123456	1452	3
105	0123456	2266	01
350	0123456	1602	013
85	0123456	2094	0
134	0123456	1618	01
176	0123456	1927	013
410	0123456	1451	0
407	0123456	1576	03
411	0123456	1496	0
516	0123456	1423	01
796	012345	1741	1
96	0123456	1685	01
174	0123456	2182	01
681	0234	1654	13
140	0123456	2064	3
1169	0123456	2075	0
1203	012345	2144	13
1256	012345	1427	3
692	012345	1393	01
596	0123456	1620	013
188	0123456	1665	0
1000	012345	1618	01
727	01234	1393	01
69	012345	1539	1
511	034	1583	01
331	0123456	2268	01
1239	0345	2070	01
14	0123456	1544	1
375	0123456	1444	013
75	0123456	1765	0
449	012345	1728	01
108	0123456	1700	1
160	0123456	1600	0123
10	0123456	2198	013
59	0123456	1777	3
474	012345	1739	13
81	0123456	1758	01
149	0123456	1363	0123
80	0123456	1480	1
89	012345	1914	01
187	0123456	2089	01
187	0123456	2088	013
861	012346	2121	1
883	012345	1878	1
241	0234	1608	01
150	0123456	1724	03
95	012345	1978	3
881	0123456	1628	013
10	0123456	2193	0
661	0123456	1609	01
214	0123456	2368	01
126	0124	1817	013
691	0123456	2352	01
162	0123456	2147	0
726	0123456	2245	01345
698	0123456	1954	01
646	0123456	1605	01
180	0123456	2297	01
169	0123456	1534	03
934	012346	2335	3
426	01345	2152	0
195	0123456	1487	01
55	0123456	1851	01
573	0123456	1584	013
315	0123456	1495	1
314	0123456	2244	01
925	0123456	2108	01
744	012345	1940	3
49	012345	1384	13
548	0123456	1709	0
198	0123	1686	01
835	0123456	2153	13
77	0123456	1996	0
290	0123456	1534	03
337	0123456	1552	01
398	0123456	1536	0
1050	0123456	1734	013
197	0123456	1860	013
43	0123456	1837	01
970	0123456	1805	0
169	0123456	1996	0
1165	012346	1426	01
739	012345	1936	01
153	0123456	1467	013
46	0123456	1359	01345
15	123456	1424	13
130	13456	1579	01
615	0123456	1850	013
362	0123456	1629	03
442	0123456	2113	0
428	0123456	1769	01
362	0123456	1621	013
951	0123456	1431	0
351	0123456	2079	013
362	0123456	1626	013
68	0123456	1691	3
13	0123456	2254	1
779	012345	2026	13
611	012345	1901	01
56	0123456	1816	1
658	0123456	2258	13
343	012456	1600	0123
1149	0123456	1992	3
356	0123456	2119	01
1268	0123456	2211	1
127	0123456	1834	01
145	0123456	1712	013
381	0123456	2259	3
202	0123456	1448	01
552	0123456	1489	1
596	0123456	2087	013
854	0123456	2226	1
1257	0234	1845	3
754	012345	2379	013
886	0123456	2070	01
98	0234	1789	01
690	0123456	1824	3
754	012345	2377	01
690	0123456	1822	3
1299	0123456	1612	3
58	0123456	1822	3
211	0123456	1364	0
80	0123456	1477	13
815	01234	1964	01
209	0123456	1714	03
1007	0123456	1925	013
278	012345	2250	3
44	0123456	2336	13
220	123456	1979	0135
1321	0123456	1957	013
488	012345	2149	013
294	0123456	1950	03
779	012345	1702	13
527	0123456	1674	0
707	012345	2070	01
116	012345	1516	01
154	0123456	2017	01
4	0123456	1859	01
48	0123456	1737	012345
739	012345	2153	13
196	0123456	1546	3
416	0123456	1571	0
139	0234	2064	3
456	0123456	2059	013
245	0123456	1717	3
110	013456	1692	13
563	0123456	1880	13
646	0123456	1565	3
190	0123456	2371	013
370	0123456	1467	013
479	0123456	1949	01
194	01235	1463	3
363	012345	1459	013
154	0123456	2346	01
21	0123456	2131	01
1228	01234	1837	01
943	0234	2259	3
289	0123456	1876	0
929	012346	2105	01
33	0123456	1834	01
292	03456	2101	01
1064	0123456	1505	01
531	0123456	2171	03
150	0123456	2374	013
431	0123456	1487	01
123	0123456	2384	0
95	012345	1601	013
271	0123456	1359	01345
944	0125	2057	01
429	012345	2059	013
201	012345	2162	01
129	0123456	2017	01
211	0123456	1823	0
465	0123456	1416	01
369	0123456	1477	13
195	0123456	1832	01
574	0123456	1728	01
72	0123456	1417	013
628	0123456	1401	3
599	012345	2150	3
321	0123456	2120	03
1065	0123456	1359	01345
11	0123456	2371	013
14	0123456	1964	01
321	0123456	1496	0
515	0123456	1600	0123
552	0123456	1565	3
984	01235	1900	01
1000	012345	2170	1
13	0123456	1751	1
68	0123456	2348	013
778	013456	1685	01
1189	01235	1960	3
664	01234	2244	01
962	0234	1393	01
119	0123456	2142	0123456
253	0234	2070	01
690	0123456	1741	1
398	0123456	2082	013
1291	0123456	2350	01
6	0123456	2267	01
765	0123456	2377	01
214	0123456	1450	01
222	0123456	1707	01
75	0123456	2167	01
747	0234	1660	01
695	0123456	2075	0
10	0123456	2146	0
10	0123456	2385	3
284	012345	1961	13
1203	012345	1547	1
53	0123456	2198	013
183	0123456	2070	01
183	0123456	2077	3
636	01235	2276	01
349	01234	1792	03
175	0123456	2350	01
685	012456	2057	01
966	0123456	1440	1
746	012345	2281	01
394	0123456	2267	01
341	0123456	1441	1
231	0123456	2005	01
69	012345	2129	3
85	0123456	2146	0
334	0123456	1416	01
78	0123456	1728	01
228	0123456	1788	1
213	0345	2094	0
726	0123456	1651	13
819	0123456	1728	01
436	012345	2149	013
114	0123456	2112	1
216	0123456	1788	1
44	0123456	2380	01
3	0123456	2332	01
340	012345	2323	01
216	0123456	1988	1
57	0123456	1393	01
756	012345	1384	13
726	0123456	1359	01345
413	0123456	1381	0
168	0123456	1506	013
951	0123456	1550	0
535	0123456	1940	3
88	0123456	1733	13
554	012345	1662	1
39	0123456	2108	01
125	0123456	2245	01345
543	0123456	2005	01
240	0123456	2182	01
315	0123456	2166	1
572	0123456	2062	013
360	0123456	1853	013
136	012456	2285	0
136	012456	2284	013
478	0123456	1373	01
94	012345	1546	3
495	0123456	2355	01
926	0123456	1534	03
1111	0123456	2053	01
587	0123456	1854	13
1158	0123456	2276	01
931	0123456	1540	013
859	01234	1728	01
364	0123456	1930	1
770	0234	2259	3
1247	012345	2279	01
1022	1234	1737	012345
809	0234	1628	013
144	0123456	1648	13
719	0234	2027	13
266	012345	1397	13
1069	0123456	2378	0
427	0123456	1734	013
14	0123456	1583	01
409	0123456	1855	01
1012	0123456	1641	3
894	0123456	2041	0
455	0234	2075	0
144	0123456	1736	03
135	012345	2152	0
539	012345	1591	013
197	0123456	1807	13
197	0123456	1801	013
293	12345	1818	3
321	0123456	1717	3
208	0123456	1655	01
401	0123456	2281	01
66	0123456	1563	01
802	0123456	1893	13
39	0123456	1878	1
1177	01234	2291	013
184	0123456	1800	0
869	0234	1513	013
1095	01234	1696	01
55	0123456	1419	013
153	0123456	1805	0
1166	0123456	2386	1
287	0123456	1757	01
324	012456	1674	0
211	0123456	2152	0
494	012345	1478	3
128	0123456	1487	01
221	012345	1494	013
573	0123456	1853	013
554	012345	1930	1
221	012345	2368	01
538	012456	1674	0
8	0123456	1833	3
95	012345	1977	1
325	0234	2242	01
498	0123456	2052	0
257	0123456	1399	3
947	0123456	1402	13
797	012345	2141	3
584	0123456	1728	01
471	012345	2149	013
519	012345	2190	013
1306	01234	1832	01
238	0123456	1695	0
373	012345	1893	13
236	0123456	1559	0123
801	012345	2096	013
