# Supplementary material for: Environmental change makes robust ecological networks fragile
Source: Nat Commun. 2016 Aug 11;7:12462. doi: 10.1038/ncomms12462 (PMC4987532; doi:10.1038/ncomms12462)
Supplement: Supplementary Data 1 — Host-parasite networks and host extinction sequences in Avida experiments. The compressed archive includes the 100 co-evolved host-parasite networks and the host extinction sequences in the historical scenario. [file ncomms12462-s2.zip › Supplementary_data_S1/host_parasite_network_86.csv]

host_genotype	host_phenotype	parasite_genotype	parasite_phenotype
1863	2	3613	2
961	2	3278	2
2938	2	3435	2
956	2	3698	2
386	2	3736	2
956	2	3457	2
32	25	3729	12
147	12	3367	2
2560	12	3777	12
1744	2	3576	2
1021	2	3538	2
1701	12	3658	2
1539	2	3592	2
328	2	3555	2
726	2	3321	2
1067	25	3516	012
1027	2	3788	2
838	2	3519	02
96	2	3534	2
38	2	3484	2
816	2	3451	2
2205	2	3613	2
1118	2	3639	2
1274	12	3715	2
692	2	3270	2
87	2	3700	12
423	2	3415	2
736	12	3639	2
840	2	3270	2
1040	2	3764	2
405	2	3315	02
1120	2	3702	2
1823	2	3224	2
1438	2	3791	2
1390	2	3578	2
1138	25	3764	2
947	12	3639	2
149	2	3637	2
920	125	3639	2
327	2	3797	2
890	2	3807	02
2668	2	3788	2
868	2	3796	2
1003	2	3451	2
224	2	3578	2
342	2	3689	2
127	12	3613	2
866	2	3435	2
1793	2	3576	2
187	2	3807	02
461	12	3711	2
1666	2	3613	2
1855	2	3729	12
2371	2	3321	2
990	2	3435	2
892	2	3450	12
2099	2	3613	2
1378	2	3315	02
892	2	3696	2
2381	2	3321	2
2396	2	3613	2
583	2	3257	2
1850	2	3379	2
235	12	3788	2
956	2	3431	012
328	2	3379	2
327	2	3788	2
356	2	3374	2
1343	12	3515	2
1726	2	3362	2
1182	2	3626	012
14	25	3711	2
243	25	3697	2
1935	12	3715	2
242	2	3725	2
127	12	3807	02
1715	2	3576	2
142	2	3270	2
200	2	3746	2
1383	2	3270	2
1017	2	3576	2
1848	2	3437	2
2885	12	3696	2
379	2	3578	2
55	2	3536	2
544	2	3576	2
2791	2	3307	2
770	2	3358	2
444	2	3526	2
1374	2	3576	2
1545	2	3691	2
147	12	3715	2
537	2	3668	2
171	2	3807	02
195	25	3711	2
842	2	3788	2
54	2	3342	2
54	2	3613	2
1433	2	3576	2
596	2	3788	2
647	2	3281	2
2507	2	3613	2
1603	2	3796	2
2194	2	3613	2
1533	25	3435	2
1476	2	3672	2
194	2	3764	2
2533	2	3362	2
2063	2	3307	2
2591	12	3717	2
1464	12	3421	2
638	2	3579	012
1736	2	3807	02
483	2	3321	2
456	12	3414	2
529	13	3516	012
522	2	3707	2
736	12	3515	2
573	23	3230	2
3128	12	3414	2
517	2	3578	2
1036	2	3578	2
1849	2	3578	2
537	2	3651	2
364	2	3546	02
512	2	3552	2
250	2	3721	2
77	2	3516	012
1098	2	3297	2
32	25	3297	2
517	2	3532	2
2339	12	3330	2
194	2	3711	2
1957	2	3526	2
423	2	3321	2
87	2	3580	12
1056	2	3578	2
647	2	3362	2
1046	2	3321	2
1058	0	3315	02
174	2	3409	2
2645	2	3576	2
1588	2	3592	2
32	25	3668	2
356	2	3498	2
965	2	3435	2
936	2	3702	2
543	2	3591	2
432	2	3379	2
2230	12	3443	2
2445	2	3788	2
336	2	3788	2
28	25	3697	2
127	12	3493	2
571	2	3613	2
1055	2	3696	2
1	25	3435	2
8	2	3307	2
1726	2	3797	2
1423	25	3297	2
989	12	3715	2
38	2	3631	2
6	2	3435	2
38	2	3707	2
38	2	3250	2
1055	2	3450	12
2201	2	3613	2
194	2	3635	2
2708	2	3344	2
261	2	3791	2
206	25	3584	2
17	2	3648	012
2308	2	3613	2
1581	2	3797	2
985	12	3639	2
1868	2	3362	2
6	2	3788	2
770	2	3362	2
1519	2	3435	2
2570	12	3227	2
1174	2	3270	2
1734	2	3576	2
1661	2	3362	2
17	2	3724	12
192	2	3224	2
1639	12	3493	2
956	2	3613	2
537	2	3297	2
956	2	3296	2
1605	12	3613	2
296	2	3558	2
8	2	3379	2
910	2	3715	2
1037	2	3711	2
1499	2	3731	2
312	2	3694	2
50	2	3394	2
1934	0	3516	012
982	2	3578	2
590	2	3435	2
781	12	3805	2
1642	25	3435	2
1091	2	3435	2
956	2	3597	12
5	12	3715	2
621	12	3715	2
1092	23	3307	2
1240	2	3711	2
363	4	3628	234
868	2	3484	2
602	25	3777	12
96	2	3435	2
250	2	3409	2
573	23	3687	2
1196	2	3702	2
1236	2	3613	2
380	0	3339	0
2442	2	3435	2
658	2	3551	2
1407	2	3321	2
2704	25	3668	2
1038	04	3807	02
1499	2	3702	2
134	125	3403	2
2748	2	3451	2
17	2	3516	012
443	04	3377	0
404	0	3615	0
312	2	3779	2
1354	2	3613	2
264	2	3306	2
537	2	3579	012
55	2	3788	2
2310	2	3721	2
1107	0	3339	0
542	25	3516	012
450	12	3639	2
1442	2	3313	2
1073	2	3613	2
546	2	3450	12
1339	2	3788	2
2840	12	3715	2
546	2	3702	2
1357	2	3613	2
141	2	3478	12
753	12	3764	2
1067	25	3807	02
538	12	3449	2
242	2	3257	2
243	25	3297	2
653	2	3321	2
1118	2	3658	2
312	2	3344	2
1637	2	3613	2
1031	2	3564	2
1797	2	3613	2
1293	2	3435	2
456	12	3535	2
1319	2	3362	2
627	2	3321	2
1100	2	3257	2
1670	2	3576	2
1134	2	3526	2
456	12	3791	2
602	25	3297	2
1846	2	3321	2
207	2	3673	2
899	2	3613	2
50	2	3824	2
243	25	3516	012
632	0	3339	0
582	2	3578	2
596	2	3437	2
53	2	3379	2
1293	2	3363	2
1929	2	3715	2
1498	2	3270	2
796	2	3613	2
243	25	3668	2
1247	0	3615	0
626	2	3379	2
1401	2	3578	2
449	12	3715	2
2727	2	3437	2
312	2	3375	2
55	2	3435	2
206	25	3463	2
337	2	3321	2
2210	2	3702	2
675	2	3257	2
868	2	3707	2
404	0	3339	0
30	25	3597	12
927	0	3288	0
1099	0	3235	0
719	2	3542	2
141	2	3450	12
2130	12	3225	2
638	2	3237	2
1838	2	3807	02
77	2	3688	2
243	25	3729	12
879	2	3449	2
96	2	3351	2
1055	2	3578	2
647	2	3358	2
1322	2	3613	2
1232	25	3516	012
2770	12	3764	2
10	2	3362	2
1511	2	3825	2
726	2	3451	2
206	25	3516	012
147	12	3227	2
1746	12	3805	2
6	2	3712	2
261	2	3414	2
977	2	3721	2
2818	2	3270	2
992	12	3639	2
56	25	3516	012
1141	2	3578	2
1	25	3672	2
910	2	3567	2
296	2	3307	2
383	12	3805	2
141	2	3731	2
5	12	3227	2
87	2	3450	12
224	2	3613	2
308	2	3414	2
235	12	3536	2
1037	2	3306	2
1064	2	3560	2
892	2	3257	2
306	2	3576	2
357	1	3353	01
50	2	3764	2
1511	2	3542	2
1092	23	3379	2
1059	2	3797	2
2982	12	3639	2
1696	2	3658	2
522	2	3270	2
2520	2	3791	2
122	2	3451	2
1594	2	3578	2
472	0	3339	0
546	2	3818	2
46	2	3576	2
71	2	3689	2
961	2	3484	2
331	2	3516	012
1403	2	3702	2
847	2	3270	2
1380	2	3450	12
770	2	3801	2
2528	2	3657	2
2292	2	3516	012
30	25	3435	2
386	2	3435	2
2294	2	3797	2
1527	2	3613	2
631	2	3516	012
1661	2	3310	2
628	2	3307	2
171	2	3516	012
1036	2	3450	12
537	2	3777	12
1149	2	3762	2
573	23	3421	2
647	2	3797	2
1133	2	3788	2
1067	25	3293	2
768	12	3639	2
753	12	3443	2
2134	12	3227	2
1625	2	3625	2
2090	2	3315	02
1358	2	3321	2
2173	12	3764	2
30	25	3730	12
