# Supplementary material for: Environmental change makes robust ecological networks fragile
Source: Nat Commun. 2016 Aug 11;7:12462. doi: 10.1038/ncomms12462 (PMC4987532; doi:10.1038/ncomms12462)
Supplement: Supplementary Data 1 — Host-parasite networks and host extinction sequences in Avida experiments. The compressed archive includes the 100 co-evolved host-parasite networks and the host extinction sequences in the historical scenario. [file ncomms12462-s2.zip › Supplementary_data_S1/host_parasite_network_87.csv]

host_genotype	host_phenotype	parasite_genotype	parasite_phenotype
950	6	2856	013456
1058	46	2850	01346
1393	35	2718	03
1360	46	2633	013456
195	46	2850	01346
925	46	2633	013456
807	346	2820	0456
103	346	2784	013456
60	46	2724	016
874	0	2718	03
890	6	2856	013456
878	35	2784	013456
414	34	2779	013456
951	356	2633	013456
150	46	2698	0346
306	46	2856	013456
705	0	2696	0123456
449	46	2704	0346
331	46	2651	01346
1206	46	2633	013456
645	03	2784	013456
450	46	2633	013456
504	35	2827	034
1567	46	2696	0123456
17	46	2792	01346
771	46	2792	01346
1543	016	2830	05
174	13	2704	0346
436	46	2730	0346
1020	46	2792	01346
873	46	2724	016
858	46	2850	01346
1779	46	2749	4
611	46	2856	013456
220	46	2698	0346
434	46	2792	01346
1661	6	2856	013456
438	46	2680	0134
85	46	2698	0346
670	46	2704	0346
334	34	2856	013456
294	46	2638	045
54	46	2813	0134
2199	5	2696	0123456
279	46	2863	34
941	46	2633	013456
24	46	2856	013456
22	46	2633	013456
363	35	2718	03
628	46	2856	013456
1677	46	2696	0123456
297	35	2696	0123456
1356	46	2660	0456
252	46	2655	0345
266	46	2633	013456
580	046	2730	0346
1897	346	2651	01346
369	036	2779	013456
975	346	2856	013456
163	0346	2730	0346
1	46	2744	034
1883	046	2633	013456
1170	46	2809	04
410	46	2850	01346
847	346	2856	013456
351	346	2667	3
1282	46	2792	01346
568	35	2784	013456
1481	346	2730	0346
1478	46	2863	34
123	46	2792	01346
213	46	2860	01346
51	46	2683	45
837	346	2655	0345
221	46	2633	013456
62	46	2856	013456
263	46	2796	03456
352	46	2633	013456
1424	46	2856	013456
1083	46	2796	03456
619	35	2856	013456
397	356	2696	0123456
197	346	2730	0346
1272	346	2784	013456
153	46	2633	013456
37	346	2856	013456
937	46	2784	013456
2054	46	2792	01346
181	46	2698	0346
2341	46	2856	013456
192	46	2724	016
1702	036	2714	03
453	346	2756	035
588	46	2704	0346
68	35	2633	013456
1287	46	2792	01346
574	346	2784	013456
1315	036	2779	013456
1192	46	2730	0346
449	46	2633	013456
28	46	2850	01346
559	46	2633	013456
1391	34	2704	0346
1529	46	2633	013456
122	346	2633	013456
287	46	2813	0134
438	46	2796	03456
633	46	2744	034
918	46	2633	013456
1683	46	2696	0123456
265	346	2802	0346
387	46	2674	034
948	346	2761	0456
602	46	2633	013456
238	46	2856	013456
812	46	2792	01346
8	46	2680	0134
480	46	2688	34
198	46	2856	013456
1085	46	2856	013456
802	46	2744	034
702	346	2655	0345
1842	46	2827	034
1111	46	2683	45
279	46	2856	013456
1307	346	2755	03456
610	46	2633	013456
1097	46	2633	013456
46	46	2633	013456
374	46	2730	0346
454	46	2792	01346
877	46	2850	01346
42	46	2856	013456
818	46	2680	0134
1269	46	2850	01346
143	346	2792	01346
382	46	2730	0346
868	46	2698	0346
1084	0	2796	03456
52	46	2696	0123456
1377	46	2698	0346
343	46	2696	0123456
185	46	2796	03456
358	46	2633	013456
1887	346	2683	45
496	46	2856	013456
1772	46	2633	013456
1351	0	2698	0346
1053	6	2856	013456
1719	46	2633	013456
458	356	2792	01346
291	46	2796	03456
829	46	2779	013456
599	46	2633	013456
2492	46	2633	013456
1301	46	2698	0346
202	46	2633	013456
956	036	2740	3
503	35	2698	0346
35	346	2633	013456
19	35	2633	013456
215	46	2854	36
211	06	2850	01346
719	46	2856	013456
172	46	2784	013456
395	46	2696	0123456
1800	46	2633	013456
831	35	2792	01346
1757	46	2792	01346
952	46	2792	01346
99	46	2633	013456
588	46	2730	0346
971	346	2856	013456
26	46	2633	013456
512	46	2792	01346
351	346	2775	3
1117	35	2856	013456
1031	46	2704	0346
52	46	2792	01346
406	346	2755	03456
197	346	2704	0346
41	346	2683	45
757	46	2792	01346
232	46	2633	013456
670	46	2730	0346
1630	35	2856	013456
159	35	2633	013456
476	46	2770	6
1384	346	2850	01346
63	46	2633	013456
702	346	2755	03456
145	46	2664	034
1592	346	2847	02345
8	46	2653	34
1880	0	2784	013456
549	46	2792	01346
650	46	2751	6
24	46	2672	34
65	46	2808	04
949	06	2771	01
63	46	2664	034
529	346	2850	01346
770	46	2633	013456
637	0	2755	03456
1140	46	2784	013456
312	34	2856	013456
2326	0	2710	0
37	346	2787	34
695	46	2792	01346
3	46	2704	0346
678	46	2696	0123456
1283	46	2860	01346
327	46	2704	0346
534	346	2730	0346
1563	46	2633	013456
365	346	2660	0456
1251	46	2759	0346
97	46	2784	013456
498	35	2856	013456
428	46	2755	03456
346	035	2696	0123456
556	46	2633	013456
1398	046	2730	0346
2118	46	2696	0123456
1328	346	2847	02345
3	46	2633	013456
263	46	2784	013456
146	46	2705	6
2336	0	2633	013456
708	1	2633	013456
661	356	2856	013456
418	46	2820	0456
1272	346	2796	03456
985	06	2807	0
1697	46	2856	013456
2045	46	2859	4
395	46	2792	01346
1155	46	2744	034
551	346	2712	01346
1819	46	2633	013456
121	46	2633	013456
1602	46	2770	6
1264	46	2683	45
1902	06	2698	0346
699	346	2633	013456
334	34	2754	4
697	46	2792	01346
749	46	2792	01346
766	46	2633	013456
1551	46	2633	013456
615	346	2779	013456
502	46	2847	02345
591	46	2856	013456
1324	46	2856	013456
1006	46	2704	0346
174	13	2633	013456
132	46	2759	0346
431	46	2796	03456
407	346	2633	013456
438	46	2784	013456
208	346	2670	3
789	46	2730	0346
1096	46	2651	01346
553	46	2856	013456
383	46	2755	03456
1962	356	2856	013456
521	46	2792	01346
1312	456	2633	013456
739	0	2784	013456
71	46	2792	01346
294	46	2633	013456
1321	6	2792	01346
476	46	2683	45
1207	346	2856	013456
381	46	2779	013456
688	46	2730	0346
810	46	2744	034
296	346	2856	013456
292	06	2779	013456
512	46	2696	0123456
1296	46	2847	02345
58	46	2651	01346
346	035	2792	01346
428	46	2655	0345
190	346	2655	0345
310	46	2633	013456
65	46	2730	0346
956	036	2784	013456
1420	46	2796	03456
208	346	2856	013456
98	46	2784	013456
15	46	2633	013456
1157	6	2633	013456
524	46	2633	013456
250	013	2847	02345
1089	46	2680	0134
209	3456	2655	0345
1059	346	2667	3
2411	0	2633	013456
348	46	2683	45
114	0346	2728	01
83	46	2850	01346
142	46	2786	06
83	46	2856	013456
553	46	2648	06
380	46	2792	01346
158	46	2633	013456
803	46	2856	013456
740	46	2674	034
213	46	2696	0123456
683	356	2792	01346
653	346	2820	0456
348	46	2744	034
1341	346	2802	0346
1094	356	2784	013456
1213	34	2651	01346
2229	46	2633	013456
604	346	2655	0345
1719	46	2783	34
907	346	2633	013456
534	346	2802	0346
1304	46	2651	01346
987	346	2633	013456
150	46	2787	34
159	35	2856	013456
2302	46	2856	013456
1731	346	2792	01346
1078	46	2784	013456
476	46	2633	013456
666	46	2633	013456
634	46	2792	01346
1482	46	2633	013456
570	0	2744	034
1120	46	2792	01346
1041	046	2788	01
28	46	2803	6
774	46	2784	013456
237	46	2696	0123456
1408	46	2633	013456
192	46	2850	01346
314	46	2796	03456
2044	46	2633	013456
799	46	2651	01346
25	46	2802	0346
772	46	2784	013456
548	46	2827	034
1215	0	2633	013456
993	346	2730	0346
679	34	2784	013456
252	46	2820	0456
1474	0	2696	0123456
1955	34	2784	013456
441	35	2796	03456
1597	346	2792	01346
98	46	2860	01346
543	35	2784	013456
875	034	2819	015
688	46	2704	0346
729	46	2856	013456
1143	46	2759	0346
1660	46	2779	013456
1542	346	2772	056
1091	0	2756	035
478	0	2796	03456
979	35	2784	013456
933	346	2683	45
1870	46	2704	0346
534	346	2651	01346
1953	346	2633	013456
291	46	2680	0134
370	46	2680	0134
371	46	2730	0346
20	46	2792	01346
422	46	2820	0456
142	46	2698	0346
843	35	2796	03456
330	46	2792	01346
1204	0	2820	0456
936	46	2633	013456
828	346	2856	013456
1176	46	2633	013456
2243	03	2698	0346
753	46	2784	013456
388	46	2817	06
740	46	2792	01346
844	46	2792	01346
114	0346	2771	01
86	46	2633	013456
86	46	2827	034
59	46	2856	013456
96	46	2704	0346
329	34	2856	013456
610	46	2802	0346
238	46	2764	0346
536	46	2755	03456
222	46	2792	01346
107	346	2779	013456
560	0	2755	03456
504	35	2856	013456
617	46	2633	013456
347	346	2660	0456
562	46	2850	01346
251	46	2633	013456
765	35	2696	0123456
280	46	2784	013456
85	46	2704	0346
86	46	2856	013456
446	46	2784	013456
1579	46	2698	0346
238	46	2698	0346
225	35	2633	013456
202	46	2698	0346
1303	0	2698	0346
614	46	2738	034
1413	34	2856	013456
1835	346	2633	013456
55	46	2655	0345
311	46	2784	013456
17	46	2696	0123456
1029	46	2792	01346
302	46	2698	0346
172	46	2860	01346
1328	346	2755	03456
370	46	2784	013456
490	346	2779	013456
696	46	2633	013456
1268	0	2711	01
629	46	2744	034
493	03	2680	0134
594	3456	2800	5
97	46	2696	0123456
55	46	2820	0456
1663	46	2704	0346
709	35	2860	01346
256	46	2792	01346
630	346	2856	013456
709	35	2784	013456
331	46	2730	0346
1024	35	2796	03456
1877	46	2633	013456
306	46	2633	013456
483	46	2850	01346
1039	346	2856	013456
268	46	2704	0346
1765	35	2856	013456
1102	46	2856	013456
219	46	2792	01346
310	46	2813	0134
1540	46	2856	013456
1338	46	2724	016
800	46	2633	013456
967	03	2737	0
300	46	2660	0456
731	346	2730	0346
487	06	2704	0346
2125	46	2792	01346
2107	035	2696	0123456
393	0	2744	034
682	46	2792	01346
240	46	2850	01346
334	34	2647	4
2561	0346	2633	013456
291	46	2784	013456
204	346	2730	0346
1265	46	2680	0134
419	46	2698	0346
1083	46	2784	013456
632	0	2633	013456
473	46	2856	013456
622	46	2633	013456
46	46	2818	06
1397	03	2730	0346
1044	46	2633	013456
430	456	2633	013456
1994	46	2856	013456
1027	03	2680	0134
608	46	2633	013456
1644	46	2792	01346
2187	0	2744	034
124	46	2792	01346
2485	0	2633	013456
588	46	2651	01346
617	46	2683	45
1383	35	2816	3
665	346	2850	01346
477	0	2792	01346
985	06	2856	013456
2447	46	2850	01346
877	46	2813	0134
25	46	2674	034
558	46	2755	03456
1968	36	2856	013456
145	46	2687	03456
1802	46	2633	013456
480	46	2633	013456
366	03	2784	013456
774	46	2796	03456
1737	5	2696	0123456
1951	46	2802	0346
1244	46	2779	013456
414	34	2856	013456
818	46	2784	013456
599	46	2661	0134
403	46	2784	013456
1098	35	2718	03
580	046	2704	0346
569	346	2655	0345
720	46	2696	0123456
63	46	2698	0346
148	46	2633	013456
306	46	2678	34
39	46	2744	034
390	346	2683	45
220	46	2704	0346
569	346	2755	03456
959	3	2856	013456
426	46	2850	01346
1714	46	2792	01346
306	46	2698	0346
546	46	2633	013456
1142	46	2856	013456
466	46	2703	4
1509	46	2696	0123456
1355	0	2755	03456
19	35	2856	013456
310	46	2850	01346
571	46	2784	013456
832	46	2784	013456
1292	346	2683	45
1019	46	2813	0134
622	46	2804	06
340	46	2755	03456
556	46	2804	06
635	46	2755	03456
374	46	2651	01346
1761	0	2655	0345
