# Supplementary material for: Environmental change makes robust ecological networks fragile
Source: Nat Commun. 2016 Aug 11;7:12462. doi: 10.1038/ncomms12462 (PMC4987532; doi:10.1038/ncomms12462)
Supplement: Supplementary Data 1 — Host-parasite networks and host extinction sequences in Avida experiments. The compressed archive includes the 100 co-evolved host-parasite networks and the host extinction sequences in the historical scenario. [file ncomms12462-s2.zip › Supplementary_data_S1/host_parasite_network_88.csv]

host_genotype	host_phenotype	parasite_genotype	parasite_phenotype
310	0	3483	012345
1458	2	4725	012345
1967	6	2993	01246
600	2	4798	012345
673	2	3031	012356
673	2	3030	012356
380	4	3070	012345
695	3	4911	03456
1433	2	4498	012345
2428	2	4038	012345
1997	0	3843	013
1778	3	4908	01235
2620	2	3483	012345
1126	6	4094	056
2455	0	4801	046
50	4	3325	012345
795	5	3409	01235
824	3	4911	03456
925	14	3265	46
384	6	4244	01356
1552	2	3488	0123
1012	6	5038	03456
255	6	3802	046
1352	6	3091	0456
254	4	3721	3456
765	4	3343	046
830	1	4238	012345
1392	6	5120	01356
2521	0	4693	013
2592	2	3743	012356
428	6	3309	03456
1088	6	3547	03456
746	12	3933	012
1240	1	3907	012345
1510	2	3490	012345
395	1	4867	012345
935	4	4681	0134
1346	6	4356	01356
565	0	4026	012345
13	2	3588	2
1190	4	4505	01246
616	6	3698	03456
995	4	4569	046
896	2	4632	012345
1741	5	5084	012356
1105	0	4336	03456
2053	1	4994	01235
60	1	3093	01235
203	2	4682	012356
462	6	3545	056
445	0	3644	0
1841	4	4079	03456
968	3	4202	013
978	4	4483	012345
1384	1	4580	012345
415	0	3980	0456
1491	6	5120	01356
870	4	3503	012345
447	1	3724	012356
1390	1	3715	12345
238	6	3692	012356
1093	4	4459	012345
1435	4	5080	03456
395	1	4483	012345
743	3	3458	012345
1082	6	4428	6
1179	6	4067	03456
1048	6	4062	046
274	5	4697	012345
690	2	3237	01235
1638	2	3959	012345
675	0	3374	046
277	6	4003	046
1467	3	3273	01235
1560	4	4780	046
1619	2	4725	012345
662	2	4409	245
448	2	2972	0125
2322	0	3316	03456
1536	4	3490	012345
367	4	4016	046
388	2	2993	01246
36	2	4753	0125
617	3	4911	03456
711	4	4526	03456
548	3	4293	035
1014	6	4067	03456
2140	6	3147	046
836	12	5095	12
2265	0	3644	0
991	0	4784	0123
1661	4	5080	03456
2158	2	3070	012345
688	46	4903	046
2806	2	4491	12356
2592	2	3567	012345
469	1	5120	01356
2566	6	3802	046
711	4	3380	03456
711	4	3386	03456
727	6	3723	046
29	4	3651	46
287	6	3726	046
668	1	4529	01356
44	4	4702	046
2326	2	3635	012345
778	6	4903	046
1072	6	3115	01346
685	2	4483	012345
1948	0	2969	0125
367	4	4904	046
484	2	4937	012356
1544	6	3335	046
448	2	3388	012356
166	4	3541	012345
2520	6	2993	01246
2242	3	3510	0346
1455	6	3547	03456
95	1	4668	12
1796	2	4697	012345
1982	2	4151	012356
353	2	3472	012345
1746	2	4424	0123
2020	6	4207	01246
13	2	2998	12
850	0	3824	03456
383	3	4798	012345
951	4	4136	046
856	2	3589	1235
1232	4	4459	012345
1037	2	3397	012356
709	3	3030	012356
412	2	5032	01235
765	4	4683	34
590	1	4936	0125
2046	5	3525	12345
1057	4	4765	2345
750	2	3293	012356
1218	3	4725	012345
7	4	4903	046
783	2	4798	012345
219	3	3119	012345
871	2	4997	1235
282	4	3053	046
1196	6	4832	046
281	0	3647	046
191	5	3439	0125
766	2	4110	2
94	0	3776	06
766	2	4111	012
1241	2	5084	012356
763	0	3985	035
529	2	3280	012
705	2	3924	012345
1857	6	3532	06
490	2	3199	012
1436	1	3031	012356
371	2	3571	0125
1244	6	4942	03456
660	6	3040	3456
282	4	3907	012345
1609	4	3541	012345
2567	3	3710	03456
52	4	3510	0346
765	4	4976	046
142	0	3299	012345
308	2	3894	0125
1319	2	4925	012
765	4	4978	034
190	6	4067	03456
545	4	2989	46
802	4	4632	012345
69	4	3434	046
32	0	4520	04
1522	2	4217	0123
223	4	3622	134
1009	6	4570	06
417	4	3335	046
983	12	5105	0123
1143	0	3299	012345
208	3	5017	0123
1754	4	4963	012345
649	2	3953	012356
475	1	3909	012345
1691	1	3623	01235
528	12	3490	012345
80	6	3040	3456
18	4	4311	046
1454	6	3397	012356
244	0	3845	0134
704	6	4718	03456
2285	6	4428	6
945	2	4733	0123
1123	0	2956	035
1042	0	4348	01356
724	2	3396	1246
1971	6	3343	046
624	2	2978	0123
74	6	4955	03456
824	3	3378	01235
1952	2	4826	012
838	1	3435	01235
1348	4	3335	046
180	2	4235	012345
733	2	3070	012345
60	1	5084	012356
93	6	4942	03456
1022	1	4963	012345
1272	03	4583	01356
1479	2	3490	012345
145	4	3088	03456
565	0	3945	012345
74	6	3417	36
705	2	3741	12345
450	4	5099	03456
82	4	4459	012345
1966	5	5120	01356
1336	6	3969	012356
1157	1	4582	01356
604	6	4144	012356
256	4	4911	03456
411	4	4900	03456
1513	1	3735	01235
142	0	3677	01235
611	6	4942	03456
891	2	3110	012
868	02	4459	012345
266	6	3410	03456
1827	2	4010	0123
209	3	4911	03456
449	1	3541	012345
1214	4	3887	03456
548	3	3258	012345
1694	1	3378	01235
536	1	5062	012
915	6	3824	03456
660	6	4094	056
616	6	3020	03456
1581	1	3720	012345
702	1	4475	01235
565	0	4528	012
2254	1	4571	012
800	6	4556	03456
1702	6	3335	046
1872	4	4526	03456
1242	12	3490	012345
635	4	2946	034
784	0	3644	0
632	6	3919	01246
823	6	4832	046
707	0	3413	0123
1509	6	4682	012356
122	6	3726	046
1017	3	4385	3
2109	4	4498	012345
940	0	4419	012345
940	0	4418	034
260	6	3534	056
2917	6	4223	6
298	4	4924	03456
733	2	4110	2
762	4	4854	013456
2030	3	3273	01235
1450	1	3176	012356
1394	0	3733	046
2456	5	3657	01235
65	1	3337	0134
122	6	3049	03456
1147	6	3593	03456
126	6	3507	01356
1052	6	3604	03456
714	4	3343	046
1325	46	4916	012345
1880	2	5106	012345
1297	2	3494	01235
1010	4	4337	046
364	4	3467	03456
1271	2	3193	012345
1274	6	3042	0346
278	4	5116	346
1402	2	3109	012356
100	2	5036	0123
336	4	4207	01246
2822	36	4318	03456
1415	6	3607	013456
1037	2	4540	012345
1546	6	3726	046
261	12	5030	0123
502	1	5120	01356
495	1	3160	0123
1806	2	3326	12356
470	4	3299	012345
419	4	4343	046
351	4	4459	012345
1559	3	3325	012345
1610	2	3623	01235
2169	2	3490	012345
2275	0	4279	013
572	4	4586	03456
527	4	3337	0134
2453	1	3190	01235
1464	1	3720	012345
234	2	4706	012356
902	1	3903	013
1364	2	3907	012345
48	6	5006	046
2276	2	4798	012345
1238	2	3490	012345
682	6	3744	046
1166	6	4942	03456
414	1	4963	012345
591	4	4067	03456
2305	0	4419	012345
192	2	3104	01246
2424	6	2981	03456
67	4	4294	046
477	2	3490	012345
1156	4	3522	0456
472	4	4304	04
392	6	3518	03456
880	2	5115	012
1487	2	4274	012356
65	1	3041	012345
68	2	4295	012
1369	4	3315	012345
2168	6	4151	012356
275	2	3959	012345
2289	13	3704	0125
120	2	5017	0123
947	2	3037	0123
1105	0	3593	03456
37	6	4159	036
431	1	3160	0123
131	1	3194	012356
886	4	3777	45
64	2	3494	01235
1569	6	3498	046
763	0	3024	0125
651	1	4307	01235
519	0	4450	03456
383	3	4326	0123
973	4	3490	012345
1037	2	4948	0125
429	2	5077	12345
320	2	4606	01235
429	2	5079	0123
622	2	4959	012345
849	2	4498	012345
317	3	4344	012345
1662	6	3316	03456
540	2	3938	0123
1480	1	4340	012345
1018	4	5070	046
385	2	3855	0123
4	6	3807	046
1428	1	4896	01
2089	2	4931	012356
440	2	3413	0123
279	4	3412	012345
221	6	4094	056
689	4	4440	046
1151	4	3490	012345
246	4	4971	046
1584	3	3907	012345
402	0	4562	035
114	0	4306	03456
1570	6	3545	056
1099	3	3623	01235
570	0	3739	012
217	2	4273	12345
1663	4	3193	012345
1927	2	3483	012345
2059	2	3483	012345
1541	6	3689	03456
163	2	3152	0123
677	0	4546	03456
1541	6	3681	03456
905	2	4931	012356
1655	0	4826	012
187	6	4040	06
408	4	4311	046
342	6	3729	046
523	0	4865	0
1916	6	3156	03456
191	5	4274	012356
592	4	3045	046
433	2	4899	012345
459	2	4672	12
839	6	4559	012356
403	2	4151	012356
114	0	3916	034
912	2	3876	123
808	0	3413	0123
1067	2	3657	01235
638	2	4243	0123
1270	3	3673	34
775	0	3939	01235
153	2	4515	012
991	0	3544	0123
653	4	3629	046
1600	6	3997	03456
586	4	4444	046
1803	12	5025	0134
2399	0	4790	035
1331	2	4010	0123
938	0	3090	0123
435	2	3483	012345
347	6	3397	012356
411	4	3922	046
187	6	4428	6
575	1	3131	012356
264	4	4942	03456
971	4	4340	012345
185	2	5106	012345
311	4	3651	46
342	6	4890	03456
1193	2	3907	012345
1409	1	3435	01235
166	4	3812	046
1032	2	3881	0125
530	5	4284	03456
530	5	4280	03456
59	6	3701	46
1419	6	2993	01246
2338	4	3451	046
73	0	4244	01356
364	4	3049	03456
239	2	3893	0125
788	4	4663	134
1368	4	4801	046
1615	6	3681	03456
1417	6	3552	046
2296	6	3066	03456
101	2	4143	012
487	4	4566	03456
1073	3	3273	01235
128	4	4426	012345
2142	4	4617	046
200	4	3574	046
721	2	4732	01235
650	4	3681	03456
2025	1	3706	01235
846	1	3235	0125
791	4	3361	03456
650	4	3689	03456
102	2	3325	012345
2150	1	4713	012
1216	3	3325	012345
742	1	5120	01356
504	1	3907	012345
1407	1	4483	012345
1039	6	3397	012356
920	4	5099	03456
2622	3	3397	012356
879	6	4067	03456
630	4	3343	046
1649	2	2985	0123
329	2	4127	01235
396	2	3160	0123
1294	6	4353	056
350	4	3270	03456
1125	2	3190	01235
1698	6	3724	012356
638	2	4655	01235
896	2	5106	012345
1279	0	4440	046
1571	2	5110	0123
463	2	3988	012
2256	2	3352	123
2695	2	4049	0123
1587	2	4697	012345
297	0	4295	012
2346	6	3710	03456
541	6	4318	03456
2423	0	3028	03456
1287	6	4971	046
565	0	4227	03456
627	2	3022	012345
1009	6	3532	06
115	4	3681	03456
1642	3	3848	03456
679	2	4217	0123
537	6	3895	046
946	4	4793	034
273	2	3397	012356
2513	2	3775	12345
1281	6	5080	03456
531	2	3907	012345
1181	6	4986	046
903	6	4448	012356
20	2	3783	012356
313	2	3641	0123
86	2	4599	12345
74	6	5119	03456
716	6	4360	01356
1853	0	4801	046
1605	6	3397	012356
653	4	4877	046
295	2	4498	012345
1035	4	4426	012345
767	0	3017	035
50	4	3980	0456
2541	2	3490	012345
740	2	2995	012
709	3	4079	03456
1301	1	5084	012356
698	4	3490	012345
787	4	4924	03456
623	6	4803	0156
512	6	3112	046
2056	3	4394	01235
460	5	3273	01235
1922	1	3443	13
284	6	4844	046
65	1	3898	1
1182	12	3594	01
931	4	2990	45
2845	2	3657	01235
1364	2	4602	01235
146	0	4440	046
772	3	3566	3456
326	6	4404	01246
616	6	3780	046
649	2	3295	012
283	0	3117	0125
266	6	4067	03456
2542	1	4886	01356
500	6	4630	046
1650	6	4803	0156
516	2	4697	012345
2226	2	3280	012
827	6	3397	012356
342	6	4094	056
1095	4	4959	012345
1818	2	3220	0125
1068	2	4514	01235
1622	0	3430	034
965	2	4697	012345
1007	2	4602	01235
784	0	3366	056
300	6	3342	046
133	4	4942	03456
391	6	4801	046
391	6	4803	0156
966	2	3662	0123
978	4	3146	2345
1351	2	4901	1235
1782	1	4386	12345
1728	6	2993	01246
1515	1	4781	13
368	6	4557	012356
564	4	5044	03456
1874	6	4529	01356
1257	3	3490	012345
1187	1	4867	012345
1781	12	4521	12
1577	2	4645	012345
738	4	3907	012345
1545	6	4582	01356
999	2	3455	12345
2212	4	5080	03456
1498	4	4085	046
474	2	4237	012345
405	3	4779	01235
1181	6	2953	046
608	3	4022	035
1608	2	3294	012345
720	2	3685	012356
1984	1	3662	0123
1354	6	4818	012356
1724	0	4770	056
2719	2	4753	0125
187	6	5084	012356
1473	6	3545	056
2143	2	4056	0123
422	2	4174	0125
1387	4	3193	012345
1260	6	4294	046
2061	2	3019	0123
2653	2	3490	012345
1907	1	3041	012345
474	2	3490	012345
429	2	3907	012345
642	3	3510	0346
2065	2	4364	012356
2308	4	5080	03456
1140	1	4096	013
1698	6	4094	056
1565	2	3321	012356
1761	2	4925	012
225	0	3943	0
257	4	3983	34
142	0	3871	01356
878	3	3828	03
810	6	4428	6
1044	2	3706	01235
1372	2	4506	012356
76	6	3895	046
860	2	4217	0123
1567	2	3618	0125
353	2	3743	012356
1992	6	3640	046
857	2	3305	012345
1508	3	4911	03456
52	4	3119	012345
538	4	4481	04
1370	6	4148	02356
1928	2	3696	12345
1339	6	3856	06
1006	4	3519	046
508	5	3299	012345
42	0	4438	012
804	3	4519	0123
393	1	3235	0125
302	4	4844	046
756	2	3490	012345
592	4	3635	012345
945	2	3672	245
787	4	4498	012345
474	2	4056	0123
1003	1	4307	01235
1300	3	4504	012345
2152	2	4290	0123
1253	4	4943	0346
482	4	3695	03456
308	2	3796	0125
88	4	4958	12345
821	4	4575	012345
302	4	5121	346
746	12	3662	0123
81	2	4682	012356
889	4	4697	012345
1097	2	3483	012345
811	0	4450	03456
532	6	5084	012356
1366	6	2981	03456
1748	2	3490	012345
379	2	4254	012345
1577	2	4350	012345
631	4	4214	012345
584	1	5087	012
943	4	3541	012345
80	6	3335	046
437	2	4682	012356
601	6	5084	012356
2124	2	3082	01235
582	6	4067	03456
445	0	4889	0
1437	6	5101	046
2225	2	3875	012356
1130	4	3337	0134
1349	6	3194	012356
2059	2	3671	0123
139	2	3019	0123
1353	6	3919	01246
710	0	4008	046
856	2	4026	012345
1069	3	4911	03456
368	6	4761	012356
123	2	4049	0123
945	2	4138	0123
215	2	4765	2345
1521	0	3692	012356
1706	5	3635	012345
1251	4	5080	03456
2132	1	4582	01356
909	2	3152	0123
147	2	3844	01246
2392	1	5084	012356
1527	2	3909	012345
624	2	3089	0123
83	2	3403	01235
1192	4	4057	345
579	6	3397	012356
17	4	3583	046
620	2	3190	01235
103	2	4519	0123
1929	6	4154	012356
1106	2	4459	012345
884	12	5107	012
153	2	3662	0123
1468	12	4721	012356
1061	0	3528	0
298	4	3380	03456
1481	6	3809	046
1005	3	3458	012345
1526	3	4786	035
13	2	3190	01235
808	0	3118	0123
715	6	3340	046
2113	4	3049	03456
285	6	4706	012356
863	0	3382	0125
1281	6	4505	01246
264	4	3772	0134
2295	4	3337	0134
407	4	3330	012345
387	6	3184	046
409	4	3070	012345
90	4	3169	01246
600	2	3458	012345
519	0	3300	013456
2151	34	4702	046
526	6	3679	0346
628	0	5004	012
14	4	3764	012345
869	2	4559	012356
694	1	4347	013
17	4	4131	04
1333	0	4295	012
615	3	3168	035
2319	4	3987	046
2243	1	3019	0123
1053	6	3335	046
1391	2	4165	0123
2212	4	4404	01246
805	6	3518	03456
611	6	3608	056
669	2	4102	012
644	2	4761	012356
425	4	3979	012345
105	4	3287	04
1549	1	4007	0125
1517	3	3623	01235
710	0	5080	03456
1856	5	4155	01356
123	2	5084	012356
1968	6	4803	0156
219	3	3215	034
1209	6	5101	046
1420	6	4094	056
548	3	3050	013
812	2	5107	012
118	2	4534	012345
534	2	2993	01246
1820	6	4780	046
613	2	4214	012345
305	4	3343	046
1336	6	3206	012356
1259	6	3335	046
1062	6	4027	046
961	6	4242	03456
387	6	4132	06
754	1	3657	01235
765	4	3447	034
506	2	3193	012345
15	6	4706	012356
697	2	4283	012356
616	6	3793	046
676	1	3463	01
364	4	3558	03456
1489	4	3421	012345
962	1	3611	0123
391	6	2957	046
52	4	3311	046
476	2	3012	012345
401	0	4275	046
285	6	3049	03456
2571	0	3607	013456
1277	6	4511	046
1026	4	4697	012345
1351	2	4606	01235
757	6	4067	03456
180	2	3490	012345
1006	4	3689	03456
2195	4	4038	012345
334	3	3270	03456
548	3	4798	012345
1475	2	4603	12345
507	0	3471	012
2358	2	2975	0123
890	2	4608	0123
175	2	4636	012356
1161	6	4285	046
2625	4	4903	046
892	4	5044	03456
2021	6	4155	01356
716	6	4161	036
1639	6	4795	03456
90	4	4904	046
664	6	4682	012356
567	1	4713	012
76	6	3807	046
167	3	4573	0134
1618	4	3547	03456
1482	6	4942	03456
2139	6	3312	046
1506	5	3525	12345
1321	1	3273	01235
1751	0	4227	03456
937	4	4227	03456
1611	3	4908	01235
809	6	3397	012356
725	2	4899	012345
967	1	4087	01235
548	3	4987	03
1998	4	3801	046
194	1	3903	013
2283	2	3261	12356
1606	3	4113	01235
1101	4	3041	012345
1128	2	4931	012356
1045	3	3746	035
426	2	4958	12345
709	3	4778	013
904	6	4986	046
810	6	3485	06
856	2	3385	012345
135	2	4498	012345
276	3	4606	01235
152	4	3142	034
2747	0	4164	046
2026	6	3802	046
2055	2	3263	12345
1483	2	3749	012
65	1	3136	013
962	1	3432	123
96	2	4474	012
199	12	4534	012345
2416	2	4725	012345
314	2	3397	012356
686	2	3427	012345
745	0	3978	03456
454	2	4576	0125
2455	0	4295	012
1537	1	3842	012
666	4	3851	03456
57	2	4931	012356
770	2	4207	01246
685	2	3152	0123
534	2	4070	012345
450	4	3857	04
1462	6	4986	046
835	2	3152	0123
392	6	3316	03456
1347	6	3852	012356
488	1	3623	01235
1461	6	4456	036
1699	2	3403	01235
566	1	4604	01235
665	1	3623	01235
641	2	2941	0125
944	2	2982	012
344	6	4530	03456
370	0	4356	01356
2088	2	3093	01235
1985	3	4113	01235
2462	6	4943	0346
248	2	3155	012356
756	2	3966	012356
308	2	4174	0125
163	2	3457	012
588	1	4931	012356
58	2	3657	01235
1909	2	5131	01235
1168	4	3049	03456
388	2	3950	12
994	6	3710	03456
2708	1	4200	012345
751	3	4165	0123
702	1	5062	012
1742	2	3117	0125
801	2	3064	012
323	2	3516	012345
2463	0	3578	0123
357	2	3852	012356
1077	2	3171	012345
505	6	3049	03456
745	0	4758	03456
2438	2	4964	01235
1202	1	4963	012345
438	6	3351	01356
225	0	4236	035
524	0	3022	012345
625	6	3593	03456
775	0	4127	01235
629	6	4207	01246
1660	6	4569	046
963	6	3579	01356
1507	4	3928	034
515	2	4936	0125
168	4	3522	0456
1471	6	3593	03456
1059	6	2943	046
1744	2	4590	01235
1218	3	5017	0123
1519	4	5117	03456
181	4	3564	012345
2239	4	5099	03456
653	4	3987	046
251	4	4797	03456
1790	3	5059	013
542	0	4942	03456
1189	6	3049	03456
252	0	4697	012345
242	2	4724	012
1739	4	3847	046
672	4	3013	03456
853	2	2995	012
550	3	4725	012345
1090	6	4803	0156
1013	2	4283	012356
1497	2	3906	012345
1669	0	4332	0
1285	2	3959	012345
85	2	3703	0123
1669	0	4440	046
1338	1	3771	01
333	1	3736	125
254	4	3821	046
1300	3	4798	012345
276	3	4208	01235
133	4	4344	012345
734	2	5107	012
29	4	4798	012345
2395	5	4697	012345
48	6	3931	046
1009	6	4870	046
1161	6	4582	01356
740	2	3590	01235
1400	2	3959	012345
84	2	3131	012356
2640	4	4483	012345
1755	3	3942	0134
2012	4	5080	03456
2736	4	3380	03456
292	4	3738	012345
1312	3	3623	01235
531	2	3063	012345
2382	3	4217	0123
561	4	3335	046
1100	6	3049	03456
1493	0	4098	01246
1524	2	4845	2
551	4	4801	046
2283	2	4102	012
293	2	3472	012345
1327	6	3545	056
760	6	3807	046
1191	2	4047	0123
65	1	4573	0134
111	6	5080	03456
438	6	3821	046
2444	0	4142	0125
1928	2	4459	012345
116	1	4867	012345
59	6	4154	012356
904	6	3343	046
2047	2	4002	0123
1048	6	3112	046
1805	2	3117	0125
1464	1	3623	01235
1675	1	4483	012345
271	5	3137	0125
227	6	3194	012356
1503	0	3248	03456
852	4	3867	046
731	6	3520	01356
739	12	4039	012356
370	0	4360	01356
1670	5	3901	03456
77	6	3997	03456
148	1	3967	01356
376	2	4142	0125
1412	4	3847	046
504	1	4988	13
2332	1	3260	01
488	1	4567	01235
826	2	4026	012345
513	0	3269	06
1942	4	3887	03456
1993	2	4419	012345
328	1	3356	0123
1704	1	3337	0134
988	12	5105	0123
1448	3	3015	03
199	12	5105	0123
260	6	3442	046
1269	4	3332	04
8	6	3821	046
353	2	4026	012345
611	6	3321	012356
1167	1	3162	012345
1048	6	3200	06
1387	4	4727	012345
718	1	3907	012345
2343	4	3541	012345
441	2	3700	012345
1078	4	3325	012345
1277	6	4509	03456
894	1	3611	0123
2017	1	3235	0125
1932	6	3291	046
2820	6	3802	046
1154	3	2979	123
1674	6	4094	056
143	2	3708	01235
212	3	5075	03
825	12	4834	01246
222	6	4207	01246
510	4	3500	0134
832	5	3017	035
1251	4	4692	046
870	4	3490	012345
420	6	2981	03456
674	6	4641	01356
387	6	5101	046
244	0	3477	03456
1649	2	3941	0123
1634	0	4673	03456
165	6	2954	0356
1745	4	3042	0346
143	2	3441	012
171	5	3901	03456
1060	3	3848	03456
2052	2	4925	012
170	6	3895	046
335	4	4164	046
383	3	3657	01235
1780	6	4155	01356
510	4	5106	012345
2662	2	4408	012
351	4	3130	034
612	0	3607	013456
1464	1	3541	012345
536	1	4667	01235
901	2	4283	012356
98	2	4263	0125
233	0	4262	04
206	1	3822	012
198	1	4179	0125
946	4	3341	046
66	1	4963	012345
68	2	4408	012
626	2	3818	12345
275	2	3022	012345
596	0	3611	0123
781	6	5084	012356
1592	2	3659	1235
436	4	3872	012345
443	6	3532	06
807	4	4062	046
285	6	3920	03456
1461	6	3316	03456
198	1	3421	012345
2167	6	4094	056
829	4	3689	03456
276	3	3741	12345
1347	6	4818	012356
1249	6	4453	03456
1125	2	3588	2
63	1	4515	012
176	4	3299	012345
830	1	3872	012345
2492	1	3337	0134
201	6	2981	03456
806	2	3706	01235
67	4	4798	012345
794	6	3958	046
2364	0	3755	0123
343	6	4702	046
2355	6	4154	012356
362	1	4483	012345
180	2	4344	012345
940	0	3267	04
211	6	3020	03456
1116	6	3824	03456
792	1	3235	0125
549	3	2985	0123
2743	4	5083	012345
430	2	4862	0125
1110	6	3049	03456
1160	2	4483	012345
160	2	3373	12345
1438	2	3117	0125
1896	0	3269	06
1926	6	3335	046
850	0	4500	03456
375	2	5113	0125
490	2	4537	0125
658	6	4653	03456
12	2	3706	01235
1092	6	4248	06
1135	6	4641	01356
1329	6	4900	03456
220	2	5017	0123
82	4	4764	034
1171	6	3397	012356
926	6	3958	046
562	2	4364	012356
465	6	4548	03456
2200	3	3846	12345
311	4	3065	134
493	5	4356	01356
195	6	4617	046
454	2	3235	0125
217	2	3525	12345
1032	2	5125	012
953	2	3706	01235
1327	6	3147	046
2329	2	3932	012356
429	2	4576	0125
1222	4	4085	046
144	12	4323	0125
53	1	4007	0125
1867	2	4604	01235
1032	2	5123	0125
729	4	4565	046
632	6	3166	01246
1222	4	4477	12345
874	6	4404	01246
177	6	3172	03456
1016	1	4200	012345
1454	6	3396	1246
1987	2	3752	012345
1177	2	4860	0125
17	4	3747	04
2086	4	3244	046
1552	2	4328	012345
1826	2	3685	012356
2244	1	3903	013
1211	5	4942	03456
2194	6	4363	03456
485	6	3071	012356
713	0	4343	046
2461	5	3273	01235
1717	2	3117	0125
2131	2	3117	0125
606	4	4569	046
1333	0	3821	046
1568	6	3692	012356
432	1	4013	012
761	6	3953	012356
1292	2	4459	012345
1531	6	3820	03456
598	1	4477	12345
1266	5	3397	012356
893	2	5050	012
279	4	3607	013456
26	6	3270	03456
633	3	4184	01235
819	4	4085	046
1254	3	4874	012345
631	4	4498	012345
648	4	3821	046
450	4	4498	012345
2280	6	3593	03456
858	2	3064	012
726	4	3621	046
638	2	3490	012345
1371	0	4622	035
548	3	3458	012345
908	0	4040	06
1305	2	3073	12345
388	2	3190	01235
2051	6	3459	012356
1811	2	4506	012356
1020	04	4725	012345
2236	2	3152	0123
65	1	4381	013
39	2	3850	01235
735	1	3903	013
1327	6	3713	046
1822	0	4915	04
616	6	3887	03456
818	2	3953	012356
717	3	4393	035
994	6	3342	046
155	6	3724	012356
114	0	4900	03456
1202	1	3611	0123
331	6	3593	03456
1413	1	3959	012345
1135	6	4061	03456
1176	6	4795	03456
45	4	3049	03456
581	6	2993	01246
434	2	4598	01235
2033	2	3657	01235
579	6	3514	056
1255	1	3727	0134
2	2	4038	012345
653	4	3144	012345
16	2	5015	012345
983	12	3753	012356
1483	2	3490	012345
909	2	3355	0123
62	6	3953	012356
130	4	4505	01246
1491	6	4456	036
1517	3	3142	034
169	2	3030	012356
471	2	4424	0123
1106	2	4659	012345
496	6	5101	046
63	1	3662	0123
189	6	3077	012356
883	0	4450	03456
890	2	3844	01246
152	4	3547	03456
1562	6	2989	46
1561	0	3051	046
611	6	3312	046
1490	1	3635	012345
2015	6	4404	01246
1012	6	3593	03456
784	0	2956	035
933	6	4354	01246
394	2	2993	01246
466	3	4909	03456
997	2	4459	012345
52	4	2993	01246
150	0	4026	012345
1475	2	3907	012345
1178	6	3681	03456
512	6	4062	046
1887	4	4569	046
39	2	3273	01235
473	4	4959	012345
239	2	3117	0125
87	2	3109	012356
1231	4	4510	03456
109	6	4043	046
651	1	3735	01235
1214	4	3689	03456
656	4	3424	034
1055	2	3353	01235
8	6	3051	046
1134	6	3724	012356
938	0	3594	01
512	6	3498	046
614	3	3907	012345
875	6	4870	046
1039	6	4448	012356
931	4	3948	4
717	3	4786	035
1	2	3105	012345
589	4	3337	0134
1364	2	3839	12
1822	0	3075	013
1411	2	3355	0123
967	1	3708	01235
916	1	3840	01235
858	2	5087	012
2483	1	4867	012345
527	4	3995	34
438	6	4780	046
1549	1	4990	012356
1647	1	3160	0123
313	2	3352	123
696	4	4314	046
836	12	4721	012356
1268	3	3447	034
1138	2	5084	012356
1871	3	4725	012345
211	6	3417	36
593	2	4138	0123
1457	5	3403	01235
2435	0	4181	056
653	4	4483	012345
158	4	4697	012345
104	6	3243	03456
448	2	3935	0125
856	2	5015	012345
510	4	3872	012345
2661	6	4155	01356
165	6	3459	012356
1328	1	4307	01235
467	6	3393	046
962	1	4178	01235
1532	4	3380	03456
78	4	3020	03456
1098	1	4582	01356
974	6	4085	046
240	0	3749	012
809	6	4151	012356
1803	12	4226	012345
1441	4	4697	012345
433	2	4506	012356
401	0	3028	03456
2251	2	4697	012345
1511	3	5059	013
136	2	4755	0125
890	2	3173	0123
373	6	4429	012356
111	6	4299	046
657	4	3032	046
219	3	3320	01235
1375	5	3525	12345
731	6	4167	056
207	2	3692	012356
461	2	3206	012356
750	2	4638	0125
2535	2	3019	0123
132	2	3623	01235
76	6	4971	046
285	6	5084	012356
184	4	4569	046
483	5	4187	01235
1027	4	4440	046
749	6	4448	012356
1101	4	3245	012345
393	1	3437	012
666	4	3477	03456
422	2	5058	012
1226	2	4394	01235
2349	0	3278	01
1143	0	3399	0125
2642	4	3582	03456
528	12	3753	012356
498	6	4283	012356
318	4	4868	046
654	1	3635	012345
123	2	3959	012345
552	4	3062	03456
616	6	4942	03456
724	2	4725	012345
194	1	4286	012345
874	6	4095	03456
571	2	4113	01235
2294	6	5084	012356
531	2	3738	012345
943	4	4489	01346
1146	3	4321	01235
530	5	3901	03456
806	2	4083	012
101	2	4729	0123
550	3	3391	0123
58	2	3397	012356
994	6	3809	046
804	3	5098	0123
1021	6	2993	01246
2730	6	3733	046
1333	0	4408	012
1360	2	3103	012
86	2	3907	012345
1921	6	3397	012356
986	2	3338	01235
631	4	5099	03456
1276	5	3273	01235
2328	4	4661	046
943	4	3042	0346
752	4	3794	0456
1221	4	3016	12345
209	3	4022	035
980	6	3864	056
1290	1	3117	0125
1062	6	4903	046
2274	6	2989	46
1674	6	3363	012356
1373	6	5084	012356
420	6	3568	046
478	3	3720	012345
543	1	4552	0123
358	6	3527	03456
24	0	3028	03456
1150	6	3165	012356
722	4	4505	01246
430	2	5051	01235
218	5	5120	01356
1202	1	4076	013456
600	2	3623	01235
1643	4	3948	4
1480	1	3502	01235
967	1	4291	01356
767	0	3518	03456
476	2	4959	012345
65	1	4778	013
630	4	3142	034
112	6	4037	046
450	4	3477	03456
447	1	4307	01235
385	2	3383	0123
804	3	4430	0123
201	6	4927	046
1879	2	3881	0125
2083	4	3987	046
1666	6	3552	046
59	6	3518	03456
113	2	3490	012345
2007	2	3938	0123
318	4	4271	046
1974	1	3990	0125
72	2	3950	12
597	2	3320	01235
2295	4	3343	046
547	3	3746	035
779	6	3011	01356
2422	0	4755	0125
238	6	3321	012356
2210	6	4067	03456
565	0	4041	035
649	2	3494	01235
728	3	3448	012345
448	2	4931	012356
1412	4	5003	046
649	2	3493	012
635	4	3042	0346
774	6	4985	03456
300	6	3710	03456
129	1	4963	012345
94	0	4234	03456
730	4	3490	012345
927	3	4848	034
1646	0	4608	0123
1385	6	3417	36
2162	4	3907	012345
524	0	3316	03456
967	1	3351	01356
447	1	3735	01235
155	6	3156	03456
865	6	2981	03456
355	4	4412	034
1311	0	4155	01356
2663	1	3377	012
1222	4	3634	046
924	0	3909	012345
19	1	4187	01235
727	6	4098	01246
448	2	5023	0125
1495	6	4557	012356
1111	0	4755	0125
2067	6	3198	012356
1901	6	3343	046
268	0	5015	012345
538	4	4971	046
1680	4	3607	013456
1863	2	3211	0125
327	6	3270	03456
510	4	4238	012345
260	6	3334	06
1695	6	4903	046
439	4	3028	03456
179	4	3445	01234
990	2	3874	012345
217	2	3988	012
896	2	3490	012345
908	0	3665	016
1134	6	4100	012356
1032	2	4753	0125
691	2	5131	01235
428	6	3965	03456
305	4	3541	012345
453	6	3309	03456
225	0	3592	0125
237	4	4697	012345
669	2	5084	012356
219	3	4959	012345
58	2	4217	0123
1607	4	4942	03456
2203	6	4942	03456
1560	4	4874	012345
84	2	3421	012345
1230	2	3190	01235
2391	0	2956	035
46	6	2993	01246
1120	4	4697	012345
149	2	4142	0125
2628	2	4154	012356
1461	6	4653	03456
310	0	4625	0156
232	6	4448	012356
1003	1	3378	01235
576	2	3299	012345
2023	4	3013	03456
105	4	4026	012345
358	6	3895	046
599	3	3657	01235
538	4	3332	04
198	1	3790	12345
128	4	3483	012345
219	3	5042	012356
560	6	3701	46
59	6	3319	01356
979	3	3273	01235
676	1	3169	01246
882	2	3422	0125
1298	6	3593	03456
1426	1	3541	012345
1223	5	4582	01356
167	3	5059	013
243	2	3019	0123
99	1	4604	01235
118	2	4059	0123
1290	1	4263	0125
604	6	2993	01246
512	6	3200	06
763	0	4862	0125
910	6	4932	356
433	2	4682	012356
69	4	4079	03456
108	2	3421	012345
450	4	3860	04
923	0	5080	03456
671	4	5106	012345
141	2	3490	012345
2318	2	3525	12345
487	4	3143	046
1131	6	4533	246
1501	4	3180	03456
1809	2	3588	2
96	2	3708	01235
1440	1	4582	01356
1769	6	3072	03456
750	2	2992	012345
7	4	4697	012345
1683	4	4520	04
727	6	3343	046
858	2	4102	012
1360	2	2993	01246
1153	4	4026	012345
2144	2	3662	0123
991	0	4395	0
2057	6	3802	046
230	2	3959	012345
1399	0	4566	03456
216	6	3803	046
334	3	4307	01235
2784	3	4586	03456
1154	3	4725	012345
378	2	2975	0123
761	6	3498	046
1205	3	4725	012345
1237	6	4801	046
1782	1	3718	013
223	4	4663	134
80	6	4674	46
2081	4	4498	012345
1599	6	4450	03456
887	0	3128	035
1132	2	2979	123
249	0	4447	046
1047	0	3595	0
111	6	3341	046
899	1	5086	012
838	1	4583	01356
89	4	3537	046
1545	6	3154	046
1695	6	3477	03456
1753	4	3070	012345
2228	4	4550	45
108	2	3413	0123
210	2	3175	012356
1481	6	4872	03456
2346	6	3342	046
967	1	4198	01356
26	6	4909	03456
2366	2	3490	012345
208	3	3394	0123
916	1	3921	01356
693	4	4938	046
2436	4	4854	013456
354	4	4483	012345
1101	4	3343	046
486	6	4566	03456
457	0	3088	03456
22	2	4295	012
492	2	4707	012356
938	0	3767	014
1149	2	5132	0125
367	4	3847	046
465	6	4362	056
2096	1	4708	013
940	0	3472	012345
1111	0	5120	01356
85	2	3019	0123
697	2	4407	12356
242	2	2978	0123
678	4	4459	012345
772	3	3848	03456
36	2	3321	012356
1537	1	4607	01235
493	5	5120	01356
251	4	4986	046
915	6	4986	046
915	6	4985	03456
1529	2	3935	0125
1061	0	4181	056
536	1	3435	01235
1190	4	5080	03456
893	2	4075	012
1133	3	4817	01235
565	0	3490	012345
38	4	4617	046
164	0	3117	0125
105	4	4440	046
206	1	3720	012345
247	0	3229	012
569	6	3020	03456
881	0	3316	03456
733	2	4606	01235
1680	4	3412	012345
1337	4	4483	012345
1002	0	3426	0256
559	6	4957	03456
1969	5	3013	03456
1248	4	4170	03456
1539	6	5119	03456
10	6	3324	03456
1500	6	3542	0346
399	2	3422	0125
2447	2	4448	012356
997	2	3693	12345
2091	2	3623	01235
753	6	4117	03456
744	0	3244	046
309	2	4542	0123
425	4	3424	034
109	6	3498	046
32	0	3860	04
590	1	3007	0125
117	6	5084	012356
1262	6	4207	01246
1084	2	4902	012356
1518	4	4498	012345
1120	4	3650	012345
834	4	4726	034
773	2	3938	0123
954	4	3028	03456
55	2	3314	012345
2068	6	2996	01246
1280	1	4263	0125
898	4	3337	0134
513	0	4903	046
81	2	4787	012356
2630	1	3421	012345
87	2	5036	0123
1502	2	5129	12
268	0	4026	012345
553	2	3540	01256
513	0	4913	0
1773	1	3299	012345
1898	2	3103	012
1386	6	3593	03456
1216	3	4368	12345
970	6	3316	03456
548	3	3831	0123
565	0	4634	0134
42	0	4038	012345
952	3	5080	03456
646	3	4307	01235
608	3	3273	01235
1782	1	4483	012345
609	6	3334	06
2605	1	4483	012345
151	4	4834	01246
586	4	3097	46
1108	2	4310	012
1043	2	3378	01235
1633	6	4661	046
1876	6	4207	01246
692	6	5101	046
2149	1	3727	0134
185	2	4056	0123
221	6	4890	03456
1555	3	4987	03
150	0	4222	034
747	6	4077	06
613	2	4323	0125
985	2	5084	012356
514	1	4576	0125
133	4	3872	012345
1255	1	3160	0123
852	4	3949	04
221	6	3062	03456
759	3	3848	03456
1516	1	3724	012356
640	6	3795	01356
604	6	3397	012356
2610	5	4586	03456
2702	5	3973	012345
1030	2	4026	012345
232	6	3497	01356
109	6	4063	046
420	6	2977	046
1291	3	3397	012356
429	2	4594	012345
704	6	4927	046
2488	4	4079	03456
2304	4	3773	034
156	5	3435	01235
311	4	4098	01246
180	2	3294	012345
2413	0	4356	01356
2494	4	4569	046
1483	2	3859	0125
476	2	3690	2
1645	3	3673	34
223	4	4662	0134
180	2	3101	12345
1323	6	4921	03456
2362	1	5084	012356
1428	1	4102	012
2690	6	4921	03456
960	2	4102	012
94	0	4608	0123
1040	2	4459	012345
391	6	4496	06
153	2	4717	012
1076	2	5084	012356
767	0	3423	0
655	3	4495	03
1435	4	4201	046
300	6	3244	046
2299	4	4874	012345
661	6	4844	046
1865	6	3513	01246
327	6	4117	03456
900	4	4375	03456
179	4	3337	0134
521	2	4394	01235
268	0	2986	013
157	4	3248	03456
2053	1	3735	01235
128	4	4824	45
1099	3	3042	0346
1418	4	3428	0134
213	4	3147	046
263	6	3091	0456
1107	1	3817	013
268	0	3582	03456
453	6	4064	012356
719	4	3919	01246
43	4	3010	013456
189	6	5084	012356
2233	4	4042	03456
1291	3	5021	0123
1374	4	4617	046
2414	6	3681	03456
814	6	3692	012356
1255	1	3909	012345
1853	0	4697	012345
620	2	3193	012345
2033	2	4720	01235
418	4	3380	03456
1023	6	4067	03456
386	2	3093	01235
318	4	3895	046
2288	2	3907	012345
619	1	4348	01356
1575	2	4298	012
237	4	4508	046
1719	12	4138	0123
605	0	3518	03456
935	4	3345	4
684	1	3022	012345
764	6	4557	012356
2378	0	5017	0123
2078	1	3525	12345
152	4	4085	046
2172	2	4448	012356
1295	0	2966	012
1504	6	3981	03456
728	3	4385	3
168	4	3980	0456
1072	6	4354	01246
946	4	3541	012345
972	2	3611	0123
1246	6	3726	046
2676	0	4408	012
554	2	3397	012356
1365	2	3909	012345
1776	5	3973	012345
1009	6	4276	06
2371	3	4835	03456
1320	4	4942	03456
577	12	3907	012345
2085	6	3895	046
111	6	3914	046
56	4	4633	03456
462	6	4094	056
1600	6	3809	046
283	0	4067	03456
1113	2	3739	012
1540	12	3337	0134
259	4	3036	046
181	4	4498	012345
1013	2	4274	012356
2420	0	3159	01356
1265	5	3237	01235
928	2	4925	012
913	5	3907	012345
802	4	4227	03456
1915	2	4177	012
100	2	3190	01235
696	4	3371	0246
1583	6	3200	06
1555	3	3643	3
623	6	3170	046
475	1	3533	0134
862	1	3525	12345
83	2	4744	123
154	6	4569	046
313	2	4483	012345
619	1	3597	01235
259	4	4681	0134
1925	4	3987	046
10	6	3887	03456
1755	3	4725	012345
2572	2	3315	012345
208	3	3497	01356
194	1	4398	12345
1358	6	3343	046
1851	6	2996	01246
2202	0	4900	03456
2268	2	3490	012345
120	2	2993	01246
71	4	3907	012345
1247	6	4152	0356
597	2	3880	012345
55	2	4536	01235
1833	2	3881	0125
343	6	3930	046
116	1	3440	012345
897	4	3008	046
304	2	3872	012345
2528	6	4801	046
142	0	3594	01
968	3	3829	35
1629	2	3421	012345
1520	1	4307	01235
1978	6	3904	046
494	2	4240	012
728	3	4874	012345
1635	6	4566	03456
2023	4	4459	012345
1317	2	3413	0123
1389	2	3273	01235
1010	4	4832	046
86	2	4404	01246
1232	4	3013	03456
1395	6	3726	046
2585	6	5101	046
1026	4	4409	245
746	12	3275	012
1682	2	4128	012
208	3	3951	345
240	0	5015	012345
846	1	3635	012345
180	2	5106	012345
1460	2	3708	01235
1199	3	2979	123
831	6	3851	03456
717	3	4874	012345
934	4	2990	45
913	5	4586	03456
279	4	3299	012345
242	2	4831	01235
1910	4	4311	046
425	4	3980	0456
356	2	3280	012
2267	1	3397	012356
2560	0	4862	0125
79	2	3109	012356
2365	0	3919	01246
1224	6	3532	06
182	2	3190	01235
545	4	3193	012345
211	6	4155	01356
429	2	3635	012345
1108	2	3837	12345
311	4	4798	012345
1026	4	3060	04
1444	4	3062	03456
248	2	4288	12356
1210	3	4607	01235
855	3	4779	01235
999	2	3724	012356
7	4	4916	012345
426	2	4448	012356
2830	1	3635	012345
597	2	3012	012345
94	0	5094	034
58	2	5031	012356
548	3	3828	03
548	3	3827	13
264	4	3490	012345
1011	6	3978	03456
43	4	3607	013456
662	2	4697	012345
1993	2	3472	012345
67	4	5080	03456
1632	6	4766	012356
62	6	4246	346
109	6	3953	012356
1609	4	3343	046
1591	2	4847	012356
1152	2	4956	0123
54	0	4250	0356
929	6	4758	03456
605	0	4755	0125
34	6	4077	06
391	6	3451	046
2048	2	3884	01235
628	0	4217	0123
2406	2	4925	012
443	6	4870	046
1403	4	4900	03456
2548	4	5082	12345
1315	6	3003	01246
1088	6	4199	03456
2454	3	3708	01235
757	6	3955	056
421	0	3644	0
82	4	3013	03456
214	6	3640	046
140	4	3380	03456
1414	4	4702	046
265	2	4581	0123
371	2	5010	012356
1618	4	3732	34
1254	3	2950	013
2071	1	3024	0125
642	3	4540	012345
1197	2	3876	123
680	1	3043	012345
240	0	4826	012
517	1	3169	01246
1775	6	3965	03456
1027	4	4632	012345
998	2	4682	012356
340	4	3807	046
2602	2	4039	012356
1172	0	3020	03456
996	2	3525	12345
1401	6	5010	012356
1664	2	4038	012345
1334	2	3865	12345
1461	6	3688	056
20	2	4547	012356
1628	6	3123	01356
603	2	3662	0123
2022	1	4573	0134
326	6	4311	046
223	4	4866	134
550	3	5021	0123
1091	6	3547	03456
928	2	3273	01235
16	2	3753	012356
1837	2	5043	12345
1713	2	3706	01235
1234	5	3909	012345
281	0	3159	01356
296	4	4120	046
163	2	4893	012
1614	0	3386	03456
1770	2	3024	0125
32	0	4445	04
1601	6	5101	046
549	3	4026	012345
189	6	5092	01356
1206	6	4985	03456
602	6	3975	01356
2032	1	2947	012345
625	6	5120	01356
796	6	3518	03456
67	4	4406	046
445	0	3916	034
100	2	4153	01235
1233	3	3020	03456
5	4	3503	012345
2164	1	4196	13
262	1	3193	012345
1146	3	3657	01235
494	2	4936	0125
243	2	4459	012345
548	3	4101	012345
23	6	4043	046
375	2	4937	012356
200	4	3276	1246
668	1	3392	012
708	3	4602	01235
1548	1	4075	012
724	2	5021	0123
1363	6	3334	06
1071	2	5084	012356
850	0	3461	03456
1849	6	4428	6
527	4	4972	046
281	0	4296	0
1547	6	4921	03456
1006	4	4067	03456
443	6	4383	06
118	2	4147	23
1819	4	4634	0134
302	4	3311	046
2122	1	3348	13
1721	2	3962	012345
959	4	4313	046
2173	6	4588	3456
2287	3	4786	035
374	2	3490	012345
142	0	3399	0125
920	4	3180	03456
471	2	4035	0123
1962	4	3291	046
458	2	3561	12345
135	2	3559	245
2809	6	4155	01356
[truncated: 1,176 more rows]
