# Supplementary material for: Environmental change makes robust ecological networks fragile
Source: Nat Commun. 2016 Aug 11;7:12462. doi: 10.1038/ncomms12462 (PMC4987532; doi:10.1038/ncomms12462)
Supplement: Supplementary Data 1 — Host-parasite networks and host extinction sequences in Avida experiments. The compressed archive includes the 100 co-evolved host-parasite networks and the host extinction sequences in the historical scenario. [file ncomms12462-s2.zip › Supplementary_data_S1/host_parasite_network_89.csv]

host_genotype	host_phenotype	parasite_genotype	parasite_phenotype
926	035	1969	0
625	03	1667	0
349	0	1925	03
1419	0	1882	0
651	03	2015	0
127	03	2085	0
420	035	1925	03
411	0	1777	0
745	03	1934	0
203	03	1989	03
1334	03	1835	0
151	03	2032	0
589	03	2099	0
234	03	1698	01
205	03	1895	0
27	03	1660	0
1117	03	1633	03
141	03	2099	0
606	03	1940	0
679	013	1882	0
426	03	1882	0
464	03	2099	0
466	03	2015	0
1375	03	1859	0
640	03	1660	0
1247	03	1660	0
1238	03	1882	0
1170	03	1660	0
94	03	2099	0
479	3	1925	03
313	03	1835	0
1377	03	1665	0
359	03	1949	0
1329	03	2032	0
134	03	1938	0
478	03	1633	03
123	03	2099	0
1026	03	2099	0
755	03	1660	0
1043	03	1782	0
910	035	1797	0
169	03	1893	03
436	03	1982	03
1486	03	2099	0
1201	0	1882	0
542	35	1767	03
580	03	2105	0
846	035	1667	0
1348	03	1882	0
24	03	1859	0
917	03	1599	0
962	035	2099	0
1489	03	2024	0
179	03	1835	0
136	03	1667	0
163	03	1766	0
880	03	2099	0
1173	03	1667	0
333	03	1925	03
203	03	1850	0
1192	03	2015	0
1513	03	2085	0
95	03	1969	0
1100	0	2015	0
1244	03	1599	0
620	03	2099	0
779	03	1882	0
1081	03	1968	0
296	03	1588	0
433	03	1882	0
234	03	2099	0
429	03	1599	0
171	03	1740	0
1033	03	1940	0
839	03	1882	0
291	03	1758	0
487	035	1660	0
495	03	1882	0
1306	03	1571	0
483	03	1835	0
195	035	1925	03
335	035	2098	01
478	03	1882	0
600	035	1797	0
955	03	2099	0
129	03	1912	0
1066	03	1599	0
380	04	1882	0
1502	03	1912	0
190	03	2059	0
266	03	1660	0
327	3	1834	03
1024	03	1660	0
813	03	1882	0
1194	03	1660	0
331	03	1653	0
315	03	1693	0
1450	03	1835	0
475	03	1882	0
117	03	1834	03
13	03	1883	03
71	3	2051	03
531	03	2032	0
926	035	1660	0
1163	03	1589	03
397	03	1835	0
386	03	1835	0
1420	03	2015	0
477	03	1882	0
763	03	1882	0
1142	03	2099	0
298	03	1740	0
1011	03	2099	0
306	03	1656	0
388	03	1997	0
1393	035	1667	0
920	03	1667	0
1475	03	1882	0
245	3	1834	03
993	03	2099	0
1108	03	1754	0
453	03	1754	0
611	03	2099	0
460	03	1693	0
1260	03	1894	0
815	03	1665	0
1384	03	1667	0
735	03	1940	0
160	03	1883	03
678	03	2015	0
986	03	1925	03
1345	03	1883	03
135	3	1989	03
944	03	1633	03
489	03	1660	0
489	03	1665	0
1026	03	1835	0
291	03	1693	0
55	03	2011	03
698	03	2099	0
155	3	2117	03
524	03	1629	0
317	03	1665	0
1478	03	1989	03
281	035	1667	0
850	03	1835	0
284	03	1882	0
228	03	1753	0
845	03	1882	0
241	03	2099	0
247	03	1835	0
117	03	2024	0
419	03	2113	0
97	3	1925	03
428	03	2099	0
210	03	1619	0
249	3	1889	03
1427	3	1834	03
1000	03	1882	0
274	03	1598	0
480	03	1660	0
358	03	1693	0
852	03	1660	0
177	03	1915	0
56	03	1887	0
1282	03	1835	0
1435	03	1660	0
873	03	1882	0
557	03	1693	0
70	03	2032	0
430	03	2047	0
104	03	1882	0
1494	03	2099	0
865	03	2032	0
201	03	1890	0
1007	03	1701	0
1086	01	1882	0
803	03	2032	0
66	03	1882	0
1285	03	1882	0
352	03	2013	0
1305	03	1883	03
868	03	2099	0
168	3	1538	03
204	03	2047	0
855	035	1925	03
176	03	1882	0
712	03	1968	0
172	03	1633	03
1437	0	1931	0
228	03	1809	0
1090	03	2099	0
812	03	1859	0
682	013	1882	0
1378	03	2066	0
267	03	2040	0
840	035	2015	0
127	03	1660	0
408	3	1925	03
265	03	1890	0
1484	03	1693	0
192	03	1882	0
830	03	1925	03
235	03	2099	0
568	035	1737	03
1004	03	1883	03
668	0	1835	0
1254	03	1940	0
859	3	2000	03
552	03	2099	0
233	03	1667	0
442	03	1715	0
522	03	1970	0
829	035	1667	0
118	03	1790	0
187	03	1711	0
1158	3	1925	03
330	3	1633	03
206	03	2099	0
317	03	1814	0
296	03	1855	0
82	035	1667	0
1002	03	1754	0
158	03	1940	0
105	03	2085	0
1387	03	1814	0
161	03	1759	0
620	03	1806	0
317	03	2085	0
350	03	1912	0
375	03	2015	0
157	03	2015	0
61	03	2099	0
1327	03	2015	0
1055	0	1660	0
592	035	1968	0
1340	03	1681	0
304	02	1584	0
1071	013	2015	0
1480	03	1912	0
89	3	1883	03
849	03	1711	0
267	03	1968	0
653	03	1925	03
261	03	2015	0
247	03	1912	0
43	03	1619	0
69	03	2015	0
662	03	1589	03
69	03	2013	0
178	03	1882	0
20	03	1819	0
18	03	1660	0
1077	01	1754	0
98	03	1931	0
686	03	1882	0
1429	03	2099	0
377	03	2099	0
269	03	1665	0
301	03	2015	0
269	03	1660	0
502	035	2032	0
47	03	1665	0
47	03	1660	0
541	035	1667	0
994	0	1740	0
903	03	1660	0
802	03	2032	0
580	03	1867	0
973	03	1859	0
823	03	1835	0
508	03	1754	0
1210	03	1574	03
772	035	1660	0
105	03	1660	0
268	03	1656	0
53	03	1754	0
108	03	1940	0
675	03	1882	0
861	03	2099	0
830	03	1660	0
1353	03	1882	0
223	03	1874	0
251	03	2032	0
509	03	2099	0
313	03	1660	0
46	03	1588	0
321	03	1753	0
265	03	1882	0
212	03	1835	0
1444	03	1882	0
289	03	1931	0
153	03	1759	0
1104	03	1921	0
351	03	2099	0
676	03	1866	0
477	03	1667	0
1406	03	1882	0
315	03	1658	0
645	03	1882	0
526	03	1940	0
751	03	1925	03
240	035	1667	0
1363	03	2079	0
271	03	1667	0
341	03	1834	03
750	03	1883	03
918	0	1834	03
983	03	1782	0
130	03	1667	0
108	03	1892	0
983	03	2099	0
1149	03	1912	0
833	03	1693	0
1092	03	1598	0
561	03	2085	0
1416	03	1890	0
553	03	1969	0
1060	03	2099	0
258	03	2099	0
413	03	1882	0
12	03	1754	0
871	03	2099	0
1307	03	1660	0
457	3	1925	03
253	035	1989	03
961	03	2015	0
552	03	1882	0
1110	035	2099	0
1339	03	1570	03
825	03	1546	0
590	03	2040	0
17	03	1660	0
790	03	1804	0
683	3	1883	03
656	03	2013	0
3	03	1940	0
67	035	2032	0
213	03	1915	0
391	03	2090	03
1424	03	2015	0
672	03	2015	0
48	03	1667	0
1266	03	1660	0
118	03	2099	0
246	03	1834	03
246	03	1837	0
242	03	2099	0
165	03	2037	0
1064	01	1754	0
374	3	2097	03
746	03	1895	0
35	03	1660	0
1243	03	1931	0
426	03	1754	0
190	03	1660	0
1169	03	1882	0
661	03	1693	0
71	3	1834	03
32	03	2099	0
344	0	1660	0
540	03	1882	0
314	03	2099	0
396	03	1754	0
1171	03	1739	03
895	03	2015	0
437	0	2099	0
433	03	2113	0
6	03	2099	0
812	03	2099	0
447	035	2099	0
2	03	2099	0
1448	01	1931	0
739	3	1834	03
1322	03	1753	0
1373	03	1588	0
792	03	2099	0
286	03	1665	0
155	3	1925	03
1080	03	2065	0
456	3	1834	03
1133	03	1711	0
283	03	1667	0
296	03	2024	0
436	03	1652	0
1025	03	1835	0
120	03	2015	0
670	03	2099	0
303	03	1883	03
474	03	2015	0
431	03	1883	03
1503	03	1658	0
741	03	2099	0
315	03	1882	0
1323	03	1882	0
1078	03	1660	0
888	035	1989	03
202	03	1835	0
36	03	1835	0
1044	035	2015	0
164	03	1667	0
170	03	1968	0
643	03	1599	0
663	035	1660	0
203	03	2015	0
1074	03	1588	0
194	03	1887	0
194	03	1883	03
960	03	1882	0
30	035	1660	0
496	03	1835	0
1325	03	2099	0
330	3	1925	03
415	03	1848	0
1108	03	1835	0
630	03	1660	0
630	03	1665	0
312	03	1814	0
305	3	1834	03
797	03	2085	0
883	03	1574	03
612	03	2015	0
461	03	1633	03
1153	03	2099	0
350	03	1753	0
602	03	1834	03
629	03	1599	0
91	035	1667	0
249	3	1834	03
73	035	1660	0
942	3	1925	03
333	03	1660	0
1219	035	1925	03
614	03	1754	0
390	03	1759	0
1388	03	1667	0
811	03	1788	0
1003	03	2099	0
467	035	1657	0
740	03	1693	0
123	03	1782	0
123	03	1784	0
2	03	1660	0
300	03	1931	0
973	03	1834	03
1168	03	2087	0
133	035	1667	0
108	03	1893	03
114	03	1882	0
648	035	2015	0
323	03	1753	0
69	03	1882	0
331	03	1835	0
929	03	1882	0
228	03	1834	03
987	03	1690	0
876	03	1835	0
586	0	2099	0
1147	035	1660	0
442	03	1883	03
970	03	1882	0
246	03	2099	0
210	03	1809	0
591	03	2079	0
416	03	1665	0
719	03	2047	0
416	03	1660	0
189	03	1835	0
613	3	1633	03
418	3	2011	03
571	03	1989	03
150	03	2099	0
270	03	1754	0
1088	03	1834	03
354	3	1834	03
128	03	2038	0
1263	0	1969	0
431	03	1652	0
718	03	1882	0
1379	03	1574	03
503	3	1834	03
355	03	2072	0
515	03	2047	0
981	03	1660	0
163	03	1994	0
14	03	1883	03
734	03	1925	03
767	03	1903	01
489	03	2085	0
767	03	1906	0
1070	03	1882	0
229	3	1589	03
883	03	2099	0
311	3	1834	03
3	03	1893	03
1234	03	2099	0
856	03	1660	0
126	03	2099	0
232	03	1633	03
886	03	2099	0
560	34	1834	03
358	03	1968	0
335	035	1660	0
707	3	1998	03
236	035	1667	0
524	03	1754	0
906	03	2099	0
394	03	1882	0
645	03	2087	0
103	03	1660	0
1184	03	1882	0
1037	03	1925	03
284	03	1911	0
1054	3	1834	03
776	03	1882	0
58	03	1882	0
78	03	1882	0
46	03	1931	0
116	03	1667	0
438	03	1663	03
177	03	1882	0
453	03	1890	0
110	03	1969	0
151	03	2099	0
623	03	2013	0
329	03	1681	0
326	35	1989	03
659	03	1940	0
1504	0	1912	0
736	03	1574	03
728	013	2099	0
520	03	1835	0
1508	03	2015	0
280	03	2099	0
358	03	1633	03
47	03	1925	03
639	035	1667	0
580	03	2052	0
713	03	1835	0
931	0	1667	0
385	035	1667	0
945	0	1882	0
123	03	1595	0
402	3	1834	03
659	03	1834	03
865	03	1660	0
802	03	1660	0
56	03	2099	0
69	03	1989	03
923	03	2099	0
1337	03	1915	0
1252	03	1882	0
358	03	2040	0
261	03	1882	0
513	03	1970	0
293	3	1883	03
1123	03	1754	0
351	03	1837	0
137	035	2099	0
1152	03	2099	0
723	03	1660	0
160	03	1760	0
204	03	1931	0
724	03	2099	0
228	03	2099	0
58	03	1714	03
207	03	1882	0
1273	03	1754	0
1294	03	1753	0
627	3	1834	03
819	3	1834	03
442	03	1599	0
582	03	1882	0
492	035	1800	0
1047	04	1660	0
163	03	1989	03
927	03	1883	03
1106	03	1866	0
54	3	1633	03
514	035	1667	0
446	03	2024	0
887	035	2015	0
107	03	1882	0
189	03	2099	0
428	03	1883	03
1015	03	2013	0
458	3	1834	03
475	03	1693	0
714	03	2099	0
381	0	1754	0
1130	03	1740	0
152	035	1667	0
509	03	1887	0
1198	03	1882	0
858	03	1882	0
78	03	1633	03
1349	03	1882	0
308	03	1665	0
584	03	1882	0
35	03	1874	0
891	03	2024	0
781	03	1882	0
12	03	1894	0
210	03	1931	0
992	03	2099	0
297	035	1969	0
444	03	1912	0
1447	03	1667	0
1440	035	1835	0
825	03	1754	0
985	03	1882	0
424	03	1564	0
1049	0	1633	03
366	03	1660	0
996	03	1656	0
1312	03	1814	0
692	035	2015	0
1092	03	1629	0
1409	03	2099	0
223	03	1925	03
625	03	1949	0
1311	035	1667	0
69	03	1970	0
841	03	1633	03
1182	03	2013	0
368	03	2099	0
234	03	1911	0
439	03	2032	0
1309	03	1915	0
390	03	1883	03
1463	03	2099	0
912	03	2099	0
969	3	1865	03
172	03	1741	0
760	03	2099	0
939	03	1969	0
1131	03	2099	0
770	0	1835	0
868	03	1885	0
595	03	2024	0
1286	03	2099	0
1114	03	2013	0
827	03	1912	0
251	03	1660	0
587	03	1906	0
587	03	1904	01
224	03	1809	0
902	3	1925	03
1087	3	1574	03
227	03	1660	0
227	03	1665	0
731	035	1667	0
1135	03	2099	0
459	03	1660	0
803	03	1834	03
46	03	2072	0
134	03	1835	0
834	3	1834	03
601	03	2099	0
1443	03	1859	0
805	03	1633	03
691	3	1834	03
1265	03	2099	0
666	0	2099	0
1430	03	1943	0
479	3	2091	03
938	03	1882	0
446	03	1832	0
77	03	1645	0
255	3	1633	03
661	03	1882	0
242	03	1667	0
215	03	1882	0
1414	03	1882	0
313	03	1718	0
978	03	1882	0
978	03	1883	03
312	03	1940	0
405	035	1667	0
703	03	1599	0
562	03	2099	0
151	03	1815	0
463	03	1882	0
869	3	1663	03
907	03	2099	0
46	03	2099	0
523	03	1656	0
158	03	1660	0
395	03	1874	0
492	035	1908	0
150	03	1931	0
1432	0	2099	0
183	03	1571	0
1036	03	1709	0
663	035	1969	0
12	03	1882	0
373	35	1925	03
528	03	1835	0
350	03	1835	0
366	03	1874	0
432	03	2013	0
205	03	1882	0
687	03	1660	0
507	03	2085	0
188	3	1989	03
187	03	1547	0
733	03	1660	0
253	035	2015	0
203	03	1556	01
419	03	1574	03
1428	03	2099	0
1190	03	1989	03
1083	01	1665	0
592	035	1667	0
1290	03	1660	0
1110	035	2032	0
928	03	1835	0
274	03	1662	0
329	03	1912	0
1096	03	1574	03
203	03	1882	0
925	03	1883	03
1073	03	1989	03
177	03	1754	0
533	03	2011	03
102	03	1882	0
10	03	1658	0
10	03	1656	0
410	03	1882	0
336	03	1912	0
1426	03	1969	0
177	03	1866	0
674	03	1711	0
235	03	1891	0
292	03	2099	0
462	3	1925	03
288	03	2099	0
1215	03	1925	03
217	035	1633	03
898	03	1882	0
1248	03	1660	0
1381	03	2099	0
73	035	2032	0
218	3	1834	03
268	03	1882	0
48	03	2015	0
493	03	1882	0
563	03	1693	0
323	03	2099	0
91	035	1925	03
212	03	1912	0
134	03	2099	0
24	03	1834	03
494	03	2099	0
665	3	1834	03
696	03	1969	0
638	03	2099	0
376	03	1633	03
431	03	1754	0
302	03	1883	03
893	03	1882	0
189	03	1882	0
1456	03	1883	03
289	03	2099	0
345	03	2102	0
1289	03	1912	0
238	03	1753	0
118	03	1882	0
415	03	1882	0
314	03	1894	0
577	03	1693	0
856	03	1740	0
624	03	2028	0
196	03	1882	0
7	1	2098	01
73	035	1626	0
840	035	1925	03
127	03	1897	0
265	03	2099	0
1150	03	1660	0
234	03	2011	03
502	035	2099	0
720	0	1969	0
519	03	2011	03
122	3	1925	03
600	035	1667	0
236	035	1925	03
600	035	1660	0
2	03	1883	03
190	03	1835	0
303	03	1599	0
14	03	2099	0
358	03	1667	0
464	03	1753	0
161	03	1711	0
472	03	1834	03
1032	03	1754	0
360	3	1925	03
727	03	1882	0
139	03	1742	0
1404	03	1711	0
935	03	2024	0
932	0	2032	0
299	03	2099	0
379	03	2099	0
3	03	2085	0
199	3	1925	03
228	03	1981	0
385	035	1925	03
367	03	1834	03
664	03	1660	0
77	03	2099	0
777	03	2079	0
160	03	1599	0
936	03	1931	0
65	03	2032	0
864	3	1834	03
1413	035	1660	0
564	03	2099	0
436	03	1866	0
99	3	1574	03
1025	03	1882	0
350	03	2099	0
492	035	1672	0
838	03	2099	0
292	03	1834	03
1491	03	1835	0
933	03	1882	0
741	03	1882	0
202	03	1882	0
156	03	2099	0
58	03	2099	0
1145	03	1982	03
716	03	1754	0
930	03	1660	0
240	035	1797	0
296	03	2099	0
20	03	1660	0
558	03	1835	0
964	0	1920	0
1519	03	2099	0
366	03	1928	0
790	03	2099	0
553	03	1800	0
355	03	2099	0
1208	03	2047	0
1175	3	1925	03
608	03	1667	0
1207	03	1660	0
1089	0	2099	0
94	03	1645	0
551	03	1882	0
571	03	1725	03
1281	03	2099	0
607	03	1667	0
551	03	1645	0
415	03	2013	0
841	03	1607	0
118	03	2011	03
267	03	1882	0
874	3	1883	03
905	3	1834	03
16	03	1660	0
1304	03	2032	0
686	03	2099	0
331	03	2105	0
474	03	1925	03
582	03	2099	0
246	03	1542	0
1216	3	1834	03
1079	01	1834	03
6	03	1754	0
234	03	2060	01
884	03	1835	0
385	035	1660	0
558	03	2099	0
110	03	1561	03
633	3	1633	03
362	03	1925	03
631	03	2015	0
1316	03	1598	0
224	03	1834	03
521	35	1925	03
474	03	1725	03
1396	035	2099	0
712	03	1633	03
438	03	1574	03
187	03	2099	0
1372	03	1882	0
888	035	2015	0
587	03	2067	0
424	03	1931	0
995	3	1834	03
404	03	1882	0
784	03	2099	0
220	03	1883	03
719	03	2099	0
431	03	1912	0
817	0	1925	03
1317	013	2099	0
169	03	1814	0
47	03	1740	0
658	03	1912	0
724	03	2032	0
407	03	1882	0
914	035	1925	03
567	03	2015	0
94	03	1882	0
1016	03	2047	0
1299	013	1883	03
653	03	1660	0
125	03	1882	0
492	035	1660	0
194	03	1912	0
570	03	1949	0
599	03	1912	0
14	03	1834	03
1274	03	2099	0
1228	035	1925	03
164	03	1882	0
296	03	1831	03
167	03	1882	0
798	03	1835	0
1385	03	2024	0
381	0	2099	0
1464	03	1660	0
623	03	1882	0
694	0	1588	0
540	03	2099	0
467	035	2032	0
318	03	1753	0
183	03	1835	0
467	035	1834	03
223	03	1742	0
436	03	1883	03
509	03	1912	0
623	03	1970	0
339	03	1940	0
740	03	1882	0
56	03	1835	0
272	03	1882	0
941	03	2099	0
846	035	2040	0
407	03	1711	0
345	03	2099	0
291	03	1882	0
291	03	1883	03
807	03	2015	0
818	03	1992	0
42	03	2099	0
879	03	1574	03
2	03	1715	0
658	03	1931	0
309	03	1882	0
284	03	2099	0
18	03	2099	0
791	03	1660	0
785	03	1658	0
80	03	1912	0
1242	03	2052	0
940	3	1925	03
1120	3	1925	03
1090	03	1698	01
965	03	2015	0
674	03	1572	0
1161	03	1882	0
843	03	2015	0
702	03	2015	0
35	03	1742	0
1470	03	1882	0
234	03	1882	0
358	03	1882	0
411	0	1544	0
139	03	1874	0
204	03	2099	0
172	03	1660	0
1350	03	1753	0
283	03	1968	0
1124	03	1989	03
258	03	1574	03
753	03	1882	0
110	03	1990	0
187	03	2084	0
223	03	1990	0
217	035	1660	0
270	03	1894	0
1451	3	1834	03
233	03	2099	0
328	035	2032	0
378	3	1834	03
93	03	1660	0
644	03	1754	0
1045	035	1925	03
536	03	1882	0
444	03	2099	0
652	03	2099	0
353	03	2099	0
82	035	1949	0
423	03	1599	0
3	03	1814	0
977	0	2076	0
473	0	1835	0
1134	03	2099	0
951	03	2047	0
547	0	2099	0
1368	03	1834	03
194	03	1835	0
43	03	2099	0
1275	035	1660	0
1075	035	1969	0
1126	03	1574	03
850	03	1887	0
1296	01	2032	0
222	03	1882	0
716	03	1915	0
82	035	2015	0
1178	0	1633	03
182	3	1883	03
777	03	1835	0
471	03	2053	0
188	3	2097	03
171	03	1660	0
119	3	1834	03
485	03	1882	0
335	035	2042	0
291	03	1658	0
96	3	2011	03
760	03	1835	0
1351	03	1928	0
13	03	2099	0
524	03	1663	03
663	035	1925	03
56	03	1912	0
347	03	1660	0
773	03	2032	0
138	03	2015	0
151	03	1940	0
61	03	2047	0
516	3	1925	03
1482	03	2099	0
1474	03	1660	0
1328	03	1663	03
916	03	1660	0
210	03	2099	0
163	03	2015	0
1401	03	1931	0
1408	03	1850	0
153	03	2099	0
1258	03	1882	0
1479	03	1740	0
964	0	2032	0
937	03	2099	0
797	03	1665	0
70	03	2099	0
266	03	1740	0
626	03	2099	0
195	035	1667	0
616	03	1882	0
662	03	1883	03
294	03	1882	0
1425	03	2099	0
570	03	2015	0
1167	3	1834	03
12	03	2099	0
379	03	1835	0
241	03	1711	0
580	03	1835	0
482	03	1925	03
73	035	2099	0
386	03	1754	0
241	03	1882	0
748	03	1882	0
1046	3	1767	03
1010	03	1882	0
909	3	1834	03
1337	03	1754	0
573	03	1599	0
250	03	2015	0
55	03	1882	0
716	03	1652	0
890	03	1660	0
1249	01	1633	03
702	03	1882	0
1206	03	1711	0
799	03	1754	0
742	03	1660	0
885	03	2099	0
318	03	2099	0
953	0	1882	0
24	03	2099	0
459	03	1940	0
1372	03	1681	0
1495	03	1834	03
179	03	2099	0
428	03	1754	0
295	03	2015	0
320	03	1990	0
553	03	1660	0
1445	03	1912	0
13	03	1753	0
866	03	2024	0
117	03	2099	0
350	03	1883	03
350	03	1887	0
711	035	2099	0
1256	03	1912	0
151	03	1660	0
312	03	1942	0
356	03	1874	0
429	03	1883	03
225	03	1693	0
666	0	1882	0
1289	03	1754	0
297	035	1878	0
747	01	2032	0
157	03	1949	0
246	03	1683	0
221	03	1711	0
488	3	1834	03
604	03	1931	0
277	03	1711	0
829	035	1925	03
187	03	1625	0
913	0	2099	0
123	03	1834	03
288	03	1882	0
161	03	1883	03
704	0	1862	0
2	03	1600	0
471	03	1883	03
96	3	1989	03
30	035	2099	0
84	03	1835	0
1415	03	1882	0
308	03	2085	0
1138	03	2032	0
990	03	1928	0
161	03	1917	0
302	03	1711	0
708	03	1665	0
1014	03	2099	0
835	3	1989	03
813	03	2099	0
306	03	1693	0
258	03	1882	0
194	03	2079	0
795	03	2099	0
952	3	1925	03
1211	03	1882	0
1080	03	2015	0
248	03	1912	0
725	0	1759	0
1144	03	1693	0
1467	03	1754	0
268	03	1693	0
529	03	2015	0
674	03	2099	0
340	03	2099	0
1371	03	2015	0
179	03	1602	0
129	03	1754	0
395	03	1742	0
707	3	1589	03
1442	03	1818	0
496	03	1660	0
1389	3	1883	03
277	03	2099	0
213	03	1754	0
870	03	2024	0
622	03	2099	0
1189	03	1882	0
403	03	2099	0
1267	03	2099	0
138	03	1667	0
606	03	2032	0
512	03	1835	0
490	03	2099	0
72	3	1883	03
360	3	1927	03
250	03	1882	0
128	03	1660	0
838	03	1588	0
1436	03	1660	0
356	03	1660	0
1400	03	1667	0
1084	03	1835	0
357	03	1665	0
67	035	1834	03
1092	03	1883	03
511	03	2019	0
571	03	1767	03
62	03	2099	0
1137	03	1660	0
72	3	1663	03
801	03	2099	0
256	03	1882	0
