# Supplementary material for: Environmental change makes robust ecological networks fragile
Source: Nat Commun. 2016 Aug 11;7:12462. doi: 10.1038/ncomms12462 (PMC4987532; doi:10.1038/ncomms12462)
Supplement: Supplementary Data 1 — Host-parasite networks and host extinction sequences in Avida experiments. The compressed archive includes the 100 co-evolved host-parasite networks and the host extinction sequences in the historical scenario. [file ncomms12462-s2.zip › Supplementary_data_S1/host_parasite_network_9.csv]

host_genotype	host_phenotype	parasite_genotype	parasite_phenotype
1875	3	3253	3
2102	05	2935	01
1362	3	3141	3
943	3	3130	3
1872	03	3307	3
224	3	2835	3
105	03	3141	3
561	05	3081	01
1393	03	3141	3
292	3	3279	3
72	3	2979	3
533	03	3141	3
2328	3	3253	3
409	3	2924	3
565	3	3194	3
369	03	3253	3
13	3	2869	3
179	3	2995	3
2137	13	3141	3
618	3	3141	3
1233	3	2917	3
1422	3	2995	3
366	03	3004	3
179	3	3141	3
1426	3	3257	3
482	3	3141	3
877	3	3141	3
96	3	3003	3
1190	3	2908	03
1927	0	2825	0
1592	3	2924	3
348	3	3092	3
2129	3	3253	3
567	13	3141	3
2048	3	3253	3
577	3	2924	3
558	3	3253	3
81	3	2955	3
200	13	3340	3
118	3	2883	3
570	3	3257	3
2005	3	3253	3
266	3	3257	3
776	3	3098	3
2435	3	3141	3
694	35	2916	3
186	3	3141	3
670	3	2995	3
295	3	3257	3
1390	03	3141	3
575	3	2987	3
1088	03	2862	3
1116	3	3141	3
1039	3	2871	3
1	3	3141	3
851	3	3072	3
478	3	2995	3
430	3	3308	3
298	03	3103	0
1460	35	2979	3
286	3	2842	3
1246	3	3141	3
2379	3	3141	3
821	3	3253	3
811	3	3291	3
909	3	2844	3
1200	3	3167	3
626	3	2871	3
1270	35	3253	3
380	3	2999	3
380	3	2995	3
2210	13	2995	3
29	13	2995	3
681	3	3141	3
266	3	2995	3
2132	03	3077	3
224	3	3141	3
613	3	2842	3
906	3	3253	3
1102	03	3141	3
552	3	3023	3
300	3	2807	3
102	3	3253	3
352	02	2908	03
582	3	2979	3
1084	03	2924	3
2172	3	2995	3
961	3	2924	3
2474	3	3257	3
1434	3	3194	3
235	0	3132	0
1672	3	3141	3
69	3	3194	3
424	3	3179	3
2106	3	2924	3
415	0	3278	0
905	3	2995	3
913	3	3106	3
1192	3	3141	3
1251	3	3190	3
266	3	2936	3
453	3	2924	3
2371	3	2924	3
97	03	2995	3
453	3	3051	3
949	3	3141	3
1241	3	3309	3
905	3	3054	3
1006	03	2924	3
978	3	3141	3
364	3	3141	3
178	3	2995	3
148	3	2807	3
1233	3	2979	3
21	03	2924	3
513	3	2912	3
1319	0	2825	0
451	3	2979	3
536	3	3290	3
2119	0	3219	0
1614	02	3219	0
991	3	3154	3
701	3	3257	3
2697	03	3141	3
647	3	2873	3
1719	3	3305	3
1943	3	2979	3
1089	3	2979	3
27	03	3324	3
964	3	3111	3
1706	3	3141	3
69	3	2962	3
1033	03	2962	3
1032	3	2979	3
2187	3	2979	3
1900	01	3332	01
148	3	3037	3
151	0	2991	0
1116	3	3125	3
595	03	3334	3
169	3	3253	3
1813	3	2995	3
178	3	2837	3
1138	3	3141	3
167	3	3257	3
577	3	3299	3
262	0	3097	01
41	03	3253	3
16	3	3141	3
305	03	2924	3
958	3	3141	3
2130	03	3141	3
148	3	2924	3
470	3	3257	3
2601	3	3141	3
104	3	3034	3
648	3	3141	3
1403	3	3154	3
1858	3	3253	3
704	3	2995	3
9	3	3141	3
2200	3	3307	3
1236	3	2995	3
541	3	2962	3
1096	05	3347	0
2370	3	3141	3
482	3	3249	3
2236	3	3141	3
2767	3	3257	3
1954	3	3257	3
144	3	3141	3
1149	3	2916	3
914	3	2806	03
1211	3	3152	3
2343	3	2812	3
28	03	3320	3
1331	3	3290	3
1275	3	3106	3
180	03	2995	3
104	3	3253	3
680	3	2918	3
1205	13	3141	3
2341	3	3106	3
64	3	2924	3
248	3	3141	3
2618	03	2995	3
435	3	3141	3
1672	3	3286	3
611	03	2995	3
968	3	3257	3
959	3	3290	3
824	02	3283	03
647	3	3131	3
1855	03	3141	3
1397	3	3057	3
1246	3	2993	3
2520	3	3257	3
149	3	3253	3
1985	3	2995	3
1586	03	2924	3
820	03	3257	3
1652	3	2924	3
1773	03	2924	3
642	3	3253	3
1573	3	3253	3
355	03	2924	3
339	3	3257	3
88	03	2924	3
1421	3	3257	3
492	3	3141	3
2190	3	3115	3
2114	3	3257	3
2661	3	3253	3
1036	3	3141	3
1102	03	2995	3
2044	3	2807	3
513	3	3141	3
292	3	2995	3
1223	3	3257	3
1182	03	3141	3
1192	3	2995	3
411	3	3257	3
906	3	2958	3
388	03	2924	3
2034	3	2871	3
919	04	3064	0
1292	35	2842	3
666	3	3257	3
1623	3	3253	3
96	3	3141	3
636	03	2979	3
140	3	2995	3
2240	02	2908	03
1032	3	3129	3
1776	3	2924	3
189	03	2909	3
414	3	3141	3
132	3	3141	3
171	3	2979	3
763	3	2924	3
907	03	3141	3
1623	3	3037	3
2016	03	3311	0
453	3	3141	3
848	13	2995	3
820	03	2984	3
567	13	2995	3
55	3	3253	3
514	0	3347	0
1424	3	3257	3
912	3	2950	3
1577	3	2979	3
29	13	3141	3
1	3	3288	3
72	3	2917	3
103	3	3130	3
13	3	2979	3
696	3	3141	3
670	3	3141	3
172	13	3141	3
1388	3	2804	3
9	3	3006	3
1318	03	3141	3
240	35	2916	3
1500	03	2924	3
552	3	3257	3
1051	3	3141	3
1577	3	3257	3
184	3	3257	3
1339	3	3141	3
27	03	3141	3
399	3	3257	3
914	3	2927	3
1236	3	2924	3
1277	03	3141	3
1997	3	3257	3
2059	03	2924	3
47	13	3148	3
2154	3	3141	3
1304	3	3141	3
496	13	3141	3
807	3	3141	3
227	3	3257	3
148	3	3253	3
736	3	3056	3
360	03	3141	3
1489	3	3141	3
980	35	3141	3
60	3	3172	3
266	3	3141	3
2695	03	2924	3
1902	3	2979	3
445	3	2995	3
1242	3	3141	3
1475	3	3257	3
355	03	2944	3
776	3	3141	3
824	02	2935	01
2087	3	3141	3
1200	3	3194	3
595	03	2962	3
2649	3	3253	3
69	3	3257	3
762	3	2913	3
70	3	2924	3
159	3	3249	3
402	3	3141	3
1509	3	3257	3
92	03	3141	3
1937	05	2896	0
755	3	3141	3
430	3	3141	3
1230	03	2924	3
213	3	3141	3
1504	3	3185	3
947	3	3141	3
1877	3	3141	3
694	35	2871	3
2069	3	2869	3
1168	3	3000	3
284	3	2908	03
2226	3	3253	3
1278	3	3181	3
1128	05	2991	0
259	3	3141	3
876	13	3141	3
41	03	3141	3
606	3	2924	3
968	3	3220	3
311	13	3141	3
881	3	3141	3
2483	35	3257	3
155	3	2995	3
541	3	3257	3
851	3	3141	3
1262	3	3257	3
1209	3	3255	3
375	3	3130	3
1032	3	3257	3
641	03	3141	3
864	3	2924	3
560	3	3257	3
142	3	2979	3
155	3	2924	3
595	03	3257	3
909	3	3253	3
773	03	3307	3
1558	03	3141	3
1156	3	2995	3
144	3	3297	3
1174	3	3257	3
824	02	2908	03
1199	03	2995	3
105	03	3073	3
532	3	3253	3
1053	3	3257	3
53	3	3141	3
2686	3	3141	3
739	3	2807	3
319	35	3257	3
2581	13	2924	3
1728	3	2916	3
1597	3	3141	3
988	3	3249	3
961	3	3141	3
926	01	3332	01
817	13	3071	3
252	3	3141	3
495	3	3257	3
2685	3	3257	3
2171	3	3257	3
378	3	3154	3
731	3	3141	3
2169	3	3257	3
914	3	3257	3
2702	3	2924	3
2019	3	3253	3
435	3	3257	3
2673	3	3257	3
102	3	3154	3
1096	05	3207	0
70	3	2995	3
298	03	2825	0
2029	3	3257	3
224	3	3288	3
1942	3	3141	3
1231	3	2979	3
834	3	3253	3
348	3	3197	3
1046	3	3265	3
369	03	3154	3
2455	03	2995	3
92	03	3307	3
876	13	2995	3
1116	3	3253	3
1362	3	3115	3
286	3	3253	3
242	3	3130	3
1246	3	3257	3
161	3	2842	3
294	03	3141	3
955	3	3253	3
167	3	3039	3
172	13	2995	3
943	3	3257	3
159	3	3354	3
2070	3	3141	3
817	13	3049	3
1114	3	2962	3
66	3	3318	3
1847	3	3141	3
16	3	2924	3
968	3	3115	3
870	3	3141	3
1112	3	2924	3
669	3	3055	3
1095	03	3141	3
620	3	3121	3
885	13	2995	3
445	3	3141	3
88	03	2995	3
338	3	3141	3
210	03	3253	3
59	03	3141	3
473	3	3141	3
2159	3	3087	3
541	3	3270	3
1463	3	3141	3
1158	03	3141	3
60	3	3141	3
483	3	3257	3
2626	3	3141	3
2165	3	3141	3
47	13	3048	3
2188	3	3141	3
1970	03	3141	3
151	0	3349	0
2081	3	2807	3
1341	3	3253	3
139	3	2867	3
292	3	3093	3
1513	03	2924	3
461	13	2924	3
760	3	3087	3
292	3	3141	3
148	3	3190	3
513	3	2995	3
2350	3	2979	3
81	3	3257	3
1297	3	3141	3
2442	3	3141	3
1033	03	3257	3
1833	03	2995	3
1794	3	2948	3
620	3	2995	3
748	1	3011	01
731	3	3127	3
849	3	3229	3
1781	3	3257	3
148	3	2881	3
156	03	3141	3
731	3	3203	3
390	03	2825	0
1290	3	3037	3
140	3	3141	3
454	03	3141	3
567	13	3301	013
964	3	3194	3
575	3	3019	3
1277	03	2924	3
1046	3	2922	3
156	03	3362	3
691	3	3130	3
159	3	2947	3
691	3	3131	3
1316	03	3311	0
1282	3	3141	3
227	3	3160	3
186	3	3253	3
1977	3	3141	3
905	3	2924	3
155	3	3141	3
228	3	3257	3
842	35	3257	3
2596	3	3078	3
402	3	3217	3
311	13	2995	3
96	3	2860	3
431	0	3219	0
97	03	3141	3
680	3	3253	3
88	03	3141	3
849	3	3257	3
1230	03	2985	3
581	3	3194	3
513	3	3125	3
1203	3	3141	3
275	3	3141	3
885	13	3285	3
951	03	3141	3
915	3	3141	3
669	3	3141	3
1619	3	3141	3
2035	13	2995	3
565	3	3197	3
951	03	2995	3
2000	3	3087	3
80	3	3253	3
891	3	3257	3
2452	03	3128	3
476	03	2924	3
779	3	3141	3
1978	3	2924	3
486	3	3141	3
1046	3	3102	3
1147	3	3141	3
298	03	3253	3
142	3	2869	3
139	3	2843	3
169	3	3205	3
1810	3	3307	3
851	3	2995	3
1313	3	3253	3
1035	03	2924	3
471	13	2995	3
742	3	2869	3
286	3	2916	3
719	03	3141	3
1897	3	3141	3
817	13	2924	3
638	3	3253	3
13	3	3290	3
159	3	3141	3
1719	3	2924	3
589	3	3141	3
870	3	3087	3
1443	03	3253	3
2492	3	3130	3
909	3	2870	3
1403	3	3253	3
2	3	3141	3
711	3	3141	3
968	3	3141	3
366	03	3141	3
380	3	3141	3
710	3	3141	3
581	3	3197	3
2632	3	2924	3
86	3	2924	3
575	3	3257	3
300	3	2924	3
658	03	2995	3
1800	03	3253	3
66	3	3141	3
123	3	3257	3
1926	3	2924	3
721	3	2924	3
86	3	3141	3
402	3	2899	3
10	03	3141	3
1207	03	2924	3
424	3	3033	3
9	3	2995	3
600	3	3141	3
2603	3	3136	3
714	3	3141	3
139	3	3253	3
556	3	3141	3
1063	3	3141	3
1180	0	3045	0
2033	3	3141	3
2255	3	3141	3
216	3	3257	3
95	3	3141	3
189	03	3363	3
2554	3	3141	3
2578	03	3141	3
224	3	2995	3
366	03	2995	3
2600	3	3341	3
2126	3	2979	3
577	3	3148	3
1830	3	3257	3
47	13	2924	3
128	35	3253	3
2349	13	3141	3
1156	3	3141	3
267	3	3141	3
698	3	3111	3
558	3	3261	3
178	3	3141	3
1230	03	3141	3
1221	3	3257	3
2331	3	3253	3
1428	0	3219	0
403	3	3141	3
692	03	2924	3
1251	3	2924	3
277	3	3141	3
762	3	3141	3
1211	3	3249	3
820	03	3154	3
416	3	3037	3
1482	13	3141	3
295	3	2919	3
770	3	3253	3
70	3	3141	3
