# Supplementary material for: Environmental change makes robust ecological networks fragile
Source: Nat Commun. 2016 Aug 11;7:12462. doi: 10.1038/ncomms12462 (PMC4987532; doi:10.1038/ncomms12462)
Supplement: Supplementary Data 1 — Host-parasite networks and host extinction sequences in Avida experiments. The compressed archive includes the 100 co-evolved host-parasite networks and the host extinction sequences in the historical scenario. [file ncomms12462-s2.zip › Supplementary_data_S1/host_parasite_network_90.csv]

host_genotype	host_phenotype	parasite_genotype	parasite_phenotype
211	3	2847	0123
273	3	2936	03
295	3	3403	35
462	0	2898	0123
295	3	3401	013
287	35	2988	23
21	3	3180	35
623	3	2478	3
723	12	2898	0123
831	03	2614	35
452	3	3100	013
746	3	2563	3
186	3	3178	023
860	3	3189	235
32	15	3035	235
441	2	3292	235
28	12	3158	235
774	3	2356	235
134	3	2815	023
1410	3	2320	03
1303	3	2851	3
105	35	2947	03
1298	3	2510	03
1571	3	3026	03
1280	3	2936	03
1238	2	2687	235
833	3	3417	023
420	2	3129	25
946	2	2363	2
102	3	2328	35
469	3	2587	3
363	3	3090	23
1364	3	2847	0123
1716	2	3390	2
88	3	2487	23
187	3	2501	3
45	3	2677	035
207	03	3401	013
1453	0	2990	03
532	3	2301	03
1650	3	3312	03
587	3	2405	23
582	3	2699	03
364	3	2902	03
170	2	3306	23
296	0	3423	0123
1029	3	2746	03
64	2	2453	23
272	2	2735	235
309	3	3450	03
58	2	2279	2
793	2	2474	25
193	3	2858	03
1186	2	3449	235
870	0	2807	03
219	03	2396	03
219	03	2393	03
219	03	2392	3
413	0	2898	0123
646	2	3253	25
1038	3	3367	03
487	2	3253	25
473	2	2687	235
197	2	3186	235
542	3	3101	013
1233	3	2918	3
546	2	2363	2
710	3	2566	03
1445	3	2947	03
163	3	3180	35
418	2	2422	25
315	0	2807	03
515	3	3347	35
1791	3	2563	3
236	2	2944	235
89	3	2796	13
467	3	3369	23
466	3	2746	03
545	3	2960	03
1521	3	2538	35
213	5	3027	235
194	3	3117	03
110	3	2610	01235
813	5	2512	235
773	3	3354	03
1010	0	2947	03
699	34	3068	03
987	3	2775	0235
687	3	2746	03
329	5	3051	235
1541	2	2898	0123
598	3	2629	345
381	0	2766	0235
952	3	2271	3
1081	3	3325	23
1432	3	3374	23
120	3	2746	03
264	3	3153	03
422	3	2807	03
497	3	2572	35
77	5	2382	235
401	3	2747	235
1465	3	2936	03
1804	3	2764	23
364	3	3261	03
714	3	2746	03
52	3	3028	03
697	2	2988	23
600	3	3438	23
1320	3	2766	0235
229	5	2944	235
475	2	2979	2
225	3	3211	3
1444	3	3127	3
600	3	3436	23
555	2	2589	25
401	3	2964	023
1517	3	2902	03
1018	0	2510	03
35	2	3390	2
163	3	2667	03
163	3	2449	35
125	2	2730	235
2185	3	2323	03
175	3	2661	23
382	2	2262	23
156	2	2380	23
910	3	2302	03
273	3	2679	03
232	2	3417	023
32	15	2513	235
386	2	2944	235
2081	3	2284	23
269	3	3372	35
108	5	2585	35
832	3	2572	35
103	3	3051	235
884	3	3028	03
1269	2	2780	123
273	3	3296	35
486	3	2818	123
289	0	2766	0235
289	0	2768	0
91	3	2516	235
672	3	3095	235
163	3	2286	35
116	03	2510	03
763	0	3028	03
205	2	3052	235
205	2	3053	023
794	3	2744	35
1084	3	2661	23
113	2	2648	023
1107	3	2540	13
48	2	2622	023
693	5	3027	235
993	3	3436	23
123	3	2710	03
558	3	2607	023
550	2	2405	23
219	03	2987	0235
217	3	2357	03
217	3	2354	03
756	2	2363	2
953	3	3128	3
466	3	2597	3
665	2	2516	235
1363	3	2744	35
84	3	2519	03
168	2	2944	235
706	3	3140	3
1234	3	2277	03
320	5	3271	235
225	3	2952	035
776	2	2735	235
558	3	3028	03
872	3	3427	03
38	5	2502	0235
201	3	2601	023
1778	2	3334	25
1775	3	3180	35
696	2	2290	23
998	3	3187	23
552	3	3026	03
802	2	2944	235
1150	2	2818	123
1707	3	2569	35
880	0	2715	0
247	3	2741	03
519	5	2460	035
1929	3	2667	03
968	035	2489	03
790	01	2308	03
499	3	2479	35
1846	0	2860	03
581	35	2947	03
193	3	3120	03
1804	3	3378	3
954	3	2738	03
435	2	3399	23
622	3	3348	013
1137	5	3036	35
391	3	2408	23
249	0	3341	03
77	5	3027	235
446	3	3258	35
853	3	2392	3
623	3	3427	03
1130	3	2301	03
1522	3	3026	03
1858	3	2882	235
236	2	3005	23
62	2	2502	0235
714	3	2597	3
14	2	3446	235
14	2	3448	2
690	34	2971	03
468	2	2818	123
1156	3	2863	03
851	3	2326	3
1373	3	2661	23
595	3	3436	23
202	3	2340	3
15	2	2461	2
1274	3	3299	23
21	3	3070	3
32	15	2614	35
474	124	3247	013
1667	2	3242	2
238	2	2944	235
1807	3	2677	035
305	2	3353	235
12	3	2854	023
12	3	2855	3
454	3	3368	3
1790	2	2735	235
177	0	2815	023
17	2	2944	235
917	2	3448	2
144	3	2491	3
975	3	2357	03
526	12	2930	0235
804	2	2944	235
1167	2	3417	023
1	3	2775	0235
65	0	2815	023
509	5	2447	0235
8	15	2465	5
289	0	2714	03
516	0	2438	0
281	5	2973	235
213	5	2660	235
1690	3	3026	03
433	2	2735	235
794	3	2754	03
1052	3	3180	35
941	3	3251	013
1588	3	2306	03
42	2	2279	2
1044	3	2952	035
1515	3	3427	03
2001	3	2863	03
21	3	3177	3
219	03	2510	03
187	3	2921	3
391	3	3296	35
992	03	2662	023
1969	3	2340	3
1381	3	2766	0235
197	2	2818	123
45	3	2828	035
664	5	2660	235
1859	03456	3022	03
1463	0	2822	01
888	3	2270	35
206	3	2540	13
79	5	2660	235
1414	03	2932	3
42	2	2493	2
1765	0	2667	03
454	3	2658	13
829	3	2400	235
882	5	2502	0235
221	5	3307	0345
504	5	2538	35
1190	0	2814	03
211	3	3210	0135
636	3	3124	023
401	3	2651	013
433	2	2898	0123
1490	3	2746	03
866	5	2442	235
415	3	2684	03
1493	0	2679	03
1197	3	2607	023
997	5	2383	235
502	2	3253	25
590	5	3051	235
90	3	2766	0235
546	2	2943	2
110	3	2920	23
1402	3	3051	235
1615	5	3307	0345
635	2	2898	0123
1304	3	2282	3
833	3	2648	023
1050	3	2539	3
773	3	2264	03
962	3	2373	3
163	3	2607	023
1034	3	3251	013
1243	03	3296	35
1273	3	2684	03
1003	2	2452	0235
2037	3	2304	3
106	3	3309	03
521	5	2447	0235
207	03	3342	35
1657	3	3140	3
182	3	3093	35
313	3	2304	3
3	0	2484	013
95	2	3253	25
2068	3	3401	013
1128	0	2848	035
383	3	2605	3
896	3	2936	03
69	0	2836	0
147	5	3443	35
328	5	2502	0235
1566	3	2574	03
207	03	2830	3
841	3	3296	35
334	3	3187	23
187	3	2660	235
395	3	2947	03
680	3	3367	03
957	2	2735	235
1051	3	2812	35
709	3	3178	023
176	5	2767	35
180	3	2567	03
1491	3	2270	35
275	5	2270	35
1469	3	2672	235
341	3	3376	03
328	5	2342	025
1474	3	2947	03
1346	0	2807	03
615	3	2478	3
1366	3	3137	03
315	0	2498	023
805	5	3027	235
694	3	2902	03
1599	3	3066	235
391	3	2566	03
729	3	2746	03
287	35	3386	23
510	5	2581	25
1652	3	2271	3
434	3	3204	3
444	2	3253	25
2009	3	2683	23
296	0	3016	03
612	3	2522	3
302	0	2452	0235
27	2	3203	2
710	3	3137	03
594	5	2788	235
28	12	2898	0123
618	2	2405	23
28	12	2897	0123
717	0	3272	023
605	3	2677	035
769	124	2681	23
1674	3	3370	023
217	3	2392	3
108	5	2790	35
312	124	3401	013
561	5	2660	235
600	3	2444	3
171	3	2880	03
881	0	2612	0235
467	3	2661	23
281	5	2706	235
360	5	2508	025
268	5	2718	035
936	2	2447	0235
360	5	2502	0235
938	3	3296	35
881	0	2923	03
309	3	2456	03
148	2	3021	2
45	3	2456	03
1697	3	3405	03
243	5	2660	235
531	2	3352	235
278	0	3361	035
623	3	2328	35
216	5	3282	0235
749	2	3186	235
1066	3	2607	023
103	3	2734	235
146	0	2898	0123
1623	2	2881	123
1007	3	2637	03
698	3	2856	03
144	3	3368	3
1485	3	2326	3
32	15	2672	235
193	3	2439	03
87	0	3006	0
186	3	2667	03
636	3	2607	023
376	0	3272	023
714	3	3065	035
376	0	3276	023
1063	3	2667	03
278	0	3016	03
623	3	2744	35
299	5	2660	235
1479	3	2257	03
290	012	3401	013
1813	3	2670	23
215	5	3275	235
1998	3	3180	35
893	2	2733	25
219	03	2357	03
328	5	3282	0235
263	2	2735	235
1249	3	2853	3
92	0	2440	03
735	2	2279	2
46	2	2733	25
125	2	2944	235
666	5	2735	235
319	2	2405	23
668	3	2478	3
430	5	2502	0235
566	3	3419	3
275	5	2328	35
243	5	3030	235
339	15	2351	235
1263	3	3401	013
366	3	3270	13
466	3	2703	03
995	3	2964	023
734	3	2739	3
201	3	2751	023
542	3	3251	013
1234	3	2703	03
605	3	2306	03
1350	15	3035	235
741	2	2279	2
354	2	3253	25
186	3	2917	023
1311	3	3304	23
1544	3	2463	03
59	2	3287	23
158	5	2581	25
412	5	2270	35
412	5	2272	5
106	3	2945	023
606	3	2770	23
1464	3	3360	3
499	3	2954	3
1143	35	3386	23
194	3	2373	3
366	3	2437	35
302	0	2766	0235
393	2	2279	2
166	3	2658	13
567	03	3293	23
165	3	3267	013
931	0	2815	023
1266	0	2704	03
669	3	3248	23
1634	0	2320	03
986	3	3322	3
1918	3	2569	35
985	5	3027	235
391	3	3137	03
1286	5	2973	235
1411	3	2614	35
504	5	3422	35
1766	2	2363	2
146	0	3317	013
37	3	3299	23
105	35	3354	03
560	2	3203	2
488	3	2518	035
865	3	3139	03
623	3	3426	35
458	0	2521	0
62	2	2447	0235
315	0	3072	03
1358	15	2351	235
95	2	2476	2
197	2	2294	0235
370	0	2617	03
942	2	2279	2
1718	3	2863	03
1246	3	2522	3
232	2	3012	235
752	3	3095	235
165	3	3429	3
50	3	3263	03
69	0	2521	0
402	5	2585	35
72	12	2929	0235
773	3	2738	03
1418	2	2662	023
1358	15	2512	235
1515	3	2275	03
247	3	3056	03
520	3	3105	0135
1148	3	2844	03
1354	2	2687	235
1335	0	3137	03
1478	3	3001	03
141	3	3329	235
391	3	3401	013
361	3	2844	03
12	3	3222	023
14	2	2615	25
794	3	2702	03
233	3	3304	23
760	3	2658	13
163	3	3370	023
1678	3	3270	13
268	5	2870	035
267	3	3291	23
347	2	2405	23
403	5	2805	235
1675	3	3195	03
218	0	2717	03
174	2	3253	25
366	3	2912	3
285	3	2622	023
1172	3	2636	03
617	2	3189	235
89	3	2746	03
32	15	3132	235
1073	3	2304	3
821	03	2980	03
82	0	2991	03
1300	3	3348	013
387	2	2447	0235
605	3	3241	03
1233	3	3230	03
558	3	2917	023
295	3	2888	013
131	2	2350	23
45	3	2928	03
1685	3	3383	03
1407	3	2677	035
830	0	2736	0135
1572	2	2944	235
457	0	3210	0135
171	3	2717	03
666	5	3253	25
1216	0	2964	023
323	3	3314	03
1198	2	3253	25
391	3	3244	03
396	2	2502	0235
679	3	3140	3
594	5	3051	235
1054	3	3251	013
1673	03	2827	0235
35	2	3131	2
478	03456	2522	3
120	3	2323	03
217	3	3195	03
590	5	2685	235
1419	03	2355	023
107	0	2452	0235
1416	3	2947	03
266	3	2373	3
107	0	2297	03
100	5	2665	235
504	5	2270	35
323	3	3108	03
603	3	2567	03
358	2	3417	023
1007	3	3108	03
770	2	3417	023
623	3	3166	03
422	3	2705	023
304	3	2919	3
114	2	2771	123
484	3	2323	03
1380	3	2292	3
1003	2	2827	0235
253	15	2614	35
1064	3	2837	03
1218	5	2790	35
1389	34	2277	03
159	3	2304	3
118	0	2504	023
620	2	2735	235
784	2	2944	235
369	5	3051	235
239	5	3329	235
376	0	3435	023
1039	2	2793	25
422	3	3272	023
422	3	3071	23
424	3	2883	345
719	0	3272	023
441	2	3186	235
477	2	2827	0235
343	5	2849	35
519	5	2930	0235
323	3	2637	03
739	3	2688	03
836	3	3069	03
633	2	2964	023
1045	3	2379	013
247	3	2795	03
693	5	3271	235
1643	3	3128	3
657	3	3460	35
277	5	2790	35
1162	0	2852	0135
1159	5	2750	35
183	3	2511	03
246	01	2717	03
571	2	2424	012
183	3	3288	03
1072	2	3352	235
1462	5	2767	35
56	5	2874	35
328	5	2289	0235
1233	3	3228	03
144	3	2487	23
457	0	2847	0123
163	3	3032	03
972	2	2735	235
801	3	3201	35
89	3	2647	13
872	3	2654	03
995	3	2546	023
1865	3	3180	35
1591	3	2699	03
402	5	2790	35
30	2	2793	25
897	15	2512	235
956	3	3162	13
614	2	2424	012
1638	3	2718	035
1957	2	3181	02
769	124	2835	23
1592	3	3368	3
486	3	3331	23
246	01	3137	03
27	2	2363	2
679	3	2405	23
256	3	2500	23
1194	3	2630	03
1496	0	2635	0
846	3	2372	1235
570	3	2524	235
570	3	2522	3
72	12	3042	023
565	0	3072	03
330	0	2898	0123
952	3	2326	3
1677	0	2807	03
532	3	2777	03
498	3	2752	3
673	3	2863	03
976	3	2787	3
1907	3	3001	03
48	2	3306	23
169	3	3347	35
131	2	2988	23
103	3	2787	3
2038	3	2688	03
728	3	3430	3
132	3	2614	35
1253	03	2392	3
462	0	2800	012345
71	2	2968	23
488	3	2677	035
182	3	3296	35
195	3	3212	123
170	2	2622	023
76	5	3052	235
1279	3	3127	3
1854	3	2405	23
1005	3	2807	03
8	15	2361	35
211	3	2787	3
583	34	2971	03
139	2	2424	012
609	2	2687	235
1248	35	2320	03
743	3	2572	35
107	0	2717	03
866	5	3027	235
1130	3	3296	35
794	3	2276	03
1509	2	2382	235
1121	3	3140	3
657	3	3296	35
1506	3	2271	3
1257	3	3028	03
401	3	3319	03
412	5	3061	35
8	15	3144	35
343	5	2944	235
232	2	3253	25
9	2	2565	23
287	35	2815	023
138	3	3000	35
113	2	2735	235
316	2	2335	23
572	3	3442	35
219	03	2875	03
728	3	2701	035
618	2	3242	2
612	3	2524	235
1701	124	2311	23
1150	2	2344	123
180	3	2837	03
329	5	2790	35
194	3	3057	35
895	12	3158	235
830	0	3210	0135
363	3	3291	23
403	5	2382	235
376	0	2443	023
773	3	3056	03
1357	3	3028	03
164	2	2356	235
14	2	2983	25
510	5	3052	235
672	3	3299	23
596	5	3051	235
598	3	3095	235
48	2	3467	023
1223	3	2766	0235
1077	2	2419	23
1363	3	2328	35
691	0	2815	023
573	3	3065	035
729	3	2277	03
1001	5	2660	235
335	0	2898	0123
434	3	2524	235
1106	03	3296	35
300	0	2860	03
732	3	3296	35
600	3	2661	23
175	3	3325	23
557	3	2746	03
401	3	2735	235
56	5	3036	35
177	0	2504	023
698	3	2328	35
1917	3	2837	03
2129	3	2597	3
764	3	2863	03
148	2	3116	2
860	3	2290	23
208	3	2360	3
1593	3	2644	03
132	3	3294	3
1155	2	2735	235
337	0	3272	023
216	5	2447	0235
356	2	2735	235
289	0	2863	03
777	2	2735	235
327	5	2874	35
599	2	3417	023
1963	3	3184	35
355	2	2376	25
1310	3	2812	35
252	5	2578	0235
182	3	2572	35
505	2	2278	235
865	3	3300	03
566	3	2267	23
566	3	2264	03
202	3	2870	035
717	0	3434	023
869	0	2807	03
211	3	2790	35
774	3	3240	235
1923	01	3137	03
124	124	2408	23
247	3	2320	03
475	2	2290	23
1987	3	2713	23
62	2	3189	235
1255	3	2313	035
62	2	3186	235
760	3	2605	3
1304	3	2969	35
161	0	2452	0235
328	5	2447	0235
1502	3	3365	3
1124	2	2405	23
672	3	2522	3
672	3	2524	235
254	2	2405	23
202	3	2509	03
64	2	3186	235
1156	3	2607	023
1253	03	3336	3
935	3	2583	3
475	2	3186	235
603	3	3301	35
1234	3	2746	03
1883	3	2497	35
267	3	3391	23
269	3	3180	35
1884	3	2812	35
366	3	3430	3
955	2	2735	235
1577	3	3098	23
1526	5	2502	0235
3	0	3361	035
729	3	2489	03
696	2	3080	23
850	3	2627	3
2116	3	2729	0135
1121	3	2405	23
1074	2	2419	23
84	3	2679	03
197	2	2344	123
202	3	3127	3
525	2	2346	2
197	2	2348	23
1292	0	2898	0123
3	0	2852	0135
533	2	2527	23
449	2	2720	235
1838	3	2320	03
281	5	3027	235
250	5	3051	235
414	3	3001	03
326	3	3140	3
1638	3	2775	0235
952	3	2540	13
232	2	2735	235
998	3	2514	23
469	3	3359	35
362	0	2964	023
1464	3	2744	35
691	0	2807	03
1629	3	2284	23
904	2	3131	2
82	0	2990	03
728	3	2911	3
121	5	2564	035
1045	3	2328	35
794	3	2856	03
36	2	2452	0235
723	12	2640	23
692	3	2834	235
142	3	2764	23
305	2	2891	235
1089	2	2687	235
1671	12	2898	0123
1096	3	3440	35
1096	3	3442	35
1043	0	2717	03
425	12	2668	2
197	2	2502	0235
236	2	3413	235
960	2	3203	2
1976	5	2551	0235
84	3	2928	03
611	3	3267	013
405	3	2863	03
42	2	2968	23
15	2	3090	23
1218	5	3051	235
95	2	2586	25
95	2	2581	25
502	2	3417	023
1443	2	3186	235
532	3	2396	03
477	2	2766	0235
1198	2	2735	235
182	3	2569	35
2032	2	2898	0123
273	3	2567	03
273	3	2569	35
1616	03	2717	03
724	12	3089	235
675	2	3242	2
234	0	2831	03
641	2	3255	25
198	5	2328	35
441	2	3446	235
441	2	3448	2
292	2	2424	012
275	5	2744	35
263	2	3019	235
737	3	2964	023
207	03	3296	35
418	2	3013	25
1577	3	2629	345
806	3	2354	03
1380	3	3440	35
48	2	2316	123
1830	3	3212	123
791	0	2808	023
736	0	2622	023
140	0	2938	0
910	3	3296	35
442	0	2847	0123
277	5	2473	35
545	3	2264	03
309	3	2980	03
1261	03456	2618	0
1412	3	3028	03
40	0	2807	03
1117	3	2629	345
696	2	3186	235
108	5	2735	235
233	3	3147	3
359	2	3253	25
1760	3	2306	03
926	2	2493	2
201	3	2753	023
212	5	3274	235
444	2	3417	023
1476	3	3001	03
545	3	2738	03
428	3	2540	13
912	3	2503	13
377	0	2863	03
142	3	3374	23
672	3	3146	235
62	2	2290	23
667	0	2766	0235
488	3	2878	035
134	3	3283	023
900	2	3131	2
1126	3	2777	03
27	2	2405	23
1027	0	2902	03
468	2	3126	23
432	2	2818	123
153	3	3105	0135
849	3	2270	35
80	3	2902	03
532	3	2510	03
1727	3	3064	34
1242	3	3400	35
111	2	3289	0235
142	3	2337	3
113	2	2269	25
309	3	2340	3
577	3	3328	235
132	3	2454	3
186	3	2284	23
241	5	2634	35
2047	3	2569	35
682	0	2847	0123
1223	3	2863	03
1512	2	2988	23
838	2	2709	23
914	3	2677	035
287	35	2876	23
532	3	2722	03
1718	3	2667	03
186	3	2607	023
558	3	2546	023
400	2	3417	023
282	3	2614	35
278	0	2898	0123
89	3	2906	13
21	3	3370	023
1012	3	2705	023
138	3	3144	35
962	3	2692	123
231	3	2971	03
72	12	2825	235
28	12	2735	235
532	3	3296	35
1068	3	2717	03
532	3	2830	3
588	5	3051	235
413	0	2901	0
316	2	2279	2
323	3	2638	03
1593	3	3108	03
577	3	3374	23
28	12	2640	23
444	2	2735	235
463	2	2988	23
229	5	2730	235
543	34	2960	03
1603	3	2677	035
194	3	3212	123
444	2	2649	2
1472	2	2405	23
706	3	3399	23
323	3	2743	03
2176	3	2323	03
315	0	2760	03
9	2	2405	23
1044	3	3211	3
1	3	2930	0235
252	5	3051	235
1726	2	2405	23
1768	3	2830	3
568	0	3338	0
1638	3	2353	035
217	3	2301	03
490	3	3137	03
207	03	2717	03
1082	2	2405	23
699	34	2489	03
1815	3	2677	035
235	0	2837	03
298	5	2660	235
51	5	2735	235
558	3	3437	03
1058	124	3099	13
455	0	3268	0
306	3	3414	3
1534	2	2868	025
1943	2	2687	235
104	5	3052	235
1155	2	3253	25
516	0	2807	03
56	5	3184	35
329	5	3254	35
10	0	2766	0235
261	2	2720	235
197	2	2872	023
3	0	2898	0123
934	2	3253	25
373	3	2334	3
1189	3	2817	23
466	3	2277	03
532	3	3137	03
1000	3	2572	35
253	15	3133	35
643	2	3160	235
33	0	3272	023
334	3	2982	35
1267	3	2423	03
725	0	2938	0
872	3	2744	35
452	3	2631	03
422	3	2334	3
1213	3	2478	3
321	3	3357	3
163	3	2863	03
111	2	2452	0235
194	3	2848	035
382	2	2687	235
1374	0	2609	023
309	3	2510	03
481	2	3186	235
340	3	2787	3
499	3	2478	3
70	3	2405	23
219	03	2619	3
298	5	3030	235
1567	3	3137	03
296	0	2898	0123
76	5	2366	235
649	2	2424	012
85	5	2944	235
187	3	3330	3
552	3	2661	23
247	3	2742	03
638	3	2326	3
724	12	2825	235
1398	03	3398	35
542	3	2630	03
285	3	2312	35
586	3	3368	3
615	3	3360	3
1	3	3451	35
1	3	3453	035
15	2	2881	123
366	3	2605	3
655	3	2302	03
977	0	2456	03
187	3	2338	3
943	3	2264	03
919	3	3220	03
433	2	3051	235
587	3	2784	3
515	3	3049	35
275	5	3366	35
1539	3	2749	35
259	3	2964	023
1469	3	3187	23
263	2	3216	235
471	3	2763	3
186	3	3370	023
617	2	3126	23
467	3	3026	03
551	0	3109	0
1074	2	3005	23
1607	3	2661	23
341	3	3028	03
1636	3	2537	03
515	3	3464	03
557	3	3432	03
1276	2	2346	2
573	3	2597	3
461	3	2660	235
538	3	2677	035
135	2	3186	235
193	3	3427	03
110	3	3330	3
332	124	2681	23
689	3	3368	3
43	3	3304	23
1803	3	2567	03
248	5	2735	235
208	3	3299	23
672	3	3096	235
749	2	2290	23
123	3	2549	03
498	3	2329	03
744	3	3417	023
124	124	2842	013
442	0	2325	0123
293	04	3417	023
295	3	2572	35
941	3	2577	03
1013	3	2699	03
59	2	3449	235
623	3	2852	0135
1668	3	2410	03
126	3	2659	03
102	3	2270	35
169	3	3204	3
147	5	3234	35
8	15	2883	345
142	3	2660	235
428	3	2906	13
658	5	2483	5
113	2	3417	023
1262	2	2793	25
220	3	3064	34
1051	3	2497	35
701	2	2944	235
1228	3	3064	34
107	0	2766	0235
466	3	3428	03
285	3	3144	35
667	0	2452	0235
193	3	2654	03
72	12	3397	235
740	3	3370	023
379	0	2552	03
363	3	2562	3
67	3	2631	03
746	3	2614	35
409	0	2622	023
671	3	2688	03
763	0	3323	03
491	3	2487	23
207	03	3137	03
595	3	2764	23
193	3	2274	23
395	3	3001	03
587	3	2464	01235
2071	3	2677	035
1299	3	2980	03
213	5	2442	235
1074	2	2944	235
555	2	3253	25
1131	2	2662	023
442	0	2898	0123
1519	5	3027	235
789	0	3109	0
89	3	3064	34
194	3	2689	035
1	3	2621	035
1402	3	2790	35
32	15	2293	235
2090	03	2830	3
377	0	2675	03
1591	3	2966	03
15	2	3455	23
539	5	2585	35
106	3	2631	03
264	3	2263	03
341	3	2498	023
871	124	2311	23
43	3	2315	23
207	03	2779	03
230	0	2807	03
1666	0	2847	0123
126	3	2807	03
194	3	3312	03
1515	3	3367	03
74	5	2502	0235
712	2	3238	23
847	3	3054	35
382	2	3005	23
907	3	2731	035
1439	3	3133	35
186	3	2977	03
223	0	2867	02
418	2	2793	25
1085	3	2487	23
290	012	3137	03
1051	3	2813	35
559	2	3253	25
171	3	2781	03
494	2	2900	012345
182	3	2567	03
569	5	2660	235
443	2	2405	23
112	3	2567	03
124	124	3099	13
82	0	2717	03
1514	03	3101	013
1595	3	2478	3
2111	03	2830	3
1364	3	3055	35
497	3	3149	03
1488	5	2883	345
169	3	2526	3
1018	0	2715	0
1018	0	2716	0
1993	3	3201	35
272	2	3257	235
59	2	2989	235
334	3	2614	35
754	2	2348	23
82	0	2827	0235
212	5	3027	235
104	5	2632	35
1900	3	2848	035
556	0	3149	03
144	3	2605	3
142	3	2670	23
499	3	3061	35
132	3	3134	35
1015	3	2540	13
302	0	2863	03
242	5	2660	235
1155	2	3059	25
680	3	2439	03
974	3	2930	0235
1499	0346	2489	03
1580	3	2931	3
1131	2	2279	2
1364	3	3210	0135
490	3	2566	03
225	3	3054	35
827	03	2510	03
465	5	2517	35
865	3	2463	03
941	3	3100	013
611	3	3066	235
1735	3	3100	013
136	0	2609	023
288	0	2776	03
861	2	3186	235
192	0	2898	0123
192	0	2899	013
952	3	2906	13
152	2	3271	235
309	3	2392	3
952	3	2908	3
1146	3	3212	123
680	3	2659	03
587	3	2414	3
495	2	2424	012
1236	03	2572	35
1477	5	2270	35
2167	3	2746	03
138	3	2786	35
1672	03	2510	03
213	5	3275	235
313	3	2305	03
595	3	2337	3
378	3	3417	023
12	3	2542	023
925	3	2567	03
945	3	2284	23
324	5	3034	35
136	0	2867	02
1159	5	2328	35
709	3	3028	03
626	3	2333	3
1017	3	2392	3
194	3	2326	3
1198	2	3417	023
1190	0	2607	023
787	2	2639	2
1	3	2306	03
443	2	3203	2
1532	3	2258	35
1117	3	2573	13
1648	3	3001	03
446	3	2323	03
1497	3	2400	235
1004	3	2622	023
86	124	2311	23
669	3	2365	3
622	3	3251	013
304	3	2500	23
1367	3	2807	03
14	2	3188	2
531	2	2944	235
1470	0	2396	03
851	3	2271	3
975	3	2354	03
449	2	2825	235
1474	3	3001	03
546	2	2997	23
33	0	3226	023
1343	5	2660	235
124	124	3401	013
570	3	3406	3
350	2	2825	235
823	3	2540	13
69	0	3243	0
545	3	2370	03
59	2	2620	235
1719	3	3372	35
998	3	3035	235
671	3	2320	03
193	3	2807	03
948	2	2735	235
48	2	3151	023
82	0	2457	03
511	5	2382	235
124	124	2681	23
1249	3	2326	3
1146	3	2373	3
14	2	3334	25
1050	3	2960	03
773	3	3313	3
642	5	2790	35
133	2	2793	25
557	3	2277	03
70	3	3140	3
385	5	3307	0345
499	3	3213	3
104	5	2317	35
