# Supplementary material for: Environmental change makes robust ecological networks fragile
Source: Nat Commun. 2016 Aug 11;7:12462. doi: 10.1038/ncomms12462 (PMC4987532; doi:10.1038/ncomms12462)
Supplement: Supplementary Data 1 — Host-parasite networks and host extinction sequences in Avida experiments. The compressed archive includes the 100 co-evolved host-parasite networks and the host extinction sequences in the historical scenario. [file ncomms12462-s2.zip › Supplementary_data_S1/host_parasite_network_91.csv]

host_genotype	host_phenotype	parasite_genotype	parasite_phenotype
6	46	4094	016
1327	25	5048	012
2477	46	4087	06
266	12	4739	01346
349	6	5891	01346
519	6	4708	01346
1161	6	5612	0136
923	6	4368	0346
440	6	3621	016
1184	6	4837	0136
112	46	4934	06
1208	46	5489	01346
945	6	5382	06
1694	235	4772	3
1318	46	5161	06
971	6	4748	016
1365	36	6217	016
155	6	5800	06
792	46	4207	016
115	6	4612	036
538	46	5648	046
16	12	5948	0136
551	12	6235	135
230	46	4165	06
1193	46	5692	034
1744	6	4933	016
297	4	4340	046
1755	12	4319	01
1990	35	3676	036
322	25	4413	0126
1946	6	4520	01346
207	6	5935	126
2380	46	4308	0136
390	6	5003	036
2139	6	6233	01346
773	46	5830	016
790	4	6190	0346
916	46	5033	0136
648	46	3748	6
64	6	5508	6
93	6	5732	136
433	6	3732	01346
52	12	4918	016
1603	35	5917	015
188	125	4067	01346
132	12	3649	13
1282	46	4488	0146
1782	35	3819	0136
2081	6	3928	0136
71	6	5661	02456
1524	12	5866	0146
671	6	4051	01346
375	6	4217	06
2187	46	5223	034
1272	125	5344	012
1518	46	4628	0346
116	46	6190	0346
624	46	4331	036
1227	6	4331	036
1881	46	6014	046
1220	46	5848	06
104	46	5561	016
75	046	5126	06
392	02	5114	016
2242	6	3984	036
824	06	4754	06
1992	125	4193	01
280	12	5625	0135
193	15	4856	016
1082	6	4545	016
1518	46	5578	036
314	46	4980	0134
937	046	5658	036
766	46	5968	01346
329	6	4663	01346
688	4	5276	046
875	4	4391	0346
1508	25	5636	0456
331	4	4944	046
276	46	5256	06
65	6	3968	0136
67	25	4826	123
2454	6	5749	036
445	46	5759	06
704	4	4451	0134
956	0	5058	036
1040	25	4757	0135
883	6	4743	0136
847	4	5734	0146
320	4	4708	01346
605	125	3586	016
658	6	3648	01346
568	6	3625	0136
359	46	5283	01346
271	6	5454	136
511	35	3954	036
1570	0	5363	034
1460	12	5075	0136
1931	46	5848	06
539	4	4794	0146
1373	4	3732	01346
780	6	5799	036
1823	6	4216	046
3323	35	4441	123
560	46	4264	0346
319	4	5185	0456
851	6	4545	016
609	46	5505	06
2262	4	5476	046
1569	46	4638	046
2516	6	4790	016
2607	46	5637	016
793	6	4227	046
1050	6	4800	0126
340	1	6127	0136
40	3	5341	01346
1516	12	5481	0126
884	06	6109	016
216	6	4569	01346
506	125	4574	013
1771	4	4340	046
1330	46	4916	01346
176	46	4587	036
2188	6	5723	01346
96	6	3820	0146
836	46	5968	01346
1711	46	5653	046
2295	35	6023	3
554	46	6161	014
673	35	5994	034
573	6	5621	01346
569	4	4944	046
528	6	4113	016
2155	6	5400	06
2154	6	5454	136
950	46	5310	0134
143	6	6156	06
154	4	5907	01346
2760	6	4391	0346
559	35	5029	13
400	35	4917	0136
3000	6	4828	0136
1677	35	5167	03
306	6	5364	016
779	4	4294	0146
25	46	3891	0346
11	6	4577	036
795	6	4545	016
1407	0	3988	0136
661	125	5009	15
1573	25	5806	0135
70	6	4828	0136
536	46	6068	06
695	12	3870	1
274	35	3579	01346
64	6	4680	6
1114	46	4612	036
892	46	3943	016
2029	46	5958	06
1586	346	4082	0134
1821	46	4090	06
390	6	3566	016
179	46	3635	0134
1825	46	5716	0146
936	6	6241	01346
358	6	6145	036
734	12	4739	01346
455	6	3824	036
229	12	5383	0135
71	6	4224	01346
695	12	5870	01
113	4	5776	046
979	6	5235	01346
1410	6	3676	036
1958	0	3977	036
672	6	4373	0346
1572	6	4912	0346
2064	6	5504	036
1909	25	5724	012
1909	25	5727	02
1501	25	3957	0126
1162	6	4918	016
330	35	5240	0134
1900	6	3625	0136
1960	6	5774	0136
1567	35	4049	036
100	4	3544	014
358	6	4839	036
2216	6	6078	036
1183	25	4800	0126
338	12	3545	135
1821	46	4320	06
250	6	3589	0136
91	12	5933	016
792	46	4691	016
309	35	3990	3
309	35	3991	0136
1218	6	4261	0346
684	235	5313	036
730	46	4148	01346
306	6	4306	06
1023	12	6132	136
905	12	4030	016
1416	46	4349	016
310	35	4668	0136
154	4	6058	0134
2372	6	5928	06
1569	46	5017	06
1602	46	3785	0136
1919	6	6200	0136
991	6	5337	06
156	6	4227	046
1146	6	4870	016
341	12	5294	016
515	6	4366	36
325	12	5270	0136
689	46	5801	06
1194	6	3755	016
1811	4	4944	046
1867	46	3783	0346
643	6	4051	01346
1071	6	5788	06
2360	46	4861	046
502	6	5584	0146
1727	46	4520	01346
369	4	5425	014
429	46	4334	06
2569	6	5916	0346
830	12	6235	135
401	6	5848	06
478	6	3799	16
574	6	4828	0136
155	6	6175	036
417	46	5968	01346
2493	6	5824	016
396	46	3550	0136
753	35	3676	036
147	6	5653	046
1001	12	6217	016
602	12	6006	0134
1008	6	5640	06
454	46	5434	0134
918	125	4623	0136
753	35	5339	036
556	12	4393	012
248	046	4322	035
2465	6	5058	036
2459	6	4794	0146
666	46	4254	016
1130	6	3797	0346
621	125	5344	012
698	6	5166	016
1825	46	5339	036
3229	6	3858	01346
1381	6	5123	06
23	6	5753	0346
450	6	6003	036
1550	6	5738	0146
574	6	5177	0136
1408	235	5119	01346
1620	6	4051	01346
611	12	5830	016
1391	046	4789	0346
453	6	6114	0136
467	46	4376	01346
1296	46	4814	0134
2893	6	5230	016
802	46	3732	01346
674	4	4951	046
1907	6	5800	06
1283	346	4491	6
2350	46	4211	036
806	12	3872	016
586	46	4284	0136
586	46	4286	0136
1151	35	4308	0136
99	46	4214	06
992	6	3514	036
1031	46	5610	0134
298	046	5858	01346
1388	6	5308	06
1164	6	5504	036
2911	046	4313	0134
17	46	5004	06
238	235	5415	056
2158	6	3868	036
217	6	6134	036
620	12	5300	015
960	46	4944	046
1476	06	4911	0134
315	6	4986	01346
371	4	5202	46
2818	046	3835	06
3219	125	3844	01
179	46	5802	014
1032	12	3956	016
2168	12	4719	016
2691	1	5271	123
2284	3	3794	0346
931	25	4596	0135
2082	6	4566	0136
1000	235	3819	0136
1685	6	4870	016
1837	6	6092	016
131	25	5898	35
2985	46	5891	01346
1046	12	4922	01
2802	6	5605	06
335	6	5198	016
198	34	3652	0136
1136	46	4614	016
571	6	6005	0136
131	25	5903	015
1321	6	4488	0146
699	1	5225	1
427	6	4793	0136
822	046	5447	036
599	6	4299	013456
1235	046	4851	016
613	04	4605	036
886	46	5911	01346
442	3	5744	01346
1319	46	4428	016
950	46	4239	01346
238	235	3886	13
2143	46	4638	046
2616	0	4719	016
917	46	6206	034
678	6	4605	036
2163	36	3788	06
273	6	3943	016
264	6	4724	0136
1275	6	4035	136
1084	6	5756	0136
1817	06	6109	016
1134	6	4870	016
830	12	5373	016
1500	6	5750	0146
407	46	5891	01346
489	46	6179	036
3316	46	4311	01346
968	35	4425	0136
153	46	5968	01346
2154	6	4625	0346
1140	6	4733	0146
262	6	5440	016
332	46	4084	06
2222	06	4724	0136
570	46	5125	0146
3127	6	3968	0136
706	6	6007	036
1502	235	5922	0135
1705	6	4551	0156
155	6	4724	0136
1146	6	5440	016
549	6	5345	016
1671	235	5687	0346
558	6	4874	0346
180	06	5405	0
2861	6	4268	0346
2744	25	4757	0135
199	6	5664	036
1558	36	5426	016
1953	04	6007	036
945	6	3863	01346
190	3	5475	013
1646	046	5716	0146
752	6	4120	01346
1576	6	3530	0346
889	4	5557	0134
21	6	5457	06
21	6	5456	6
678	6	4590	01346
2280	6	5014	06
131	25	3535	35
469	6	4157	0136
825	46	4237	01346
3080	4	4347	014
883	6	5436	0136
564	6	4148	01346
2068	46	5102	0346
2201	46	3896	14
1418	46	4320	06
1227	6	6127	0136
190	3	4057	0136
465	25	5461	0126
439	6	5003	036
255	6	4547	016
580	6	4181	036
1551	46	5623	01346
626	46	4862	134
1443	6	4181	036
630	46	4771	016
2071	6	4935	036
2675	025	5119	01346
358	6	6155	016
807	6	4638	046
1370	125	6114	0136
308	6	4794	0146
904	46	5372	0134
1401	6	3591	56
1387	6	5304	0136
1005	25	5085	5
385	46	5687	0346
2134	6	4486	01346
2207	46	3998	036
1352	46	5740	0123456
1466	6	4086	06
696	46	5968	01346
470	04	4670	01346
2708	0	3947	0346
1044	46	6129	016
967	46	5258	016
878	12	4169	15
867	12	4273	01
101	6	5969	06
1050	6	5370	016
411	12	4582	01
2121	25	5303	05
2314	46	4542	016
61	25	5431	0135
55	0	4708	01346
182	46	4314	06
342	46	5941	01346
359	46	4708	01346
163	46	5408	6
1147	6	4427	036
265	6	3840	0146
110	6	5772	016
558	6	4137	06
230	46	4297	016
1407	0	4822	0136
475	3	5748	0136
1012	4	5125	0146
1814	6	4368	0346
259	4	4009	034
1397	0	4243	01346
2256	04	6041	01346
1047	6	5770	06
407	46	6149	46
141	6	3989	0136
358	6	4095	0146
66	46	4876	01346
2455	6	6007	036
223	06	5303	05
718	6	3868	036
1745	0	5697	0346
3301	4	4066	0346
2455	6	6009	016
1200	25	5903	015
417	46	5244	0136
2157	6	4732	06
1630	6	4331	036
376	6	5965	0136
273	6	3951	016
2641	46	5283	01346
190	3	5723	01346
544	25	3957	0126
368	46	3785	0136
386	6	4535	036
1775	4	3529	01346
188	125	5843	0136
1042	6	4401	06
123	4	5476	046
1186	04	4016	0134
991	6	5014	06
1506	6	4562	046
2180	35	3833	01346
1848	06	5566	0126
1585	6	4261	0346
1027	346	3635	0134
356	6	3596	016
427	6	4175	01346
819	6	4724	0136
643	6	5941	01346
1235	046	5671	06
188	125	5250	01
2240	0	4798	06
2108	3	5339	036
46	235	4484	036
1121	0	4153	06
2641	46	5066	01346
26	35	5886	05
278	4	5086	0146
793	6	4964	0136
433	6	5961	01346
2005	6	5781	016
369	4	6024	046
1132	4	4846	014
230	46	4638	046
117	6	5215	036
7	4	3833	01346
271	6	3797	0346
2645	046	6201	01346
1169	6	4779	0146
1801	046	3812	0346
963	06	5234	016
117	6	5687	0346
1834	235	6206	034
1460	12	5427	01
69	46	6073	016
363	35	4938	0136
1129	46	3762	06
391	46	5997	016
1354	6	3676	036
1113	1	3880	01
482	35	5832	0136
1239	46	5891	01346
1610	6	5370	016
113	4	3527	0346
708	6	5227	036
1204	0	4084	06
1202	4	4017	0146
1606	04	6175	036
1166	6	4211	036
2912	6	3626	06
125	1	3619	123
3272	6	5035	036
1794	6	4023	036
420	12	4823	2
2461	25	5607	012
1395	46	6206	034
3214	1	5644	123
1056	6	5018	016
299	25	5200	123
1056	6	5351	01346
1233	46	5613	01346
865	46	5705	0136
1210	46	5861	01346
1849	0	4214	06
350	6	4770	0146
1818	06	3510	0136
1278	4	3863	01346
323	46	4918	016
3016	46	4556	06
1299	46	5673	036
427	6	4796	013456
1046	12	4918	016
2491	6	3820	0146
336	46	4907	0136
432	46	5006	0346
209	6	4050	036
76	46	3708	036
700	6	4719	016
825	46	5911	01346
2033	6	6063	0346
434	12	5938	012
388	12	5270	0136
2224	6	5701	036
185	6	5550	06
883	6	4724	0136
870	6	4541	036
1080	04	6024	046
1299	46	3895	06
1740	06	5629	06
360	6	3648	01346
1744	6	6122	0136
520	12	4759	016
1591	12	5884	01
1595	25	3717	0126
1761	0	3762	06
1679	46	4927	034
170	4	6024	046
2573	6	5339	036
381	4	3833	01346
917	46	6210	034
333	25	5806	0135
585	46	6099	0134
2346	6	5848	06
991	6	4506	036
3171	125	6208	01
300	35	6112	0136
613	04	6041	01346
162	46	4986	01346
557	6	5858	01346
2605	235	3819	0136
180	06	5658	036
2214	6	3797	0346
1077	6	5628	036
2026	6	4050	036
1018	12	4064	0126
2524	6	6200	0136
1008	6	4320	06
393	046	3945	06
885	46	5114	016
1529	6	4378	06
1315	25	5803	35
1180	46	4658	0136
287	0	5661	02456
65	6	5857	01346
445	46	4318	016
1371	46	5014	06
1819	6	6042	06
2816	6	4587	036
607	6	3783	0346
799	6	5479	036
303	235	3933	034
1557	12	3873	01
849	6	3716	01346
65	6	3862	01346
2884	46	3943	016
1446	46	5994	034
3267	46	4382	036
1121	0	4769	013
513	46	5692	034
1468	46	3760	06
1422	6	4488	0146
203	46	4084	06
1919	6	3673	06
2132	6	5983	01346
600	46	3676	036
948	25	5314	0135
664	0	5093	0135
910	6	3599	0136
2466	6	3599	0136
2548	6	5772	016
759	46	4488	0146
448	6	4931	036
404	6	3510	0136
296	46	6074	016
1939	6	4215	6
1486	235	5489	01346
1562	12	5861	01346
447	125	5230	016
274	35	5597	5
425	46	4655	036
1578	6	6217	016
592	46	4681	016
2475	46	4660	0136
838	6	5270	0136
1865	6	4017	0146
714	2	5483	02
718	6	5516	0136
745	6	4334	06
2643	6	5348	0146
704	4	4569	01346
690	35	4688	0136
1705	6	4547	016
986	0	3763	016
313	35	4574	013
1260	3	3676	036
1823	6	4208	016
1119	6	3629	036
2286	6	6114	0136
272	46	5237	016
1595	25	3957	0126
1094	6	5748	0136
39	46	4373	0346
1731	46	6069	034
528	6	3900	016
584	6	6241	01346
2142	46	5134	016
832	46	5950	036
1587	35	5240	0134
720	125	4415	01
1786	6	4917	0136
560	46	4261	0346
266	12	4989	01346
1224	6	3909	06
561	12	4557	013
440	6	4336	06
514	6	5544	016
1685	6	4986	01346
551	12	4422	015
1119	6	3753	6
746	35	4157	0136
2312	46	4980	0134
438	6	4981	0136
270	46	5332	06
636	4	4704	046
7	4	3574	046
893	6	5549	06
2782	46	4297	016
101	6	4157	0136
524	1	4309	012
914	6	5392	06
2794	125	5104	016
113	4	4099	0346
4	6	4391	0346
1069	46	4914	046
18	6	4520	01346
48	1	4052	13
2110	12	4312	012
1392	6	5323	0136
192	6	5348	0146
146	125	6005	0136
291	46	3895	06
151	125	4851	016
1343	46	5630	036
1369	346	4051	01346
77	12	5369	01
22	46	4308	0136
1283	346	3799	16
489	46	4613	036
1816	0	5478	0
244	3	3731	0134
292	125	3985	01
318	6	4933	016
2542	6	4378	06
3251	6	4702	6
38	4	5185	0456
362	6	4683	06
3104	6	4806	06
996	46	5759	06
2689	4	5476	046
924	0	5019	01346
722	12	4681	016
637	25	3690	25
588	12	4759	016
787	46	5454	136
1677	35	5642	036
1085	6	5805	016
2392	46	4647	036
804	4	4869	01346
1104	6	6079	036
1381	6	4051	01346
3155	4	4583	0145
578	4	4590	01346
115	6	5555	0346
660	6	5584	0146
108	12	4708	01346
843	4	6014	046
732	4	3516	046
1900	6	3754	06
2774	6	3676	036
129	12	4347	014
2580	6	3762	06
322	25	5601	012
322	25	5607	012
2391	46	4488	0146
554	46	5891	01346
419	12	4696	01
1839	6	5716	0146
303	235	5464	0346
822	046	5076	036
1701	6	3843	0136
506	125	4344	0136
115	6	5313	036
1288	35	5165	345
1138	6	4363	01346
3003	0	4238	05
678	6	5084	036
1258	06	5880	06
2498	6	3676	036
314	46	4862	134
734	12	5683	0123
711	4	5750	0146
380	46	5692	034
1112	04	3813	06
1763	6	3797	0346
322	25	3960	0126
757	4	3833	01346
1090	12	5883	0135
1063	6	3701	01346
2669	346	4009	034
339	35	4913	01346
75	046	4775	016
390	6	5457	06
308	6	5961	01346
431	12	3565	016
1360	6	4331	036
511	35	3833	01346
839	6	4050	036
455	6	5112	036
3106	6	5954	06
926	125	4637	012
223	06	4029	036
1916	46	5241	04
468	125	4408	0136
503	46	6105	0134
125	1	4826	123
926	125	4639	2
1400	6	3881	036
474	6	4336	06
1798	25	3957	0126
552	35	4917	0136
33	46	4148	01346
2188	6	5712	06
343	12	5584	0146
645	235	3812	0346
912	35	4917	0136
432	46	4264	0346
991	6	3946	036
564	6	3706	06
905	12	6197	016
717	6	5142	01346
772	06	5542	013
68	46	3980	034
1209	06	5961	01346
1018	12	3957	0126
187	46	4308	0136
2687	04	4024	036
2556	3	6005	0136
2273	46	3785	0136
269	4	4944	046
489	46	5553	036
2775	36	6021	036
1769	6	3536	016
180	06	5648	046
686	4	3516	046
2232	3	6099	0134
1599	46	4148	01346
2695	12	5942	016
1152	6	5258	016
199	6	6024	046
1168	46	5970	06
53	46	4549	016
559	35	5019	01346
6	46	5642	036
303	235	6202	034
2479	46	4042	06
303	235	6207	03
303	235	6206	034
1399	35	4200	03
2572	6	5685	0146
2625	0	3822	016
748	4	4016	0134
1263	6	4642	01346
159	6	6220	036
103	6	4861	046
593	4	4670	01346
1238	6	4534	01346
345	12	4987	02
792	46	5265	016
401	6	5970	06
1309	35	4679	0345
459	235	4475	036
342	46	6211	01346
59	46	4968	06
512	12	4916	01346
1666	46	3728	016
1072	3	5315	036
335	6	4013	06
571	6	5265	016
152	36	5685	0146
1302	4	5750	0146
72	46	5304	0136
505	25	5303	05
1031	46	5968	01346
2631	6	5821	06
1901	12	4545	016
1769	6	5800	06
142	4	3863	01346
1115	46	5673	036
1670	6	5659	0136
1001	12	4518	016
283	46	5916	0346
1952	25	6224	0126
862	46	6074	016
12	46	5053	0136
782	12	3866	01
1756	6	4095	0146
1174	46	5916	0346
989	46	3732	01346
1092	25	5085	5
1877	12	5678	0136
851	6	5630	036
1261	04	4213	016
245	46	3673	06
129	12	5304	0136
2919	6	4995	0146
2819	6	5878	016
189	46	4392	0146
2415	4	3516	046
972	6	5985	0136
1141	12	4853	134
1205	46	5702	06
2018	0	3547	016
959	6	5532	06
930	46	5099	06
10	46	4051	01346
653	3	5159	03
2841	6	5035	036
520	12	6077	01
9	12	5461	0126
1536	0	4903	0
2188	6	3832	046
695	12	5390	01
1671	235	3550	0136
411	12	3903	0136
157	6	4408	0136
2950	6	4499	06
163	46	4215	6
1730	35	3988	0136
1984	6	5954	06
1593	6	5058	036
2758	46	4488	0146
947	35	4251	03
1576	6	5184	03456
674	4	4201	046
1258	06	3510	0136
648	46	5648	046
2728	6	6119	06
1644	46	5347	016
1971	6	4488	0146
341	12	5804	016
456	3	5039	0134
558	6	6063	0346
1121	0	6206	034
1455	6	5345	016
1684	6	3676	036
1603	35	4029	036
1016	6	4215	6
1773	46	3911	016
1265	046	4009	034
25	46	5659	0136
139	6	3648	01346
579	125	6114	0136
530	25	5021	0135
343	12	5122	12
786	46	6179	036
1069	46	4297	016
55	0	5283	01346
2693	6	5234	016
2021	12	5830	016
879	235	5690	0136
445	46	6000	0136
259	4	5289	014
2694	6	4562	046
205	6	5738	0146
1751	46	5346	06
1611	25	5192	35
622	6	4219	0346
388	12	5527	016
22	46	4082	0134
438	6	5302	0136
920	125	5345	016
1880	3	6005	0136
2643	6	5961	01346
66	46	3648	01346
388	12	5528	01356
2752	6	6241	01346
145	6	3615	01346
455	6	4378	06
38	4	5283	01346
821	3	5723	01346
467	46	5566	0126
874	4	6039	34
1331	12	3873	01
453	6	3618	016
399	46	5566	0126
453	6	3613	016
2813	6	6049	036
450	6	3984	036
409	025	6206	034
191	12	4081	0135
2369	0	4397	0
291	46	5070	06
370	46	5246	034
987	6	4774	0146
598	4	5289	014
2640	6	4488	0146
489	46	3916	6
657	6	4294	0146
2217	25	6157	35
272	46	4068	036
1785	6	3686	06
2712	46	3694	0146
299	25	5682	123
2918	12	4696	01
1666	46	5848	06
879	235	4130	01346
440	6	4954	016
77	12	4419	016
756	6	5076	036
2193	3	5610	0134
1530	03	4861	046
473	46	3853	016
529	46	4120	01346
325	12	5654	0136
1623	46	4918	016
1647	6	4376	01346
418	35	4431	036
22	46	5149	06
1772	6	3914	0346
1254	235	6065	0346
735	4	4391	0346
1809	6	4900	036
1254	235	6062	0135
633	4	5758	0146
2803	06	5234	016
2067	6	4027	06
2823	6	4499	06
178	46	4178	06
1068	6	4376	01346
335	6	4017	0146
589	12	6192	01346
521	6	6004	046
228	1	4673	01
335	6	5544	016
1261	04	5279	046
380	46	5687	0346
743	25	5913	0135
488	046	4903	0
201	6	4248	016
2489	6	4331	036
2725	46	4026	016
1130	6	5454	136
472	12	3774	01
1480	12	4719	016
1033	4	4619	01346
1162	6	5858	01346
955	6	3884	06
1178	6	5104	016
784	4	5348	0146
778	46	3833	01346
5	4	5279	046
179	46	4347	014
3225	6	5228	046
562	12	5962	0134
1214	046	3658	0136
856	046	3762	06
2155	6	4331	036
186	4	5125	0146
261	25	4232	12
1034	6	5123	06
774	4	6037	34
1012	4	6096	046
1465	3	5039	0134
976	36	4427	036
172	6	5265	016
1576	6	3889	046
2392	46	3579	01346
630	46	5114	016
2611	046	5450	04
642	0	5169	01
412	46	4944	046
308	6	3968	0136
835	35	4148	01346
652	6	4544	016
681	6	4011	06
495	6	3541	0136
3094	46	4612	036
660	6	5716	0146
124	6	4157	0136
135	46	4934	06
2528	25	5579	0135
477	46	5961	01346
376	6	5234	016
71	6	4844	0256
2336	46	4862	134
496	46	4262	16
975	25	5303	05
310	35	5756	0136
465	25	6204	012
435	6	3819	0136
102	46	5605	06
630	46	5230	016
797	6	4708	01346
1142	12	4759	016
210	046	3626	06
592	46	3611	06
329	6	6241	01346
57	6	4547	016
726	46	5352	06
508	6	3720	036
846	25	5724	012
684	235	4370	0346
2457	6	4017	0146
286	35	4658	0136
1641	46	5648	046
266	12	3559	0136
177	46	5921	016
965	46	4652	0146
812	6	5076	036
342	46	4051	01346
1370	125	4819	016
307	6	4520	01346
1017	12	6241	01346
46	235	5452	02
673	35	4313	0134
825	46	3547	016
1149	6	5936	036
147	6	5525	06
603	46	4010	0136
1707	25	4722	35
857	6	5769	036
811	6	5631	036
415	12	3735	01
854	46	4405	0136
1269	25	5200	123
759	46	4263	0134
1150	46	6212	016
646	125	4406	016
2018	0	3550	0136
1450	46	5667	0134
1216	6	4808	036
499	6	4886	0136
623	46	4428	016
2301	46	4682	016
1769	6	5902	036
294	6	4214	06
695	12	5387	01
419	12	5646	01
450	6	3500	06
480	4	3833	01346
2213	46	4042	06
1071	6	5283	01346
208	46	4748	016
2901	46	3579	01346
318	6	6114	0136
283	46	4035	136
1517	6	4499	06
568	6	4691	016
2650	04	5299	013456
1945	46	6196	036
482	35	3819	0136
2422	6	3613	016
190	3	4157	0136
190	3	4156	013
511	35	4906	0135
2763	04	5182	01346
2716	6	6007	036
1509	6	4541	036
214	12	4531	01346
672	6	3797	0346
682	35	5413	05
321	36	3586	016
2679	235	4828	0136
1663	35	4157	0136
168	6	5765	06
435	6	5119	01346
2942	6	5499	0136
3155	4	3635	0134
496	46	4883	016
1269	25	5199	123
550	235	3819	0136
2188	6	4057	0136
1729	6	3911	016
1758	6	5044	036
538	46	4706	036
2005	6	5061	016
1079	0	4590	01346
384	06	5658	036
83	12	5542	013
1170	6	4908	06
429	46	4711	06
1045	6	4699	046
664	0	3797	0346
1043	35	3550	0136
1263	6	4057	0136
21	6	4363	01346
2039	46	5956	046
2268	235	4002	13
301	46	4086	06
1239	46	4457	0134
138	4	4347	014
986	0	5900	016
318	6	5999	016
1	6	5770	06
802	46	3862	01346
3196	46	5701	036
12	46	4552	0134
548	6	3851	06
641	6	3920	036
1216	6	4181	036
70	6	5770	06
1427	125	4415	01
238	235	4844	0256
755	12	5297	016
2753	046	4998	0346
940	6	3676	036
329	6	4531	01346
1275	6	5814	036
1669	6	5017	06
1379	35	5917	015
568	6	5279	046
568	6	5276	046
589	12	3566	016
1243	6	4245	01346
568	6	5275	046
1789	6	4691	016
1040	25	5720	135
1291	6	3626	06
455	6	4754	06
452	235	5512	036
803	46	5205	046
421	125	5114	016
1195	12	5452	02
1632	6	5608	0136
2206	35	5085	5
425	46	3956	016
2059	4	6152	046
918	125	4751	0136
1225	4	6014	046
467	46	5003	036
835	35	3696	01346
1354	6	5821	06
1199	6	5166	016
262	6	5096	016
419	12	4834	013
1102	46	4009	034
984	6	4593	046
2620	46	4165	06
1166	6	4222	036
1704	06	4683	06
132	12	4724	0136
563	46	3527	0346
749	6	5584	0146
358	6	5403	036
1922	46	3676	036
1050	6	6234	036
2006	35	5883	0135
1450	46	3635	0134
1615	46	4874	0346
17	46	4754	06
842	35	4158	0135
1535	34	5901	036
291	46	5673	036
958	46	5309	01346
666	46	4030	016
298	046	5754	0134
485	46	5027	016
1932	4	5911	01346
782	12	3603	01356
440	6	5779	016
8	35	4791	01346
138	4	5798	0134
396	46	6177	0136
1217	04	4944	046
2739	6	4602	0146
137	6	4414	01346
81	6	4077	06
65	6	3732	01346
1611	25	6168	35
621	125	6092	016
1178	6	3934	036
127	4	5891	01346
46	235	4261	0346
2196	035	6206	034
446	46	5313	036
1046	12	5145	15
2007	04	4239	01346
342	46	5331	0146
1142	12	5566	0126
1021	36	6217	016
717	6	5494	01346
412	46	4681	016
679	6	4825	016
1618	36	6007	036
843	4	3527	0346
711	4	3862	01346
336	46	5114	016
969	12	3726	016
1343	46	5059	046
3115	6	3797	0346
1192	6	5690	0136
379	35	4710	0135
837	6	3884	06
619	46	4638	046
2105	046	4023	036
1135	46	3579	01346
1001	12	5134	016
510	25	4448	0125
653	3	4818	03
1628	46	6037	34
359	46	3755	016
2896	46	5595	034
377	6	6115	016
420	12	4438	1
1803	6	5477	046
1142	12	4763	01
622	6	5539	06
589	12	4486	01346
1738	3	4010	0136
1844	1	5644	123
991	6	5334	06
296	46	4266	06
323	46	5612	0136
30	235	5555	0346
333	25	4232	12
1609	0	5014	06
276	46	5754	0134
1334	0	4337	0
2503	6	4075	016
1257	6	3599	0136
521	6	5397	0136
1689	46	4030	016
1402	46	3762	06
209	6	4773	016
454	46	4354	036
279	6	5716	0146
380	46	5215	036
272	46	3838	036
377	6	4433	06
438	6	3780	036
1421	6	5979	016
618	6	4030	016
549	6	5947	016
275	4	4631	0146
1736	46	3575	06
759	46	5698	046
126	25	6067	12
2026	6	4391	0346
296	46	5457	06
2332	6	5304	0136
1144	6	4856	016
485	46	3713	016
558	6	4374	0346
81	6	5615	06
272	46	5598	036
161	6	3594	0136
1064	46	3668	01346
98	6	4130	01346
286	35	5608	0136
440	6	5519	016
2060	35	5642	036
1003	6	4331	036
564	6	6079	036
1075	6	4488	0146
2032	12	4393	012
247	6	5460	0126
462	6	4562	046
356	6	4297	016
2081	6	4488	0146
991	6	5471	06
511	35	4157	0136
1642	6	5050	036
2642	46	4057	0136
2457	6	5198	016
322	25	3717	0126
944	46	4488	0146
1613	4	5546	034
1239	46	4576	036
395	35	5050	036
1588	1	5997	016
1534	46	3952	036
1171	6	5861	01346
787	46	4261	0346
2449	12	5933	016
2252	6	5278	046
845	6	5812	016
132	12	5439	015
704	4	5182	01346
292	125	6127	0136
2074	6	6036	0136
2553	46	5688	016
390	6	4137	06
727	6	4644	036
198	34	4017	0146
515	6	4876	01346
534	46	5928	06
2155	6	5780	06
266	12	6047	0135
319	4	5283	01346
698	6	5770	06
260	12	4852	0136
2383	4	4174	0346
1845	35	5806	0135
867	12	4630	016
365	12	4208	016
47	0	4238	05
1128	46	5642	036
1276	6	3676	036
224	12	4751	0136
582	46	4754	06
9	12	4759	016
619	46	6223	046
259	4	5667	0134
483	46	5759	06
633	4	5993	014
1978	46	4282	06
778	46	6227	016
554	46	4014	24
778	46	5240	0134
40	3	3824	036
3296	6	4408	0136
1415	6	3895	06
44	46	4935	036
638	46	4614	016
1149	6	4895	036
519	6	6041	01346
994	12	4409	01346
1565	6	4587	036
295	6	4074	036
296	46	3809	046
1368	4	5911	01346
912	35	6112	0136
1399	35	3744	03
1080	04	5189	046
1980	46	5455	0134
520	12	5005	016
1772	6	5309	01346
2001	6	4459	036
1346	6	5821	06
2161	6	4949	0136
1672	6	4262	16
1013	46	6198	0346
1448	46	4282	06
21	6	4137	06
558	6	5001	036
289	4	4103	01346
433	6	3968	0136
351	046	4724	0136
395	35	4195	03
2757	6	4391	0346
374	6	5997	016
2046	35	4308	0136
68	46	4313	0134
1757	6	3884	06
925	35	5183	03
927	6	5861	01346
1719	1	5317	0135
192	6	4401	06
411	12	5543	013
73	6	3918	06
11	6	5799	036
713	35	4441	123
132	12	4739	01346
483	46	4436	016
629	125	4422	015
908	6	4874	0346
1096	046	4087	06
322	25	3957	0126
3324	46	5114	016
715	04	4980	0134
507	6	4148	01346
218	6	4129	01346
862	46	5003	036
416	6	6024	046
258	6	4869	01346
19	46	5852	0136
245	46	6200	0136
479	4	4223	01346
1717	0	4238	05
237	06	3787	06
1083	6	4320	06
353	046	4907	0136
675	4	3722	0346
406	046	4297	016
2925	6	5053	0136
1614	46	4227	046
1594	6	5555	0346
2557	6	6114	0136
874	4	3655	034
1701	6	4650	0136
1030	46	4030	016
2506	6	5744	01346
84	12	4547	016
1354	6	4269	036
1845	35	5203	135
212	6	5294	016
1155	46	4010	0136
1674	4	5750	0146
328	25	5803	35
389	6	5449	01346
1029	125	3700	035
1669	6	6089	06
717	6	5489	01346
2179	025	5119	01346
1024	6	3868	036
1074	12	4162	01
2067	6	3785	0136
1065	46	4634	016
1433	1	5997	016
197	35	4082	0134
201	6	5685	0146
238	235	5270	0136
688	4	6014	046
401	6	4419	016
917	46	3572	06
1169	6	5341	01346
459	235	4029	036
1099	36	5551	0146
1333	46	5911	01346
2745	6	5714	0146
991	6	4499	06
579	125	5052	013
661	125	5569	15
1373	4	4538	01346
318	6	4544	016
1972	35	5613	01346
459	235	6062	0135
559	35	3958	0134
387	4	4017	0146
685	046	3862	01346
607	6	4483	01346
1388	6	6050	036
998	46	4640	0134
13	6	5899	06
1510	25	5021	0135
1167	46	5455	0134
200	4	5064	0346
1225	4	3527	0346
748	4	6041	01346
548	6	5014	06
691	46	5911	01346
307	6	4297	016
439	6	3932	0126
485	46	4068	036
58	46	5749	036
1836	6	4700	046
1621	046	4370	0346
297	4	5655	04
962	6	5961	01346
997	46	5114	016
82	4	4016	0134
450	6	3868	036
102	46	4082	0134
527	12	4759	016
541	6	4719	016
9	12	3826	016
1168	46	3586	016
1366	6	6005	0136
929	6	5642	036
1925	0	4433	06
65	6	5961	01346
991	6	4894	036
391	46	4199	016
2078	235	3550	0136
1016	6	4702	6
122	6	4488	0146
3236	6	5673	036
99	46	5645	036
280	12	4312	012
99	46	5642	036
286	35	5613	01346
286	35	5034	01346
391	46	3871	0456
3035	46	5759	06
461	6	4784	046
191	12	3727	01346
673	35	5754	0134
519	6	3654	016
760	235	3933	034
26	35	5269	03
328	25	4722	35
741	46	5685	0146
131	25	5421	35
705	4	4243	01346
2248	235	5699	034
3169	46	5275	046
2747	46	5642	036
1	6	4946	016
1045	6	5525	06
918	125	4755	0135
465	25	5566	0126
712	6	4545	016
275	4	5940	014
400	35	4422	015
1539	6	5673	036
907	6	5440	016
189	46	4051	01346
728	25	5314	0135
259	4	3635	0134
63	6	5892	0346
872	46	3943	016
2069	46	4559	036
261	25	5433	0135
407	46	3753	6
484	46	5651	036
550	235	3833	01346
1352	46	4157	0136
46	235	3797	0346
672	6	4261	0346
356	6	4918	016
1352	46	4917	0136
2506	6	5861	01346
368	46	6193	46
3091	6	4497	6
705	4	4017	0146
2039	46	5716	0146
747	025	4907	0136
1387	6	5553	036
1930	46	5241	04
1095	6	3968	0136
2146	6	4895	036
2877	3	5968	01346
22	46	3976	0134
630	46	4508	16
33	46	3705	0146
3161	6	4212	016
303	235	5322	034
194	46	4650	0136
1080	04	5068	0136
1266	25	5085	5
2305	0	5811	036
326	6	5502	0346
1007	04	6185	0346
1627	6	5335	0146
26	35	5777	03
1519	6	5014	06
122	6	4622	01346
917	46	4388	06
1141	12	6170	0134
863	6	4261	0346
2781	6	4691	016
105	125	6217	016
687	6	4532	01346
279	6	4895	036
1886	125	5068	0136
550	235	4769	013
368	46	5559	04
475	3	5042	0134
3149	46	5968	01346
739	46	3952	036
2951	46	4638	046
1983	04	6000	0136
572	6	5916	0346
2167	12	3680	012
1587	35	4157	0136
556	12	6084	01
1464	235	5107	034
691	46	5685	0146
248	046	6117	036
99	46	5787	06
342	46	4488	0146
116	46	5692	034
606	6	3668	01346
189	46	3702	0134
113	4	4444	04
2649	12	5942	016
1356	6	4739	01346
838	6	4566	0136
18	6	5485	016
538	46	3748	6
2085	12	5866	0146
520	12	3944	016
1422	6	4044	0146
2037	46	5584	0146
1035	6	5076	036
310	35	6108	0136
1295	0	3630	0136
499	6	4378	06
83	12	3538	0136
1063	6	4770	0146
221	6	5378	06
388	12	4208	016
1246	46	3692	036
2970	6	3919	3456
188	125	5348	0146
520	12	5942	016
301	46	4683	06
178	46	4419	016
1436	6	5861	01346
2966	46	4342	06
2381	0	4320	06
1506	6	4211	036
3004	25	3957	0126
708	6	5707	036
52	12	4313	0134
1887	6	4311	01346
46	235	4990	0346
1374	4	6161	014
8	35	3850	0136
19	46	5965	0136
2250	6	4806	06
623	46	3731	0134
851	6	4326	016
705	4	5914	0346
1264	6	4806	06
2062	46	6104	01346
138	4	4849	014
381	4	5837	01346
75	046	5724	012
91	12	5103	016
737	6	4472	01356
720	125	3855	15
102	46	4419	016
608	6	4617	01346
2161	6	4825	016
584	6	5151	01346
165	6	4683	06
64	6	3607	0146
807	6	5476	046
832	46	4051	01346
266	12	4255	01346
212	6	5283	01346
647	6	5489	01346
272	46	4645	0126
1213	06	4094	016
1452	6	5715	01346
1409	1	4656	0135
3252	6	4724	0136
2210	46	4640	0134
1106	6	5298	0146
1207	6	3589	0136
963	06	4148	01346
427	6	3587	036
2863	6	5905	036
1483	36	3500	06
2046	35	4917	0136
877	6	5613	01346
3014	46	5907	01346
650	46	5844	0136
136	46	3552	01346
90	6	6124	06
440	6	4207	016
282	6	3779	0146
613	04	6038	036
930	46	5928	06
3010	34	5489	01346
2431	6	5504	036
987	6	5719	016
335	6	4227	046
16	12	3699	136
843	4	5276	046
508	6	5486	036
3033	6	3819	0136
2511	46	5759	06
358	6	5652	036
351	046	6044	03
68	46	5858	01346
3055	46	3572	06
965	46	4173	06
3112	6	4378	06
2234	46	4064	0126
617	235	5934	0346
2761	46	4947	06
406	046	5240	0134
274	35	6093	0136
303	235	3816	03
1033	4	5820	0346
2051	6	5800	06
839	6	4628	0346
2171	12	4363	01346
839	6	4625	0346
321	36	4652	0146
378	35	5645	036
1764	046	3698	06
1174	46	5553	036
1269	25	4124	135
360	6	3780	036
291	46	5658	036
709	46	4029	036
1149	6	3676	036
587	6	6021	036
385	46	3550	0136
443	6	5880	06
1298	35	5926	03
81	6	5486	036
831	1	5635	016
1558	36	5292	06
251	4	3530	0346
591	125	6114	0136
1725	06	4495	0346
499	6	5004	06
119	12	5882	13
1329	6	3797	0346
693	25	6144	0135
58	46	4806	06
1815	6	3952	036
1187	46	4837	0136
455	6	4047	06
481	25	6076	5
2489	6	6127	0136
1356	6	4874	0346
917	46	5712	06
300	35	5257	0136
673	35	5858	01346
469	6	3833	01346
266	12	5311	016
1153	46	4017	0146
8	35	5593	01346
2549	46	3971	0346
2238	6	3799	16
988	6	5801	06
664	0	3917	03
765	4	5272	4
239	46	5881	046
2566	6	3519	046
205	6	5961	01346
205	6	5967	01346
2678	6	3579	01346
238	235	5283	01346
1910	6	6024	046
1238	6	5622	0136
495	6	4852	0136
578	4	5911	01346
1955	6	5313	036
245	46	4754	06
730	46	4284	0136
245	46	4752	06
445	46	3611	06
1893	125	6208	01
520	12	4503	016
1055	6	5462	01346
1178	6	4267	06
1354	6	5570	06
1306	12	3826	016
1537	6	5811	036
862	46	4759	016
2014	6	4910	016
70	6	4949	0136
98	6	5306	01346
187	46	4082	0134
1751	46	5954	06
1203	4	4016	0134
2048	6	4894	036
416	6	3899	0136
75	046	4903	0
913	06	3547	016
1222	46	4619	01346
521	6	6127	0136
230	46	5019	01346
1963	6	3618	016
1044	46	4942	016
138	4	5891	01346
1840	046	4797	036
438	6	5306	01346
811	6	5629	06
935	6	3968	0136
61	25	4232	12
1099	36	5076	036
141	6	6122	0136
69	46	5106	06
336	46	4638	046
471	6	5843	0136
1496	46	4320	06
2773	6	3586	016
518	12	4690	0134
637	25	4274	235
370	46	4407	04
724	6	4562	046
1254	235	3557	0135
1388	6	4605	036
518	12	5053	0136
90	6	5504	036
1257	6	4813	0136
577	6	5187	016
312	35	3599	0136
2126	46	5304	0136
98	6	3648	01346
1218	6	5454	136
950	46	4876	01346
607	6	5440	016
869	6	4767	046
1720	12	5270	0136
378	35	4343	034
822	046	4481	046
970	25	5317	0135
830	12	4918	016
709	46	5687	0346
17	46	3689	06
81	6	5375	036
739	46	5125	0146
1122	46	3829	016
1647	6	4256	01346
289	4	5182	01346
393	046	5942	016
315	6	3918	06
953	4	3863	01346
1306	12	5952	016
3304	25	5548	015
184	46	3728	016
2978	25	5917	015
779	4	5489	01346
685	046	6104	01346
192	6	5843	0136
3012	6	5308	06
2065	3	5588	013
3018	46	6217	016
117	6	3550	0136
980	46	5270	0136
2097	6	3954	036
664	0	5916	0346
1576	6	5064	0346
665	4	4473	04
341	12	5427	01
773	46	3943	016
21	6	4743	0136
1322	6	5014	06
306	6	5848	06
55	0	4350	0136
1056	6	5715	01346
6	46	4545	016
1409	1	5968	01346
618	6	4614	016
265	6	5479	036
756	6	5188	016
913	06	5308	06
986	0	5663	016
680	046	5505	06
1627	6	5584	0146
2097	6	4057	0136
3039	6	4219	0346
1529	6	5821	06
1578	6	5345	016
1096	046	4558	06
2038	6	6041	01346
1995	6	3648	01346
351	046	4600	0
1357	4	4861	046
557	6	5753	0346
1116	6	6156	06
805	46	5071	6
335	6	5298	0146
753	35	5112	036
744	12	3566	016
1738	3	6158	013
549	6	4278	0136
901	6	5234	016
528	6	5805	016
391	46	6130	06
558	6	5463	016
970	25	5089	0135
239	46	4944	046
831	1	5997	016
394	6	5239	036
568	6	4218	046
1247	6	4436	016
339	35	4650	0136
21	6	5693	036
1191	46	4739	01346
81	6	3720	036
267	25	4568	5
612	46	5673	036
628	35	4539	036
1238	6	5961	01346
49	6	4872	036
1916	46	4165	06
896	35	3676	036
230	46	4783	016
2829	25	4296	012
550	235	5119	01346
973	35	4539	036
75	046	3822	016
1883	6	6028	0136
521	6	3523	06
1509	6	6117	036
94	6	5961	01346
1970	6	6115	016
3325	46	3748	6
179	46	5891	01346
570	46	5945	06
326	6	4311	01346
1658	4	5019	01346
1978	46	4640	0134
1513	46	3833	01346
887	135	4338	0136
99	46	5406	06
1074	12	3849	0136
1120	6	5174	016
2713	6	3626	06
350	6	5715	01346
1997	46	4559	036
1439	6	5197	06
438	6	3648	01346
1348	06	3764	016
674	4	6010	046
2546	04	4944	046
2328	46	5304	0136
661	125	6208	01
1835	25	4596	0135
145	6	5997	016
336	46	5019	01346
668	6	4222	036
1996	46	4634	016
1029	125	6208	01
1120	6	4562	046
104	46	4259	016
303	235	5107	034
303	235	5108	0346
1142	12	6205	0136
1159	6	4196	0136
1663	35	5022	0136
719	35	5172	036
2887	2	4309	012
1251	4	5677	0134
1251	4	5676	04
788	46	4531	01346
1391	046	3833	01346
763	46	5823	0136
139	6	4743	0136
431	12	5221	016
747	025	5019	01346
723	12	5290	1
761	04	3781	0
2219	12	3967	01
2667	6	5572	06
433	6	4534	01346
457	6	3952	036
551	12	4918	016
1561	6	4486	01346
849	6	4794	0146
799	6	5961	01346
63	6	5064	0346
760	235	5464	0346
867	12	5933	016
67	25	4441	123
1288	35	6127	0136
140	6	5275	046
2078	235	4852	0136
62	125	4592	01356
1016	6	5408	6
2510	6	5023	0136
1254	235	3550	0136
1619	46	5968	01346
1603	35	6185	0346
421	125	6213	01
422	25	5085	5
101	6	4913	01346
48	1	6208	01
1330	46	5367	0346
1505	6	5880	06
2179	025	3819	0136
346	4	3516	046
554	46	5667	0134
1104	6	4051	01346
[truncated: 1,200 more rows]
