# Supplementary material for: Environmental change makes robust ecological networks fragile
Source: Nat Commun. 2016 Aug 11;7:12462. doi: 10.1038/ncomms12462 (PMC4987532; doi:10.1038/ncomms12462)
Supplement: Supplementary Data 1 — Host-parasite networks and host extinction sequences in Avida experiments. The compressed archive includes the 100 co-evolved host-parasite networks and the host extinction sequences in the historical scenario. [file ncomms12462-s2.zip › Supplementary_data_S1/host_parasite_network_92.csv]

host_genotype	host_phenotype	parasite_genotype	parasite_phenotype
449	034	1706	01
366	01235	1743	0
558	0135	1431	01
366	01235	1745	01
59	02345	1536	013
694	01235	1719	03
116	02345	1376	01
258	01235	1337	3
344	0235	1804	0
822	0135	1331	05
614	01235	1675	3
205	025	1896	0
733	01235	1950	0
27	01235	1393	01
366	01235	1189	01
70	025	2163	01
353	02345	1922	01
102	02345	1531	03
35	0235	1712	01
630	01235	1782	0
222	01235	2003	0
652	0235	1959	0
621	023	2144	03
344	0235	1331	05
187	02345	2051	0
187	02345	2052	0
69	01235	1272	01
1037	01235	1185	01
541	0235	1302	01
36	0135	1500	03
46	01235	1396	01
909	01235	1181	3
313	013	1839	013
63	01235	2090	01
63	01235	2091	0
469	034	1373	01
194	025	2062	01
121	01235	1925	03
862	0135	1766	3
235	01235	1341	01
462	0235	1544	0
617	034	2062	01
433	0123	1537	03
287	034	2052	0
266	0235	1380	01
217	01235	1980	013
537	0235	1347	0
274	01235	2043	0
399	01235	1324	01
41	01235	1847	03
93	01235	1810	01
385	01235	1683	0
117	01235	1807	03
153	02345	1652	01
153	02345	1654	01
254	0123	1661	03
35	0235	2125	0
93	01235	2134	1
561	01235	1347	0
808	025	1714	0
306	0235	1848	03
410	0235	1311	0
366	01235	2052	0
1018	01235	2182	01
214	01235	1191	0
58	01235	1778	01
386	01235	1399	0
836	0235	2144	03
80	01235	1384	0
143	0235	2076	03
723	01235	1358	0
23	0235	1177	0
143	0235	2078	03
582	01235	1592	01
108	01235	2100	0
12	025	1658	0
21	01235	1592	01
476	01235	1906	3
738	03	1424	0
512	0125	1357	0
160	01235	1898	01
155	015	2053	0
221	01235	1485	01
151	02345	1606	013
116	02345	1960	01
116	02345	1966	03
116	02345	1964	03
204	01235	1984	015
948	01235	1363	05
805	0123	1832	0
457	0135	1402	0
467	01235	1185	01
503	0123	1536	013
377	02345	2052	0
234	01235	2093	01
452	0235	1302	01
80	01235	1628	01
467	01235	1439	01
209	0235	1988	0
373	01235	1311	0
203	01235	1651	01
41	01235	1662	0
302	01235	1646	0
335	0235	1513	0
166	01235	1310	01
516	02345	1373	01
194	025	1300	0
662	0135	1272	01
506	01235	1262	01
693	0135	1719	03
40	02345	1961	0
48	02345	1456	03
28	0125	1554	01
576	035	2040	0
84	125	1679	01
153	02345	2117	0
49	0135	2128	01
108	01235	1588	01
729	0235	2182	01
27	01235	1724	01
27	01235	1726	01
664	01235	1601	03
217	01235	1429	01
63	01235	2087	01
600	01235	1570	013
334	025	1943	01
193	0135	1337	3
27	01235	1345	01
27	01235	1341	01
575	01	1989	01
1057	01235	1433	0
513	0235	1932	03
786	02345	1845	01
255	0235	1302	01
497	013	1448	01
245	02345	1529	01
268	0123	1903	1
793	01235	1592	01
69	01235	1734	3
903	01235	1262	01
160	01235	1468	013
506	01235	1900	01
187	02345	1189	01
346	0135	2181	3
262	01235	1341	01
279	01235	1189	01
279	01235	1186	0
481	02345	1326	01
481	02345	1325	01
628	01235	1431	01
510	0235	1571	3
938	01235	1826	01
616	0235	1544	0
828	01235	1908	13
11	0235	1616	0
42	01235	1409	0
11	0235	1836	0
1036	01235	1418	0
20	013	2168	0
9	0123	1342	01
362	013	1443	01
9	0123	1341	01
475	01235	1263	01
68	0235	2173	0
533	02345	1839	013
896	0125	1595	0
60	01235	1784	3
567	025	1658	0
219	01235	1677	01
883	01235	2030	0
700	01235	1912	13
402	01235	1194	0
631	0123	1748	01
211	01235	1630	0
1075	013	1452	013
243	01235	2007	01
173	0345	1491	0
116	02345	1884	0
116	02345	1885	03
624	0235	2144	03
206	01235	2158	3
78	01235	1827	0
9	0123	1767	01
5	0235	1633	0
5	0235	1630	0
160	01235	1265	01
228	01235	1205	3
852	0135	1522	0
31	0125	1686	01
188	01235	1239	03
180	01235	1321	0
177	0235	1595	0
43	0235	1758	01
372	01235	1908	13
188	01235	1698	01
979	01235	1206	01
758	02345	1839	013
440	01235	1810	01
243	01235	1200	03
844	0345	1491	0
366	01235	1320	01
178	0235	1472	3
92	01235	1488	03
586	01235	1719	03
433	0123	1848	03
39	0125	2135	0
52	0125	1477	0
867	01235	2182	01
121	01235	1659	013
756	0235	1330	01
34	03	1713	01
318	01235	2007	01
94	0235	1579	0
445	0125	1679	01
236	03	1956	01
52	0125	1272	01
797	0135	1572	01
76	01235	2081	0
377	02345	1606	013
511	01235	1170	01
413	02345	1461	0
80	01235	2080	01
452	0235	1621	01
389	01235	2182	01
316	02345	1327	01
332	01235	1353	0
455	01235	1283	01
250	01235	1853	01
431	0123	1848	03
109	0125	1730	01
62	01235	1185	01
141	013	1510	0
110	01235	1272	01
212	01235	1444	0
60	01235	1272	01
143	0235	1386	03
498	0235	1626	03
25	0123	1365	0
416	01235	1273	0
1019	023	1592	01
217	01235	1541	013
24	0235	1230	0
24	0235	1231	0
218	0235	1347	0
749	02345	1373	01
721	01235	1734	3
43	0235	1380	01
463	0123	1239	03
86	013	1341	01
784	0235	1663	03
363	01235	1764	013
1046	02345	1451	0
359	01235	1543	01
88	02345	1247	01
493	0235	1299	03
216	01235	1925	03
532	02345	1194	0
275	01235	1746	0
787	0235	2132	03
614	01235	1464	01
386	01235	1222	0
202	01235	1810	01
387	0235	2050	0
195	01235	1363	05
475	01235	1672	01
42	01235	1524	0
82	0235	1665	0
82	0235	1663	03
741	01235	1441	01
681	025	2062	01
425	0235	1762	0
12	025	1211	0
840	0235	1402	0
145	0125	1270	0145
74	01235	1242	3
1	235	1531	03
35	0235	1836	0
48	02345	1925	03
794	01235	1826	01
256	01235	1835	01
563	01235	2165	0
445	0125	1680	01
445	0125	1682	01
496	01235	2102	01
160	01235	1217	01
118	01235	1179	0
29	0235	1330	01
507	01235	1831	0
110	01235	1866	01
110	01235	1869	0
304	01235	1365	0
135	02345	1245	01
57	01235	1191	0
560	01235	1752	3
1060	01235	1280	01
642	0135	1806	0
409	0123	1642	0
380	01235	1516	3
63	01235	1902	0
190	01235	1723	0
726	02345	1606	013
203	01235	1748	01
203	01235	1744	01
580	0235	1683	0
879	0135	1997	3
320	01235	2075	01
10	01235	1777	0
209	0235	2097	0
66	01235	1894	01
110	01235	1440	01
604	0235	1836	0
616	0235	2040	0
392	01235	2045	0
74	01235	1832	0
80	01235	2077	0
330	02345	1839	013
278	02345	1450	03
231	01235	1704	03
323	0123	1771	01
231	01235	1703	03
748	02345	1839	013
139	01235	1363	05
377	02345	1700	0
217	01235	1394	013
80	01235	2182	01
571	01235	1896	0
622	01235	1238	0
811	02345	1839	013
961	0235	1876	0
46	01235	1343	03
313	013	1663	03
9	0123	2035	01
9	0123	2034	01
315	01235	1273	0
589	01235	1510	0
565	02345	1752	3
179	01235	2139	01
562	01235	1180	0
447	025	1945	01
328	025	1295	013
4	235	1333	3
377	02345	1791	01
638	0135	1434	0
263	01235	2108	0
265	02345	1531	03
609	0235	1302	01
696	01235	1867	0
1062	01235	1871	01
187	02345	1911	01
522	0135	1807	03
28	0125	1788	0
397	2345	1564	03
949	0125	1513	0
189	01235	1653	0
866	0235	2052	0
51	0235	1302	01
1017	01235	1496	0
183	0123	1536	013
58	01235	1434	0
283	02345	1705	01
114	01235	1194	0
753	013	1793	0
846	0135	1239	03
187	02345	1876	0
484	02345	1752	3
187	02345	1874	01
143	0235	2132	03
15	235	2064	03
146	01235	1746	0
750	01235	1311	0
215	01235	1519	0
98	01235	1725	013
776	02345	2065	0
116	02345	1333	3
397	2345	2120	03
357	0135	1572	01
973	01235	1523	0
668	01235	1347	0
410	0235	1637	0
201	0125	1991	01
845	023	1629	3
733	01235	1443	01
341	01235	1309	01
366	01235	1650	01
42	01235	1282	03
1082	125	1697	01
8	025	1896	0
774	01235	1281	0
625	01235	2089	013
526	01235	2009	05
216	01235	2025	3
773	01235	1500	03
187	02345	2010	0
246	01235	1635	1
89	01235	1986	01
444	01235	1361	01
352	013	2037	013
17	235	1885	03
992	01235	1363	05
84	125	1220	01
678	01235	1986	01
765	013	1925	03
5	0235	1389	0
537	0235	1901	0
432	02345	1956	01
139	01235	2172	3
139	01235	2170	03
332	01235	1398	01
79	025	1636	01
224	02345	2002	03
392	01235	1645	0
48	02345	1885	03
75	02345	1711	02345
7	0235	1848	03
92	01235	1801	0
517	0135	1898	01
310	03	1201	01
194	025	2176	0
585	015	1357	0
371	01235	1600	0
59	02345	1299	03
69	01235	1733	3
1011	01235	2047	01
116	02345	2019	3
254	0123	1536	013
67	02345	1361	01
1081	01235	1748	01
419	0235	1663	03
20	013	2110	0
878	01235	1792	13
472	01235	2043	0
254	0123	1332	0
24	0235	1544	0
702	02345	1491	0
197	01235	1309	01
60	01235	1996	3
60	01235	1994	3
33	025	1728	0
330	02345	1491	0
595	0235	1285	01
25	0123	1526	0
152	01235	1330	01
143	0235	1931	01
297	01235	2128	01
1003	01235	1950	0
51	0235	1759	0
16	01235	1822	0
153	02345	1417	01
741	01235	1520	13
5	0235	1813	0
221	01235	2007	01
458	01235	1984	015
458	01235	1985	01
911	0135	1792	13
281	0235	1638	013
116	02345	1329	03
171	0135	1703	03
311	01235	2137	1
1102	01235	2182	01
690	01235	1980	013
491	01235	1306	0
41	01235	1335	013
524	01235	1522	0
398	0235	1302	01
426	01235	1692	0
556	013	1810	01
139	01235	2114	3
381	01235	1916	0
489	02345	1658	0
77	02345	1292	0
461	0235	1335	013
51	0235	1965	0
108	01235	1544	0
108	01235	1545	0
697	0235	1473	01
116	02345	1450	03
2	0235	1662	0
2	0235	1663	03
698	01235	1752	3
907	02345	1492	0
172	013	1774	01
113	0235	1663	03
195	01235	1743	0
936	01235	1701	0
87	02345	1448	01
134	01235	1361	01
27	01235	1309	01
27	01235	1308	01
332	01235	1816	01
406	01235	1433	0
307	01235	1763	03
139	01235	2169	0
165	01235	1744	01
269	03	2062	01
203	01235	1413	01
96	02345	1957	0
577	013	1663	03
349	01235	1733	3
42	01235	1913	0
111	0123	1663	03
143	0235	1932	03
143	0235	1933	03
116	02345	2175	03
853	01235	1782	0
331	01235	1235	0
406	01235	1947	0
725	0235	1683	0
941	01235	1749	01
477	0123	2029	01
120	01235	1559	0
959	01235	1272	01
544	01235	1696	01
28	0125	1361	01
387	0235	1831	0
254	0123	1299	03
21	01235	1410	01
910	01235	1439	01
849	0125	1908	13
901	13	1718	03
82	0235	1300	0
233	013	1434	0
554	01235	1719	03
130	01235	1480	0
175	0235	1341	01
26	01235	1192	01
130	01235	1646	0
1113	125	1744	01
28	0125	1691	0
295	02345	1761	03
242	01235	1287	03
409	0123	1433	0
211	01235	1674	0
156	02345	1752	3
91	01235	1878	01
13	0235	1694	3
467	01235	1869	0
74	01235	2004	05
383	0235	1626	03
262	01235	1466	01
74	01235	2008	0
9	0123	1308	01
1005	02345	1291	01
495	0125	1361	01
215	01235	1403	0
767	0235	1839	013
763	01235	1560	0
214	01235	1908	13
680	01235	1954	0
365	01235	1393	01
487	013	1542	013
504	0123	2074	13
104	035	1771	01
504	0123	1257	03
353	02345	1451	0
135	02345	1293	03
135	02345	1290	01
135	02345	1291	01
218	0235	2037	013
117	01235	1305	3
121	01235	1536	013
365	01235	1341	01
372	01235	1520	13
80	01235	1892	01
105	01235	1509	0
121	01235	1458	03
41	01235	1763	03
188	01235	1522	0
776	02345	1885	03
23	0235	2037	013
392	01235	1277	0
27	01235	1578	013
125	0235	2144	03
52	0125	1509	0
36	0135	1766	3
253	025	2144	03
183	0123	1254	013
682	02345	1421	0
60	01235	1181	3
60	01235	1183	3
364	034	1747	01
796	025	1372	0
235	01235	1503	01
21	01235	1867	0
33	025	1896	0
292	01235	2162	13
664	01235	1239	03
231	01235	1916	0
37	01235	1549	0
42	01235	1908	13
716	034	1291	01
476	01235	1404	3
307	01235	1805	3
837	01235	1810	01
93	01235	1895	0
73	2345	2120	03
578	01235	1790	01
132	01235	1561	01
942	0135	1384	0
60	01235	1520	13
1105	02345	2052	0
574	02345	1921	01
1061	01235	1260	3
329	01235	2030	0
329	01235	2031	0
207	012	1400	01
28	0125	1357	0
211	01235	1936	0
982	01235	2153	013
111	0123	1497	03
735	01235	1752	3
164	0235	1269	0
927	0123	1570	013
671	0125	1595	0
29	0235	2127	01
58	01235	1400	01
51	0235	1421	0
527	01235	1674	0
144	01235	1980	013
510	0235	1498	03
7	0235	1663	03
60	01235	1738	01
377	02345	1239	03
766	0135	1692	0
291	01235	1438	0
299	01235	1824	01
212	01235	1604	0
154	01235	1514	3
118	01235	1223	0
160	01235	1811	01
684	0235	1222	0
214	01235	1828	3
260	01235	1225	0
251	0235	1766	3
424	01235	2182	01
33	025	2144	03
399	01235	1744	01
1011	01235	1593	3
399	01235	1748	01
514	035	1992	0
107	025	1715	01
322	0235	1309	01
255	0235	2128	01
345	034	1839	013
512	0125	1595	0
914	02345	1531	03
178	0235	1221	013
531	01235	2082	01
317	01235	1906	3
543	02345	1885	03
377	02345	2165	0
608	125	2056	01
485	01235	2126	0
687	0125	1679	01
460	01235	1841	03
403	01235	1620	03
44	0235	2030	0
121	01235	1299	03
63	01235	1940	01
106	035	1595	0
762	0235	1641	0
262	01235	1856	01
102	02345	2020	03
173	0345	1421	0
14	0125	1270	0145
53	013	1979	01
454	01235	1206	01
467	01235	1594	1
121	01235	1423	03
332	01235	1944	0
336	01235	1597	13
785	01235	1588	01
654	01235	1864	0
466	01235	2004	05
80	01235	2031	0
80	01235	2030	0
476	01235	1278	3
46	01235	1810	01
403	01235	1929	03
311	01235	1575	01
342	013	2158	3
58	01235	1989	01
143	0235	1626	03
332	01235	1543	01
363	01235	1536	013
193	0135	1808	3
476	01235	1182	3
657	02345	1839	013
344	0235	1382	0
110	01235	1551	3
746	0123	1299	03
478	01235	1485	01
540	01235	1871	01
572	01235	2007	01
572	01235	2004	05
572	01235	2009	05
199	01235	1902	0
800	035	2144	03
1136	01235	1431	01
937	01235	1254	013
640	01235	2031	0
1026	01235	1282	03
349	01235	1272	01
40	02345	1658	0
61	01235	1263	01
160	01235	1578	013
749	02345	1327	01
26	01235	1364	0
414	01235	1898	01
93	01235	1426	3
655	01235	1363	05
58	01235	1271	0
58	01235	1272	01
353	02345	1201	01
295	02345	1966	03
24	0235	1595	0
186	01235	1914	0
24	0235	1590	0
446	02345	2165	0
553	01235	1812	0
425	0235	1806	0
24	0235	1821	0
21	01235	1694	3
214	01235	1742	0
36	0135	1807	03
873	01235	1588	01
350	0235	2142	0
605	0235	1462	013
821	02345	1840	0
215	01235	1406	0
88	02345	1958	01
580	0235	1638	013
42	01235	1741	0
228	01235	2174	03
476	01235	1995	01
67	02345	2056	01
326	013	1198	01
814	0235	1269	0
74	01235	1363	05
88	02345	1613	0
87	02345	1956	01
611	0235	2144	03
58	01235	1509	0
752	01235	1510	0
63	01235	1771	01
92	01235	1204	03
118	01235	1433	0
118	01235	1436	0
330	02345	1206	01
330	02345	1208	01
588	0125	1648	01
735	01235	1567	013
9	0123	1504	01
711	2345	1202	03
247	025	1896	0
51	0235	1658	0
571	01235	1674	0
12	025	1331	05
966	0235	1544	0
169	01	2022	0
366	01235	1874	01
140	0125	1991	01
454	01235	1839	013
407	0235	2144	03
935	013	1839	013
267	01235	1646	0
153	02345	2168	0
98	01235	1980	013
259	01235	1549	0
810	0123	1980	013
1016	013	1376	01
572	01235	1367	05
405	01235	2093	01
868	01235	1724	01
188	01235	1188	1
188	01235	1189	01
165	01235	1241	0
142	01235	1321	0
145	0125	1544	0
100	0135	1908	13
378	025	1377	01
210	01	1272	01
209	0235	1471	05
47	01235	1948	01
311	01235	1540	01
264	0125	1785	0
813	0235	1471	05
10	01235	1308	01
136	025	2144	03
277	01235	1719	03
807	01235	1363	05
509	01235	1308	01
279	01235	1911	01
143	0235	1499	03
143	0235	1498	03
443	0235	1544	0
68	0235	1836	0
28	0125	1867	0
6	01235	1519	0
441	01235	2037	013
612	01235	1343	03
786	02345	1967	01
783	01235	1291	01
539	02345	1563	01
1031	0135	1857	01
931	01235	1733	3
731	01235	1431	01
23	0235	1683	0
987	0135	1719	03
963	01235	1907	0
298	0125	1732	01
344	0235	2062	01
244	01235	1841	03
969	01235	1418	0
653	01235	1502	0
653	01235	1501	0
90	01235	1218	0
406	01235	2153	013
436	0125	1870	01
564	01235	1836	0
644	01235	1363	05
156	02345	1839	013
24	0235	1905	0
178	0235	1638	013
77	02345	1656	0
731	01235	1543	01
537	0235	2144	03
189	01235	1372	0
327	0123	1646	0
116	02345	2123	01
759	01235	2167	0
402	01235	1363	05
860	02345	1885	03
710	01	1866	01
300	0125	1575	01
45	025	1311	0
46	01235	2087	01
1044	034	2052	0
741	01235	1185	01
166	01235	1816	01
415	01235	1731	01
59	02345	1839	013
215	01235	1236	0
215	01235	1235	0
88	02345	1373	01
864	01235	1592	01
583	013	1316	01
523	0235	1683	0
645	0235	1733	3
23	0235	1311	0
314	0125	1509	0
93	01235	1306	0
613	0346	1803	01
289	0135	1238	0
42	01235	1321	0
360	013	1715	01
592	01235	1908	13
874	02345	1531	03
274	01235	1273	0
138	01235	1893	0
219	01235	1899	01
256	01235	1293	03
193	0135	1463	3
244	01235	1205	3
592	01235	1695	13
450	02345	1291	01
450	02345	1296	01
221	01235	1750	013
435	0123	1388	01
809	0123	1862	0
246	01235	1311	0
116	02345	1494	03
529	013	1363	05
630	01235	1403	0
358	01235	1282	03
769	01235	1908	13
188	01235	1190	1
226	0123	2028	03
922	013	1239	03
162	01	2094	01
19	01235	1271	0
301	01235	2092	0
673	01235	1719	03
550	0234	1447	0
511	01235	1677	01
764	0235	1896	0
962	02345	1663	03
152	01235	2128	01
715	013	1831	0
283	02345	2052	0
123	01235	1676	01
139	01235	1708	03
80	01235	1849	0
679	0235	1626	03
111	0123	1848	03
6	01235	1186	0
819	01235	1439	01
506	01235	1574	01
734	0235	2144	03
694	01235	1573	01
142	01235	1444	0
143	0235	1970	01
28	0125	1870	01
47	01235	1173	01
47	01235	1176	01
150	01235	1984	015
627	01235	2000	0
21	01235	2164	01
35	0235	1330	01
481	02345	2165	0
737	03	1295	013
46	01235	1894	01
97	01235	1908	13
111	0123	1536	013
80	01235	1337	3
80	01235	1331	05
744	025	1859	0
579	013	1402	0
450	02345	1615	03
381	01235	1321	0
1054	01235	1185	01
436	0125	1599	01
506	01235	2087	01
54	01235	1426	3
28	0125	1521	0
298	0125	1271	0
298	0125	1272	01
918	01235	1239	03
189	01235	1418	0
319	025	1663	03
368	02345	1197	03
899	013	1575	01
247	025	1428	0
72	01235	1355	0
298	0125	1474	01
1050	013	1536	013
51	0235	1256	0
42	01235	1557	3
505	01235	1816	01
604	0235	1418	0
393	0123	2115	03
193	0135	2133	3
524	01235	1911	01
627	01235	1600	0
615	0235	1544	0
669	013	1765	03
135	02345	1709	01
241	0235	2014	0
988	01235	1723	0
37	01235	2158	3
569	02345	1839	013
40	02345	1201	01
383	0235	1571	3
467	01235	1912	13
614	01235	1810	01
59	02345	1974	01
518	02345	1848	03
135	02345	1835	01
291	01235	1276	0
485	01235	2174	03
147	0125	1270	0145
223	013	1481	0
467	01235	1359	01
841	0235	1544	0
665	025	1178	0
198	0235	2153	013
1024	02345	2112	0
614	01235	1723	0
464	125	1363	05
346	0135	1766	3
445	0125	2094	01
273	02345	2115	03
736	01235	1623	3
807	01235	2003	0
121	01235	1209	03
108	01235	1510	0
56	235	1932	03
274	01235	1993	0
38	0235	1748	01
177	0235	1513	0
779	02345	1291	01
740	0135	2174	03
110	01235	1787	3
3	0235	1347	0
35	0235	1757	0
490	01235	1266	0
116	02345	1531	03
732	02345	2052	0
470	0235	1896	0
47	01235	1989	01
203	01235	1445	01
164	0235	2144	03
558	0135	2146	01
117	01235	1625	03
248	01235	1413	01
1025	034	1835	01
666	02345	1421	0
307	01235	1662	0
32	0235	1662	0
425	0235	1759	0
596	01235	1343	03
696	01235	1592	01
806	023	2144	03
481	02345	2113	01
160	01235	1722	01
112	0235	1621	01
24	0235	2104	0
148	0123	1770	01
727	025	1331	05
527	01235	1630	0
486	01235	1403	0
366	01235	2165	0
33	025	2039	0
20	013	1703	03
88	02345	1883	01
98	01235	1770	01
482	013	1839	013
442	013	1248	01
183	0123	1764	013
202	01235	1306	0
217	01235	1582	01
239	01235	1916	0
292	01235	1555	1
285	023	1683	0
201	0125	1270	0145
144	01235	1816	01
268	0123	2148	01
305	01235	1363	05
703	0235	1817	0
275	01235	1832	0
135	02345	2115	03
984	0123	1923	13
780	034	1800	01
93	01235	1897	0
88	02345	1797	01
552	013	1908	13
128	01235	1780	01
413	02345	1966	03
422	013	1780	01
132	01235	1796	01
164	0235	1174	0
413	02345	1969	0
59	02345	1968	01
188	01235	1281	0
304	01235	1877	0
382	01235	1744	01
213	013	1363	05
121	01235	1568	01
121	01235	1567	013
191	0235	1330	01
889	0345	1752	3
102	02345	2068	03
978	02345	1201	01
157	02345	1613	0
511	01235	1900	01
139	01235	2009	05
733	01235	1361	01
526	01235	2004	05
480	01235	1769	013
489	02345	1451	0
453	05	1860	0
244	01235	1531	03
801	0235	1330	01
501	01235	1592	01
501	01235	1593	3
224	02345	1606	013
47	01235	2093	01
103	02345	2166	01
51	0235	2130	01
682	02345	1491	0
527	01235	1936	0
587	025	1275	01
392	01235	1438	0
251	0235	1626	03
168	03	1896	0
511	01235	1727	01
258	01235	1570	013
184	0123	1575	01
712	013	1335	013
194	025	1658	0
217	01235	1468	013
303	01235	1908	13
203	01235	1875	01
203	01235	1871	01
924	01235	1239	03
4	235	1718	03
307	01235	1299	03
707	235	1301	03
1056	02345	1839	013
547	0235	2144	03
24	0235	1311	0
122	02345	2022	0
293	01235	1904	01
160	01235	1425	01
581	0135	1592	01
133	0125	1991	01
28	0125	1279	0
790	0135	1400	01
198	0235	1683	0
355	01235	1871	01
13	0235	1357	0
404	235	1301	03
470	0235	2144	03
318	01235	1363	05
435	0123	1724	01
656	0123	1342	01
564	01235	1372	0
167	01235	1418	0
257	0235	1513	0
321	013	1480	0
308	01235	1981	0
467	01235	2000	0
718	013	1592	01
26	01235	2001	0
399	01235	2006	01
22	0125	1349	0
99	0235	2127	01
632	01235	1402	0
65	0123	2153	013
495	0125	1870	01
28	0125	1513	0
60	01235	1908	13
219	01235	1810	01
330	02345	1663	03
299	01235	1509	0
560	01235	1924	3
815	01235	1363	05
370	0235	1331	05
940	01235	1802	0
53	013	2183	01
292	01235	1908	13
675	01235	1786	3
11	0235	2014	0
674	0235	1975	01
636	01235	1403	0
8	025	1728	0
375	01235	2043	0
9	0123	1724	01
267	01235	1868	0
604	0235	1372	0
731	01235	1984	015
21	01235	1950	0
939	013	1558	0
5	0235	1674	0
965	01235	2000	0
139	01235	1487	03
136	025	1896	0
143	0235	1766	3
143	0235	1765	03
488	0235	2143	01
672	0235	1544	0
467	01235	1553	01
566	0235	1331	05
366	01235	1363	05
194	025	1331	05
203	01235	1285	01
768	034	1291	01
421	01235	1715	01
332	01235	1313	0
129	013	1941	01
855	0235	2144	03
647	013	1411	01
916	0235	1464	01
27	01235	1263	01
425	0235	1331	05
217	01235	1677	01
719	01235	2167	0
255	0235	1462	013
751	0234	1376	01
258	01235	1891	3
933	01235	2114	3
337	02345	2166	01
166	01235	1543	01
148	0123	1393	01
654	01235	1433	0
888	01235	1719	03
386	01235	2156	0
451	01235	1193	01
465	01235	1775	01
642	0135	1331	05
574	02345	1835	01
121	01235	1839	013
43	0235	1757	0
770	02345	1536	013
21	01235	1552	3
383	0235	1766	3
695	0135	1572	01
200	015	1270	0145
646	01235	1299	03
28	0125	1595	0
399	01235	1413	01
92	01235	1202	03
637	01235	1403	0
544	01235	1283	01
376	01235	1187	0
479	01235	2044	01
24	0235	1270	0145
21	01235	1319	0
519	0235	1302	01
998	01235	2004	05
101	0235	1337	3
296	03	1819	01
166	01235	2146	01
153	02345	1703	03
802	02345	1885	03
582	01235	1556	01
41	01235	1716	03
215	01235	1693	0
362	013	1870	01
1149	01235	2087	01
42	01235	1363	05
891	01235	2085	0
584	012	1665	0
88	02345	1201	01
151	02345	1794	01
381	01235	1444	0
39	0125	1263	01
1064	01235	1984	015
291	01235	1403	0
325	02345	1925	03
692	2345	1606	013
143	0235	1807	03
209	0235	2144	03
92	01235	1450	03
10	01235	2146	01
774	01235	1188	1
262	01235	2143	01
385	01235	2099	0
549	01	1540	01
12	025	1927	0
348	0235	2144	03
211	01235	1390	0
12	025	1663	03
116	02345	1619	03
829	0123	1433	0
652	0235	1836	0
116	02345	1291	01
116	02345	1293	03
116	02345	1294	01
18	01235	1670	3
121	01235	1752	3
699	013	1266	0
317	01235	1272	01
148	0123	2143	01
146	01235	1559	0
435	0123	1342	01
548	01235	1272	01
332	01235	1984	015
27	01235	1811	01
85	01235	1222	0
338	02345	1605	01
170	025	1836	0
339	02345	2052	0
379	01235	1272	01
111	0123	1972	1
568	02345	1922	01
52	0125	1228	01
23	0235	1638	013
390	01235	1649	01
523	0235	1945	01
283	02345	2166	01
536	01235	1402	0
499	01235	1984	015
176	012	1270	0145
35	0235	2062	01
649	01235	1259	0
35	0235	2066	01
649	01235	1256	0
116	02345	2065	0
898	01235	1807	03
591	0123	1299	03
11	0235	1418	0
141	013	1546	0
481	02345	2010	0
63	01235	2037	013
81	125	1824	01
754	01235	1510	0
581	0135	1593	3
788	0235	1513	0
884	02345	1606	013
231	01235	2053	0
401	01235	1830	01
368	02345	2115	03
21	01235	1361	01
929	02345	2065	0
999	0234	1565	3
646	01235	1660	01
366	01235	2049	01
538	025	1490	0
660	0123	1308	01
812	01235	1536	013
658	0135	1474	01
153	02345	1245	01
174	02345	1563	01
741	01235	1910	01
72	01235	1780	01
24	0235	1513	0
215	01235	1480	0
40	02345	2062	01
626	02345	1966	03
428	0123	1254	013
272	03	1501	0
215	01235	1646	0
291	01235	1782	0
599	0135	2036	0
398	0235	2072	0
728	01235	1871	01
350	0235	1896	0
471	01235	1549	0
667	0125	1357	0
91	01235	1369	01
467	01235	1318	3
467	01235	1317	3
143	0235	1571	3
842	0123	1610	0
95	01235	1683	0
795	01235	1491	0
121	01235	1332	0
88	02345	1451	0
