# Supplementary material for: Environmental change makes robust ecological networks fragile
Source: Nat Commun. 2016 Aug 11;7:12462. doi: 10.1038/ncomms12462 (PMC4987532; doi:10.1038/ncomms12462)
Supplement: Supplementary Data 1 — Host-parasite networks and host extinction sequences in Avida experiments. The compressed archive includes the 100 co-evolved host-parasite networks and the host extinction sequences in the historical scenario. [file ncomms12462-s2.zip › Supplementary_data_S1/host_parasite_network_93.csv]

host_genotype	host_phenotype	parasite_genotype	parasite_phenotype
84	3	1531	03
246	34	1758	046
641	3	1788	03
212	13	1491	36
77	3	1777	3
109	3	1618	3
556	04	1832	4
907	46	1744	036
25	12	1771	1
124	4	1583	46
566	3	1456	03
636	04	1788	03
119	04	1688	046
320	1	1654	01
158	3	1591	3
272	04	1688	046
100	12	1610	1356
1188	03	1831	03
345	4	1497	046
110	25	1742	23
628	46	1452	134
360	3	1592	3
394	2	1826	23
438	3	1483	035
230	3	1502	3
438	3	1481	3
276	3	1527	03
262	3	1554	3
159	23	1823	13
606	4	1821	046
642	46	1496	4
84	3	1848	03
267	1	1535	1
27	46	1547	36
891	4	1542	046
279	3	1461	03
73	1	1348	13
441	4	1758	046
267	1	1814	1
175	235	1405	3
433	3	1755	3
32	3	1847	23
1166	3	1394	3
209	3	1687	35
440	13	1755	3
15	4	1674	046
1281	3	1755	3
487	3	1684	23
126	235	1675	3
69	46	1758	046
476	46	1521	046
351	46	1547	36
99	3	1380	3
350	4	1432	046
72	046	1537	03
250	2	1789	23
257	3	1364	36
238	4	1542	046
148	13	1802	035
44	235	1484	23
200	1	1672	015
798	13	1607	3
78	46	1707	056
362	3	1671	23
276	3	1848	03
348	3	1546	035
524	3	1375	3
220	3	1751	036
305	3	1829	035
173	46	1580	06
25	12	1632	01
109	3	1394	3
260	04	1662	046
135	2	1484	23
275	46	1495	01356
803	035	1629	3
284	13	1846	035
602	04	1822	046
602	04	1821	046
246	34	1776	046
884	035	1751	036
84	3	1568	3
1083	04	1659	0
1008	4	1542	046
548	3	1829	035
227	3	1848	03
401	04	1821	046
277	12	1632	01
80	04	1662	046
131	1	1814	1
370	035	1466	36
38	12	1610	1356
38	12	1613	1
466	4	1780	046
308	3	1826	23
70	13	1697	3
20	3	1639	3
309	3	1558	3
509	2	1684	23
34	3	1635	3
1078	3	1755	3
205	3	1518	1356
80	04	1382	0
259	4	1521	046
660	125	1610	1356
58	46	1691	36
344	3	1345	23
19	2	1508	23
546	3	1461	03
491	3	1456	03
162	46	1547	36
44	235	1625	3
248	046	1460	01
187	46	1731	6
123	3	1421	036
252	4	1542	046
40	4	1497	046
21	04	1433	03
255	3	1456	03
285	3	1502	3
149	46	1386	046
220	3	1484	23
26	12	1654	01
201	3	1484	23
506	4	1521	046
84	3	1527	03
158	3	1584	03
117	3	1483	035
67	3	1507	3
836	3	1640	3
38	12	1653	1356
158	3	1380	3
124	4	1538	46
729	3	1561	3
355	4	1758	046
817	046	1596	0
139	23	1564	23
305	3	1645	03
158	3	1639	3
503	13	1404	036
305	3	1456	03
246	34	1367	3
991	4	1758	046
548	3	1725	035
37	12	1814	1
57	4	1542	046
80	04	1821	046
139	23	1764	13
59	3	1411	13
939	3	1755	3
253	2	1850	23
603	3	1421	036
686	04	1434	023
58	46	1547	36
666	2	1852	23
465	3	1394	3
59	3	1635	3
390	12	1814	1
71	3	1344	03
391	1	1814	1
676	13	1357	36
227	3	1355	03
356	03	1542	046
409	3	1407	03
409	3	1406	36
105	04	1735	03
882	0	1848	03
514	3	1639	3
26	12	1814	1
281	2	1852	23
557	3	1755	3
586	3	1797	3
124	4	1374	46
262	3	1491	36
474	4	1663	46
180	3	1537	03
377	1	1814	1
1095	13	1729	03
77	3	1839	3
162	46	1744	036
91	4	1521	046
604	3	1611	36
398	4	1521	046
544	035	1491	36
879	046	1585	0
197	3	1483	035
279	3	1829	035
152	04	1732	4
249	2	1484	23
363	3	1831	03
925	1	1535	1
350	4	1758	046
299	46	1376	6
564	12	1814	1
355	4	1834	046
532	04	1384	03
467	3	1348	13
733	3	1684	23
490	3	1484	23
502	4	1521	046
310	12	1814	1
257	3	1833	01356
101	04	1751	036
652	3	1436	3
324	46	1834	046
284	13	1483	035
516	13	1533	3
189	4	1374	46
182	04	1739	0
89	3	1380	3
529	04	1476	046
21	04	1686	0
833	3	1394	3
305	3	1788	03
612	12	1814	1
399	13	1697	3
94	03	1446	1356
89	3	1694	036
326	04	1831	03
185	12	1814	1
637	2	1850	23
74	46	1385	46
279	3	1456	03
400	3	1540	3
306	04	1434	023
189	4	1497	046
171	46	1408	1356
962	04	1748	03
1258	3	1755	3
89	3	1847	23
47	13	1529	3
134	35	1610	1356
33	1	1342	1
45	3	1622	3
436	3	1539	3
159	23	1564	23
521	456	1807	36
440	13	1733	3
81	13	1687	35
27	46	1744	036
225	4	1385	46
534	04	1479	01
578	3	1483	035
62	3	1843	03
536	04	1542	046
550	12	1814	1
1022	46	1385	46
98	3	1806	03
483	3	1671	23
77	3	1755	3
33	1	1535	1
656	2	1564	23
451	46	1601	036
565	3	1639	3
1067	3	1456	03
59	3	1348	13
670	3	1693	23
89	3	1547	36
26	12	1535	1
175	235	1728	3
98	3	1456	03
65	2	1684	23
379	123	1831	03
243	45	1595	15
918	3	1368	3
70	13	1729	03
360	3	1434	023
79	46	1385	46
738	13	1829	035
368	4	1497	046
222	46	1524	06
732	3	1454	3
99	3	1539	3
334	4	1758	046
335	4	1521	046
131	1	1771	1
658	3	1687	35
535	04	1427	4
43	123	1749	03
600	4	1780	046
84	3	1461	03
133	046	1831	03
246	34	1793	3
34	3	1781	3
294	3	1356	3
262	3	1608	3
72	046	1707	056
501	3	1755	3
518	23	1622	3
561	3	1639	3
33	1	1814	1
1107	4	1542	046
791	04	1821	046
711	3	1683	3
548	3	1456	03
67	3	1671	23
917	4	1758	046
756	35	1807	36
77	3	1370	3
123	3	1406	36
123	3	1407	03
165	03	1610	1356
378	12	1564	23
575	2	1850	23
32	3	1671	23
618	35	1610	1356
489	04	1751	036
119	04	1821	046
89	3	1502	3
653	3	1352	03
836	3	1635	3
487	3	1348	13
865	346	1788	03
564	12	1516	1
807	46	1385	46
280	3	1847	23
41	04	1434	023
25	12	1369	01
985	04	1776	046
444	12	1742	23
412	12	1771	1
185	12	1516	1
169	13	1657	3
803	035	1491	36
733	3	1760	03456
98	3	1568	3
205	3	1833	01356
84	3	1727	3
108	3	1406	36
778	04	1532	036
74	46	1753	046
445	04	1582	03
167	3	1502	3
321	1	1814	1
62	3	1562	03
116	3	1666	3
673	3	1539	3
1010	4	1397	046
19	2	1484	23
636	04	1647	0
238	4	1845	134
522	3	1507	3
132	3	1635	3
167	3	1381	3
615	123	1831	03
1079	04	1662	046
910	3	1755	3
580	3	1483	035
118	3	1416	3
77	3	1683	3
437	3	1456	03
143	04	1614	015
38	12	1408	1356
356	03	1457	0
20	3	1584	03
257	3	1612	3
304	3	1843	03
789	3	1755	3
910	3	1559	3
184	46	1851	036
695	13	1607	3
376	46	1518	1356
322	235	1751	036
98	3	1695	03
741	46	1776	046
325	2	1484	23
105	04	1621	0
223	3	1483	035
463	1	1783	01
106	04	1702	013
74	46	1438	046
1193	4	1785	046
856	4	1374	46
480	13	1855	3
598	3	1671	23
305	3	1750	035
98	3	1848	03
767	3	1507	3
304	3	1710	03
836	3	1586	3
262	3	1813	3
756	35	1539	3
544	035	1467	3
397	3	1755	3
455	13	1729	03
27	46	1691	36
47	13	1568	3
332	04	1786	036
195	35	1791	03
261	3	1380	3
321	1	1535	1
405	1	1814	1
304	3	1562	03
621	3	1579	23
34	3	1640	3
245	3	1562	03
209	3	1454	3
276	3	1352	03
167	3	1539	3
262	3	1514	3
282	1	1783	01
362	3	1646	36
409	3	1421	036
191	46	1385	46
319	45	1374	46
294	3	1671	23
768	4	1821	046
601	046	1358	36
782	04	1434	023
491	3	1568	3
49	2	1850	23
277	12	1369	01
278	04	1515	46
710	4	1780	046
257	3	1406	36
828	3	1665	023
439	2	1852	23
45	3	1661	13
1070	3	1839	3
250	2	1810	23
855	4	1521	046
248	046	1670	015
940	4	1373	46
113	1	1814	1
414	04	1427	4
376	46	1426	036
573	3	1483	035
918	3	1755	3
255	3	1848	03
348	3	1483	035
78	46	1524	06
338	04	1384	03
