# Supplementary material for: Environmental change makes robust ecological networks fragile
Source: Nat Commun. 2016 Aug 11;7:12462. doi: 10.1038/ncomms12462 (PMC4987532; doi:10.1038/ncomms12462)
Supplement: Supplementary Data 1 — Host-parasite networks and host extinction sequences in Avida experiments. The compressed archive includes the 100 co-evolved host-parasite networks and the host extinction sequences in the historical scenario. [file ncomms12462-s2.zip › Supplementary_data_S1/host_parasite_network_94.csv]

host_genotype	host_phenotype	parasite_genotype	parasite_phenotype
186	012356	2080	02
1	0123456	1437	3
593	0123456	1499	01
349	123456	1789	3
442	0123456	1870	0
65	0123456	1587	3
242	0123456	1809	3
274	0123456	1487	01
120	0123456	2116	0
177	0123456	1805	01
665	0123456	1536	01
131	0123456	1829	01
269	0123456	1431	0
263	0123456	1531	3
34	0123456	1600	3
118	0123456	2165	0
185	0123456	1474	3
775	0123456	1406	01
121	123456	1749	01
996	0123456	1423	01
304	0123456	1335	3
326	0123456	1744	3
397	0123456	2099	0
30	0123456	2060	3
339	0123456	1608	3
234	0123456	1325	0
311	0123456	1355	3
533	0123456	2090	03
850	0123456	1467	0
36	0123456	1474	3
299	0123456	2201	01
168	0123456	1868	01
550	01346	1789	3
391	012356	1330	01
190	0123456	1996	0
631	0123456	1838	01
479	0123456	1320	01
165	0123456	1889	3
46	0123456	1395	3
7	0123456	1404	013
327	0123456	1829	01
1038	0123456	2165	0
642	0123456	1923	01
877	0123456	1413	3
390	0123456	1658	3
365	0123456	2179	01
57	0123456	1724	013
130	0123456	1764	3
536	0123456	1367	0
272	0123456	2080	02
127	0123456	1739	0
165	0123456	1713	3
32	0123456	1747	0
268	0123456	1666	01
123	0123456	2098	13
704	012345	1703	3
443	0123456	1304	01
237	0123456	1281	0
651	0123456	1651	013
109	0123456	1394	0
446	0123456	1739	0
110	0123456	2052	1
321	012345	1633	0
537	0123456	1747	0
497	0123456	2029	1
37	012356	1723	0
283	0123456	1803	3
164	0123456	1517	0
150	0123456	1918	3
439	0123456	1398	3
33	0123456	1673	0
260	0123456	1714	02
761	0	1935	0
128	0123456	1872	0
46	0123456	2151	013
503	0123456	1398	3
496	0123456	1726	3
595	0123456	1480	13
419	0123456	1853	1
151	0123456	1995	3
179	0123456	1836	01
821	0123456	1726	3
562	0123456	1794	01
323	012345	1909	13
496	0123456	2096	13
890	0123456	1423	01
476	0123456	1909	13
503	0123456	1432	3
324	012345	2044	0
595	0123456	1824	3
82	0123456	2118	3
131	0123456	1744	3
373	0123456	2190	13
16	0123456	1570	3
515	0123456	1390	0
529	0123456	1609	3
517	0123456	1577	01
95	0123456	1368	01
84	0123456	1523	3
357	01	1548	01
94	0134	1789	3
753	023456	1351	3
694	0123456	1729	01
1145	0123456	1790	0
165	0123456	2079	0
288	0123456	1395	3
913	0123456	1651	013
643	012345	1483	2
44	0123456	1753	02
377	0123456	1431	0
3	0123456	1642	3
454	23456	1609	3
326	0123456	1749	01
123	0123456	1345	03
120	0123456	1996	0
134	0123456	2072	01
691	023456	1346	01
504	012356	1990	3
209	0123456	2188	3
566	0123456	1389	1
375	0123456	1375	3
105	012345	1825	01
438	0123456	1651	013
229	0123456	1700	0
566	0123456	1386	01
218	012356	1293	3
79	0123456	1591	0
286	0123456	1968	3
508	0136	1649	0
22	0123456	1914	2
231	0123456	1431	0
390	0123456	1829	01
378	0123456	1431	0
70	01	1486	0
831	0123456	1661	23
161	0123456	1809	3
251	012356	1577	01
511	012356	1361	0
673	012356	1670	01
406	0123456	1670	01
526	123456	1293	3
473	01	1781	01
362	0123456	1902	13
5	0123456	1345	03
497	0123456	1440	3
863	0123456	2089	3
123	0123456	2088	01
390	0123456	1537	01
455	0123456	1670	01
57	0123456	2096	13
826	0123456	1763	3
12	0123456	2119	05
86	0123456	1739	0
325	0	1747	0
676	0123456	2082	0
638	123456	1702	3
652	0123456	1367	0
60	0123456	2069	3
347	0123456	1815	013
242	0123456	1773	3
659	0123456	1763	3
885	0136	2112	3
279	012356	1431	0
43	023456	2211	3
260	0123456	1709	3
58	0123456	1747	0
488	0123456	1605	3
46	0123456	1613	013
404	0123456	1272	013
527	0123456	1313	3
112	0123456	1893	0
208	0123456	2090	03
387	0123456	2111	23
168	0123456	2094	01
257	0123456	1464	3
1023	0123456	1422	3
923	123456	1616	2
561	012356	1790	0
255	0123456	2023	1
876	0123456	2122	3
336	0123456	1611	01
202	012345	1485	3
968	0123456	1587	3
631	0123456	1749	01
158	023456	1952	3
530	0123456	1547	3
584	0123456	1587	3
135	02356	2078	3
157	0123456	1932	0
86	0123456	2198	0
397	0123456	2148	0
412	012356	1318	13
208	0123456	1811	3
779	0123456	1855	5
73	0123456	1749	01
185	0123456	1273	1
382	0123456	2094	01
720	012356	1917	3
694	0123456	1731	01
670	012345	1320	01
55	0123456	2120	0
128	0123456	1731	01
17	0123456	1460	0
733	0123456	1423	01
54	0123456	1737	3
227	0123456	2082	0
736	0123456	1794	01
491	0123456	1809	3
706	012356	1546	3
422	012345	1278	01
1194	0123456	2090	03
1187	01	1419	013
685	0123456	1528	13
193	0123456	1506	5
944	0123456	1896	3
645	0123456	1395	3
304	0123456	1550	3
282	0123456	1790	0
294	0123456	2088	01
50	02356	2078	3
143	0123456	1728	1
136	013	2016	013
597	0123456	2030	2
435	012345	2059	13
719	012356	1281	0
71	0123456	1811	3
888	012356	1538	2
429	0123456	1698	01
446	0123456	1406	01
244	0123456	1605	3
193	0123456	1344	3
153	0123456	2039	3
229	0123456	1487	01
89	023456	1747	0
425	0123456	1645	1
650	02356	2078	3
796	0123456	1530	1
585	0123456	1719	013
749	0123456	2134	03
731	0123456	1789	3
52	0123456	1305	0
884	012356	1709	3
572	0123456	1854	01
721	0123456	1604	3
293	0123456	1994	3
453	023456	1632	0
116	0123456	2147	3
910	0123456	1576	3
123	0123456	2180	03
827	0123456	1472	01
90	123456	1703	3
827	0123456	1471	01
472	0123456	1597	3
50	02356	1590	3
542	0123456	1522	1
914	012345	1896	3
153	0123456	1586	3
33	0123456	1459	3
207	0123456	1595	0
285	0123456	1915	2
183	0123456	1676	3
249	0123456	1696	3
383	0123456	1902	13
527	0123456	1431	0
208	0123456	2088	01
612	0123456	1901	0
153	0123456	1368	01
486	012356	1643	01
64	0123456	1647	01
196	0123456	1802	03
59	0123456	2214	3
608	012356	1495	3
319	0123456	1835	01
538	0123456	1995	3
118	0123456	2208	0
396	0123456	2082	0
347	0123456	1386	01
918	0123456	2133	0
424	012345	2148	0
772	0123456	1638	3
12	0123456	1747	0
351	0123456	1284	3
139	0123456	1368	01
765	0123456	2024	0
22	0123456	1571	01
304	0123456	1965	3
418	012345	1761	0
9	0123456	1579	0
261	012356	2126	3
228	0123456	1747	0
180	0123456	1885	3
273	0123456	2059	13
935	0123456	1972	1
347	0123456	1521	013
518	02345	2033	3
13	0123456	2153	0
181	0123456	1477	01
681	0123456	1965	3
91	0123456	1667	01
34	0123456	1726	3
44	0123456	1582	0
168	0123456	1780	3
8	0123456	2211	3
105	012345	1530	1
172	0123456	1483	2
234	0123456	1799	01
373	0123456	1605	3
721	0123456	1980	0
350	0123456	1685	0
151	0123456	1576	3
190	0123456	1651	013
193	0123456	1280	3
329	0123456	1411	1
282	0123456	2201	01
489	0123456	1651	013
49	0123456	1892	0
819	0123456	1902	13
390	0123456	1605	3
55	0123456	1326	0
165	0123456	1547	3
381	012356	1390	0
472	0123456	1724	013
879	0123456	2165	0
363	0123456	1577	01
731	0123456	1793	3
784	0123456	2159	13
465	023456	1780	3
165	0123456	1760	01
35	02345	1281	0
497	0123456	1660	3
273	0123456	1984	01
759	0123456	1809	3
387	0123456	1366	0
86	0123456	1531	3
800	0123456	1793	3
609	0123456	1949	13
548	0123456	1763	3
165	0123456	2122	3
564	0135	2202	0
193	0123456	1974	3
119	0123456	1726	3
456	0123456	1482	0
42	023456	1849	0
283	0123456	1455	0
661	0123456	1824	3
64	0123456	1726	3
506	023456	1632	0
88	0123456	1811	3
303	0123456	2112	3
60	0123456	1676	3
294	0123456	1720	3
920	0123456	1596	3
324	012345	2215	02
650	02356	2125	3
163	0123456	1951	0
397	0123456	1566	0
201	0123456	2190	13
857	0123456	1666	01
481	0123456	1766	3
635	0123456	2088	01
153	0123456	1371	01
517	0123456	2002	01
886	0123456	1323	01
206	0	2080	02
225	0123456	1313	3
174	0123456	1452	3
211	01	2190	13
902	0136	2126	3
873	0123456	1419	013
899	0123456	1512	01
420	012345	1431	0
260	0123456	1297	02
1	0123456	1619	3
409	0123456	1794	01
318	0123456	1474	3
658	0123456	1619	3
55	0123456	1747	0
913	0123456	1534	3
64	0123456	1472	01
1194	0123456	2015	3
489	0123456	2190	13
78	0123456	1841	01
915	0123456	1530	1
444	0123456	1305	0
213	0123456	1287	3
336	0123456	1567	01
701	0123456	1525	03
147	0123456	2141	3
1032	0123456	1852	1
577	0123456	1420	3
127	0123456	2201	01
3	0123456	1942	3
3	0123456	1941	3
505	0123456	2044	0
199	0123456	1605	3
1000	0123456	1571	01
239	0123456	2090	03
57	0123456	1348	013
131	0123456	1958	01
104	0123456	1331	01
276	0136	1592	0
720	012356	1793	3
139	0123456	2004	01
715	0123456	2080	02
374	012356	2094	01
46	0123456	1912	3
544	0123456	1852	1
1024	01	1517	0
409	0123456	1741	01
797	0123456	1771	01
445	0123456	1872	0
757	0123456	1517	0
190	0123456	1666	01
698	0123456	2154	0
149	0123456	1313	3
541	0136	1670	01
573	0123456	1403	03
387	0123456	1485	3
22	0123456	2062	2
530	0123456	2170	01
475	0123456	2019	01
234	0123456	1670	01
165	0123456	2006	3
460	0123456	2165	0
57	0123456	2190	13
165	0123456	1757	3
172	0123456	1819	01
998	0123456	1794	01
575	0123456	1959	01
229	0123456	1441	0
231	0123456	1284	3
1002	0123456	2028	0
723	012356	1731	01
142	012345	1417	3
6	0123456	1552	3
805	0123456	2106	01
787	012356	2089	3
821	0123456	2179	01
799	0123456	1731	01
46	0123456	2028	0
91	0123456	1794	01
459	0123456	1320	01
134	0123456	1803	3
824	0123456	1377	3
361	0123456	1761	0
285	0123456	2030	2
240	0123456	1877	013
260	0123456	1754	02
337	0123456	1651	013
30	0123456	1863	0
285	0123456	1286	0
554	0123456	1506	5
463	0123456	1670	01
659	0123456	1635	3
257	0123456	1587	3
345	0123456	2145	1
507	0123456	1619	3
26	0123456	1728	1
324	012345	2080	02
151	0123456	1990	3
156	0123456	2062	2
679	0123456	2205	0
382	0123456	1902	13
118	0123456	1750	3
82	0123456	1449	3
5	0123456	1813	3
460	0123456	1710	0123456
128	0123456	1389	1
441	0123456	1749	01
428	0123456	1994	3
448	0123456	1965	3
62	0123456	2029	1
686	023456	1670	01
14	0123456	2177	1
598	23456	1809	3
700	0123456	1634	3
326	0123456	1673	0
883	0123456	1571	01
742	0123456	1790	0
234	0123456	2122	3
407	0123456	1487	01
504	012356	2063	2
394	0136	1478	01
36	0123456	2140	3
104	0123456	1761	0
366	012356	1643	01
239	0123456	2088	01
85	0123456	2017	3
168	0123456	1817	13
303	0123456	1797	1
338	0123456	1778	01
1131	01236	1815	013
165	0123456	1369	02
41	01	1754	02
437	0123456	2061	01
658	0123456	1365	3
351	0123456	2030	2
189	0123456	1334	0
970	0123456	1661	23
27	0123456	1763	3
27	0123456	1762	3
258	0123456	1894	3
84	0123456	1781	01
696	0123456	2094	01
52	0123456	2048	3
597	0123456	2060	3
266	0123456	1627	0
566	0123456	1901	0
172	0123456	1950	01
46	0123456	1348	013
746	0123456	1534	3
466	23456	1726	3
560	0123456	1529	01
6	0123456	1499	01
254	0123456	2059	13
531	0123456	1780	3
496	0123456	1350	3
477	02346	1902	13
223	0123456	2173	3
1045	023456	2162	01
581	0123456	1884	01
753	023456	2098	13
46	0123456	2059	13
128	0123456	2145	1
75	0123456	1632	0
508	0136	1393	0
200	0123456	1393	0
444	0123456	2013	0
355	0123456	1765	0
300	0123456	1431	0
494	012345	2048	3
738	0123456	1385	01
46	0123456	1651	013
24	0123456	1376	01
368	0123456	1660	3
755	0136	1964	3
808	0123456	1367	0
53	0123456	2070	02
615	023456	1587	3
208	0123456	1726	3
208	0123456	1725	3
863	0123456	1272	013
707	0123456	2088	01
260	0123456	1369	02
460	0123456	1412	0
187	0123456	1855	5
609	0123456	1565	13
273	0123456	1783	01
160	0123456	2148	0
391	012356	1803	3
304	0123456	2211	3
656	0123456	1615	0
853	0123456	1431	0
64	0123456	1902	13
78	0123456	2207	01
104	0123456	2080	02
400	0123456	1579	0
117	012345	2156	3
128	0123456	1396	13
324	012345	1761	0
728	0123456	1947	3
346	0123456	1728	1
276	0136	1685	0
326	0123456	1666	01
1008	012345	2209	02
78	0123456	1794	01
563	0123456	1490	3
567	012345	1512	01
595	0123456	1651	013
153	0123456	2005	3
234	0123456	2118	3
865	0123456	1596	3
84	0123456	1397	0
1017	012356	1459	3
607	012356	1539	2
84	0123456	1423	01
810	012356	1547	3
682	0123456	1806	3
333	0123456	1870	0
333	0123456	1659	0
36	0123456	2048	3
260	0123456	2041	02
460	0123456	2121	0
257	0123456	2173	3
102	0123456	1937	05
529	0123456	1316	3
663	012356	1547	3
294	0123456	2047	13
288	0123456	2101	3
815	023456	1908	013
429	0123456	1904	01
365	0123456	2088	01
731	0123456	1670	01
33	0123456	2213	3
378	0123456	2196	23
52	0123456	1506	5
548	0123456	2129	3
146	0123456	1339	13
341	0123456	1815	013
260	0123456	2209	02
105	012345	1875	01
633	0123456	1870	0
282	0123456	2034	0
622	0	1406	01
338	0123456	1431	0
168	0123456	1600	3
168	0123456	1605	3
218	012356	1547	3
24	0123456	1414	01
498	0123456	1713	3
3	0123456	2050	01
741	0123456	1677	01
122	0123456	1393	0
463	0123456	1789	3
215	0123456	1983	0
223	0123456	1846	0
431	0123456	1794	01
19	0123456	1668	01
13	0123456	1870	0
40	0123456	1888	01
387	0123456	1448	3
19	0123456	1741	01
266	0123456	1492	0
661	0123456	1651	013
638	123456	1405	2
40	0123456	1501	3
145	012345	2191	0
123	0123456	2018	3
544	0123456	1467	0
422	012345	1522	1
787	012356	1597	3
721	0123456	1426	01
612	0123456	1943	01
447	0123456	1377	3
482	012356	2011	01
961	0123456	1959	01
459	0123456	1870	0
49	0123456	1747	0
383	0123456	1826	3
185	0123456	1975	123456
398	0123456	1583	0
185	0123456	1977	1
185	0123456	1972	1
55	0123456	2040	05
219	0123456	1335	3
655	0123456	1996	0
332	0123456	2095	3
202	012345	1609	3
285	0123456	1405	2
88	0123456	1603	3
628	0123456	1731	01
144	0123456	1859	3
756	0123456	1811	3
237	0123456	1940	0
204	0123456	1707	0
84	0123456	1980	0
832	0123456	1369	02
266	0123456	2165	0
84	0123456	1981	0
769	012356	2160	01
42	023456	1632	0
22	0123456	1538	2
78	0123456	1320	01
3	0123456	1978	3
1	0123456	1660	3
939	023456	1583	0
84	0123456	1430	01
347	0123456	2180	03
1058	0123456	1695	0
461	0123456	1955	013
216	0123456	1700	0
429	0123456	1865	01
1062	012356	1546	3
782	0123456	1961	0
193	0123456	1559	3
243	0123456	1349	0
517	0123456	1747	0
172	0123456	1571	01
205	0123456	2080	02
223	0123456	1548	01
190	0123456	1619	3
76	0123456	2214	3
698	0123456	1572	0
168	0123456	1907	13
220	0123456	1921	05
168	0123456	1902	13
538	0123456	2030	2
162	0123456	1431	0
1172	0123456	1794	01
84	0123456	1695	0
266	0123456	1804	0
57	0123456	1423	01
52	0123456	1421	3
84	0123456	1699	0
255	0123456	1819	01
596	0123456	1373	3
699	0123456	1794	01
283	0123456	1928	3
42	023456	1935	0
921	0123456	1754	02
499	0123456	1587	3
87	012345	1552	3
46	0123456	1786	0
33	0123456	1551	3
737	0123456	1343	0
484	0123456	1377	3
185	0123456	2053	3
601	0123456	2098	13
497	0123456	1530	1
912	01236	1548	01
497	0123456	1825	01
95	0123456	2112	3
278	012346	1747	0
56	0123456	1398	3
123	0123456	2179	01
548	0123456	1635	3
1004	012345	2201	01
212	0123456	1904	01
529	0123456	1784	3
88	0123456	1725	3
74	0123456	2151	013
395	0123456	1473	3
581	0123456	1794	01
687	0123456	1840	01
875	0123456	1557	0
432	0123456	1670	01
299	0123456	1833	01
192	0123456	1892	0
722	0123456	1893	0
489	0123456	1605	3
641	0123456	1614	3
208	0123456	1597	3
154	0123456	1980	0
11	0123456	1506	5
833	0123456	1728	1
280	0123456	1391	0
944	0123456	1722	3
825	012345	2089	3
330	0123456	2082	0
1	0123456	1658	3
549	01235	1605	3
60	0123456	1805	01
78	0123456	1536	01
104	0123456	1714	02
267	012356	1395	3
165	0123456	1933	01
524	0123456	1794	01
118	0123456	1623	01
132	0123456	1290	0
877	0123456	1923	01
487	06	1747	0
1001	0	1467	0
97	0123456	2000	3
423	0123456	1403	03
221	0123456	1740	0
493	0123456	2201	01
1	0123456	1902	13
1	0123456	1909	13
900	023456	2088	01
234	0123456	1454	3
381	012356	1814	0
652	0123456	1881	01
77	123456	1317	3
423	0123456	1533	0
282	0123456	1487	01
520	0123456	1812	0
27	0123456	1335	3
1069	0123456	1398	3
141	012356	2079	0
39	0123456	1756	3
450	0123456	1809	3
97	0123456	1918	3
122	0123456	1281	0
264	0123456	1431	0
882	0123456	2089	3
165	0123456	1799	01
834	0123456	2115	01
948	023456	2005	3
204	0123456	2115	01
648	0136	2112	3
74	0123456	1790	0
307	023456	1829	01
194	0123456	2131	013
969	012356	1705	01
155	0123456	1879	013
580	0123456	1367	0
255	0123456	1734	1
172	0123456	2189	1
66	0123456	1807	02
185	0123456	2049	0123456
312	0123456	2140	3
559	0123456	1345	03
24	0123456	1298	3
229	0123456	1531	3
76	0123456	2009	3
216	0123456	1362	0
151	0123456	1915	2
60	0123456	1547	3
536	0123456	1675	0
446	0123456	1484	0
783	0123456	1470	3
158	023456	1479	3
66	0123456	2124	0
294	0123456	1770	013
172	0123456	2058	01
433	0123456	1551	3
52	0123456	1382	3
472	0123456	2089	3
353	0123456	2143	0
115	0123456	2152	0
581	0123456	2003	01
162	0123456	1778	01
594	0123456	1939	3
404	0123456	1377	3
303	0123456	1366	0
268	0123456	1579	0
1109	012356	1814	0
72	0123456	1905	01
208	0123456	1600	3
671	0123456	1803	3
798	012356	1814	0
128	0123456	1694	1
153	0123456	1458	3
77	123456	1878	3
495	0123456	1744	3
467	0123456	2052	1
710	01	1438	0
451	012	1930	0
181	0123456	2095	3
104	0123456	1499	01
664	0123456	1861	3
414	023456	1719	013
281	0123456	1963	3
159	012345	1281	0
1	0123456	1829	01
85	0123456	2184	03
91	0123456	1536	01
488	0123456	1909	13
255	0123456	2095	3
504	012356	1917	3
5	0123456	2136	03
5	0123456	2131	013
358	0123456	1536	01
962	012345	1419	013
645	0123456	2146	3
91	0123456	1881	01
361	0123456	2082	0
232	0123456	1357	0
26	0123456	1431	0
78	0123456	1884	01
84	0123456	1348	013
84	0123456	1349	0
151	0123456	2110	13
108	0123456	1504	3
730	023456	1935	0
151	0123456	1793	3
151	0123456	1792	3
234	0123456	1446	3
599	012356	1582	0
317	023456	1294	3
64	0123456	2020	01
172	0123456	1734	1
329	0123456	1671	3
260	0123456	2168	0
595	0123456	2190	13
282	0123456	1700	0
449	0123456	1670	01
139	0123456	1371	01
80	0123456	2011	01
123	0123456	1472	01
797	0123456	1304	01
131	0123456	1673	0
348	0123456	1718	01
168	0123456	1652	1
813	012345	1605	3
529	0123456	1986	3
336	0123456	1904	01
500	0	1472	01
463	0123456	1364	3
334	0123456	1661	23
204	0123456	2165	0
27	0123456	1459	3
282	0123456	1442	0
165	0123456	1499	01
165	0123456	1679	01
307	023456	1619	3
285	0123456	2157	2
548	0123456	1500	3
165	0123456	1670	01
106	0123456	1281	0
427	023456	1609	3
545	12345	1562	1
303	0123456	1920	0
749	0123456	1307	3
817	0	1935	0
24	0123456	1756	3
283	0123456	2121	0
165	0123456	2071	01
315	0123456	2098	13
260	0123456	1927	02
86	0123456	1484	0
823	0123456	2075	02
439	0123456	1784	3
77	123456	1661	23
321	012345	1683	0
185	0123456	2140	3
229	0123456	1348	013
99	0123456	1378	13
439	0123456	1656	0
208	0123456	1384	1
273	0123456	1906	13
24	0123456	1625	3
24	0123456	1802	03
328	013	1344	3
362	0123456	1605	3
33	0123456	1759	3
72	0123456	1356	0
398	0123456	1802	03
146	0123456	1852	1
584	0123456	1500	3
242	0123456	1423	01
650	02356	1550	3
313	01	1569	0
208	0123456	2015	3
208	0123456	2017	3
321	012345	1463	0
158	023456	1869	13
75	0123456	2042	0
178	0123456	1587	3
563	0123456	1744	3
268	0123456	1749	01
82	0123456	1709	3
51	0123456	1673	0
462	0136	2079	0
765	0123456	2146	3
504	012356	2030	2
168	0123456	1472	01
773	0123456	2165	0
101	0123456	1787	01
393	023456	1301	0
18	023456	2069	3
582	0123456	2162	01
454	23456	1780	3
229	0123456	2201	01
246	0123456	1300	01
444	0123456	1382	3
263	0123456	1574	13
182	012356	1737	3
709	0123456	2180	03
230	0123456	1683	0
736	0123456	1536	01
120	0123456	1749	01
387	0123456	1661	23
3	0123456	1347	3
104	0123456	1934	01
255	0123456	1571	01
326	0123456	1834	3
123	0123456	1644	01
234	0123456	1544	01
234	0123456	1546	3
185	0123456	1899	3
26	0123456	1972	1
139	0123456	1842	1
338	0123456	1474	3
701	0123456	1815	013
610	01	1980	0
172	0123456	1654	01
570	0123456	1426	01
151	0123456	1319	3
658	0123456	1829	01
33	0123456	1965	3
596	0123456	1547	3
596	0123456	1546	3
427	023456	2098	13
223	0123456	2128	0
385	0123456	1950	01
165	0123456	1685	0
478	0123456	1761	0
498	0123456	1845	01
149	0123456	1392	01
334	0123456	1995	3
790	0123456	1727	3
4	123456	1767	1
644	0123456	1761	0
387	0123456	1408	1
727	0123456	2011	01
150	0123456	1882	13
269	0123456	2149	0
285	0123456	1990	3
33	0123456	1298	3
83	0123456	1625	3
256	0123456	1703	3
482	012356	1637	01
352	0123456	2180	03
410	0123456	2080	02
146	0123456	1938	0
214	0123456	1778	01
208	0123456	1596	3
88	0123456	1772	3
89	023456	2119	05
153	0123456	1294	3
222	0123456	1726	3
151	0123456	1919	3
151	0123456	1918	3
404	0123456	1423	01
612	0123456	1692	01
439	0123456	1359	0
767	012345	1375	3
132	0123456	1487	01
351	0123456	2060	3
126	01	1936	01
816	0123456	1794	01
15	0123456	2141	3
66	0123456	2076	3
556	0123456	2056	01
132	0123456	2201	01
310	0123456	2096	13
571	0136	1643	01
202	012345	1784	3
128	0123456	1784	3
128	0123456	1780	3
447	0123456	1423	01
447	0123456	1422	3
341	0123456	1730	013
672	0123456	1935	0
123	0123456	1815	013
181	0123456	2189	1
744	023456	2151	013
598	23456	2084	3
750	0123456	1651	013
275	0123456	1548	01
566	0123456	1419	013
414	023456	2086	3
1088	013	1459	3
427	023456	1396	13
844	0123456	2201	01
2	0123456	1718	01
36	0123456	1280	3
255	0123456	2189	1
80	0123456	1468	0
303	0123456	1669	1
80	0123456	1467	0
223	0123456	1587	3
447	0123456	1895	3
244	0123456	1533	0
967	0136	2095	3
559	0123456	2016	013
645	0123456	2059	13
354	012345	1431	0
785	0123456	1872	0
193	0123456	1687	3
383	0123456	2197	3
194	0123456	1343	0
353	0123456	1976	0
261	012356	2079	0
387	0123456	1325	0
387	0123456	1670	01
929	0123456	1330	01
255	0123456	1526	01
722	0123456	1683	0
283	0123456	1964	3
400	0123456	1996	0
783	0123456	1638	3
86	0123456	1575	01
317	023456	1413	3
644	0123456	1679	01
916	012356	1459	3
52	0123456	1556	01
71	0123456	2014	3
248	0123456	1602	3
294	0123456	1419	013
113	0136	1552	3
32	0123456	1588	0
409	0123456	1746	01
540	0123456	1902	13
153	0123456	2069	3
1012	0123456	1751	3
690	012356	2114	01
499	0123456	1964	3
713	0136	1350	3
468	0125	1367	0
1070	0123456	1419	013
498	0123456	1499	01
605	01368	1739	0
929	0123456	1802	03
24	0123456	2112	3
72	0123456	1431	0
176	0123456	2076	3
525	0123456	1571	01
315	0123456	1815	013
447	0123456	1380	3
714	0136	1789	3
766	0123456	1487	01
646	0123456	1515	013
521	0123456	1499	01
226	0123456	1921	05
262	023456	1546	3
752	0123456	1496	013
10	0123456	1937	05
284	0123456	1761	0
481	0123456	1459	3
744	023456	1786	0
440	0123456	1444	01
260	0123456	1585	0
63	0123456	1533	0
15	0123456	1422	3
185	0123456	1857	3
397	0123456	1695	0
489	0123456	1735	13
465	023456	1825	01
458	0123456	1913	01
557	0123456	2094	01
611	0123456	1902	13
131	0123456	1666	01
569	0123456	1811	3
260	0123456	1679	01
695	0136	1909	13
314	0123456	1423	01
434	0123456	2062	2
233	0123456	1832	01
608	012356	2005	3
181	0123456	2193	01
63	0123456	1996	0
146	0123456	1723	0
485	01	2209	02
1178	0123456	2015	3
80	0123456	1719	013
551	023456	1849	0
516	0123456	1921	05
172	0123456	1526	01
589	0123456	2058	01
684	0123456	1583	0
44	0123456	1709	3
19	0123456	1884	01
84	0123456	1733	1
766	0123456	2201	01
404	0123456	1510	01
64	0123456	2097	01
64	0123456	2094	01
48	0123456	1488	3
831	0123456	1789	3
96	0123456	1276	3
161	0123456	1272	013
658	0123456	1744	3
303	0123456	2114	01
165	0123456	1758	01
75	0123456	1935	0
40	0123456	1375	3
511	012356	1739	0
419	0123456	1719	013
303	0123456	1703	3
224	0135	1500	3
565	0123456	1459	3
20	123456	1847	03
1	0123456	1737	3
23	0123456	1504	3
370	0123456	1666	01
39	0123456	1666	01
617	0123456	1731	01
529	0123456	1398	3
529	0123456	1396	13
38	0123456	1418	3
892	0123456	1495	3
26	0123456	1864	3
1026	01	2189	1
701	0123456	2094	01
184	0123456	1388	3
50	02356	1550	3
374	012356	1472	01
142	012345	1587	3
266	0123456	1412	0
449	0123456	1917	3
707	0123456	2017	3
376	0135	1277	01
585	0123456	1467	0
420	012345	1483	2
581	0123456	1741	01
542	0123456	1389	1
295	0123456	1863	0
290	023456	1500	3
396	0123456	1553	0
63	0123456	1442	0
315	0123456	1731	01
418	012345	2082	0
1197	0123456	1419	013
153	0123456	1495	3
67	012356	1600	3
133	0123456	1839	3
169	123456	1348	013
619	0123456	1638	3
795	0123456	1516	3
588	0123456	1367	0
128	0123456	1818	01
426	0123456	2189	1
318	0123456	1778	01
362	0123456	1651	013
517	0123456	1542	3
45	0123456	1661	23
366	012356	1423	01
1	0123456	1573	3
414	023456	1688	0
607	012356	2037	01
7	0123456	2028	0
57	0123456	1638	3
212	0123456	2190	13
171	0123456	1651	013
366	012356	1558	3
26	0123456	1474	3
578	0123456	2122	3
153	0123456	1923	01
379	0123456	1870	0
271	0123456	1902	13
566	0123456	2181	3
351	0123456	1532	3
118	0123456	1627	0
263	0123456	1348	013
104	0123456	1679	01
1	0123456	1403	03
474	0136	1700	0
139	0123456	1673	0
185	0123456	1516	3
688	0123456	1811	3
152	0123456	2094	01
317	023456	1296	3
464	0123456	1487	01
380	123456	1422	3
31	0123456	1410	01
140	0123456	1588	0
894	0123456	1485	3
72	0123456	2030	2
471	0123456	1887	01
304	0123456	1459	3
193	0123456	1466	05
51	0123456	2117	0
488	0123456	1537	01
139	0123456	1749	01
347	0123456	1472	01
423	0123456	1657	0
1041	0123456	1935	0
509	0123456	1577	01
682	0123456	1547	3
88	0123456	2015	3
712	0123456	1310	01
746	0123456	1829	01
168	0123456	1476	13
387	0123456	1789	3
436	0123456	1423	01
759	0123456	2084	3
393	023456	1935	0
21	0123456	2126	3
586	0136	1430	01
429	0123456	2190	13
61	012345	1390	0
57	0123456	1732	01
294	0123456	1508	13
91	0123456	1367	0
223	0123456	1298	3
285	0123456	2060	3
185	0123456	2182	3
483	012356	1666	01
692	0123456	1996	0
431	0123456	1367	0
447	0123456	1896	3
131	0123456	2117	0
594	0123456	2015	3
809	0123456	2151	013
1016	0123456	2016	013
497	0123456	1952	3
689	0123456	1495	3
502	012345	1485	3
129	012356	1752	01
245	012356	1989	3
861	0123456	1487	01
169	123456	1531	3
165	0123456	2169	3
568	0123456	1670	01
645	0123456	1980	0
264	0123456	1820	0
326	0123456	2117	0
210	123456	1548	01
46	0123456	1700	0
470	013	2165	0
874	0123456	1666	01
315	0123456	1902	13
198	123456	1405	2
522	0123456	2189	1
404	0123456	2012	3
450	0123456	1423	01
852	0123456	2122	3
368	0123456	2029	1
513	0123456	1474	3
400	0123456	1666	01
771	023456	1632	0
589	0123456	1734	1
329	0123456	2112	3
706	012356	2122	3
146	0123456	1636	1
52	0123456	1854	01
1068	0123456	2165	0
778	0123456	1367	0
528	123456	2029	1
512	123456	1638	3
64	0123456	1982	1
137	0123456	1921	05
604	023456	1632	0
911	0123456	1454	3
324	012345	1463	0
318	0123456	1431	0
296	0123456	1660	3
677	0123456	1666	01
243	0123456	2022	01
449	0123456	2001	03
104	0123456	1683	0
444	0123456	1854	01
58	0123456	1589	0
543	0123456	1747	0
505	0123456	1765	0
