# Supplementary material for: Environmental change makes robust ecological networks fragile
Source: Nat Commun. 2016 Aug 11;7:12462. doi: 10.1038/ncomms12462 (PMC4987532; doi:10.1038/ncomms12462)
Supplement: Supplementary Data 1 — Host-parasite networks and host extinction sequences in Avida experiments. The compressed archive includes the 100 co-evolved host-parasite networks and the host extinction sequences in the historical scenario. [file ncomms12462-s2.zip › Supplementary_data_S1/host_parasite_network_95.csv]

host_genotype	host_phenotype	parasite_genotype	parasite_phenotype
930	13	2635	01
450	04	2707	0
222	135	2397	3
1677	04	2893	01
308	0	2893	01
973	13	2508	3
58	46	2904	4
2189	46	2647	4
163	13	2459	3
463	46	2389	4
490	46	2420	4
686	56	2834	5
1319	46	2757	4
729	0	2973	01
703	1	2985	1
1144	46	2622	014
844	46	2972	4
553	12	2662	1
1025	35	2533	3
1014	1	2974	01
911	1	2569	1
1008	0	2526	01
507	46	2729	34
613	0	2578	01
1634	03	2707	0
177	46	2597	4
58	46	2647	4
1828	1	2569	1
333	46	2428	4
96	56	2441	5
171	56	2544	5
905	04	2414	0
704	46	2496	4
1097	46	2531	4
388	04	2729	34
645	35	2630	3
424	23	2838	3
122	46	2546	4
260	46	2651	4
102	12	2916	2
66	12	2409	01
501	46	2420	4
35	35	2387	3
859	01	2873	1
1425	46	2518	4
624	13	2606	3
1066	56	2834	5
240	56	2766	5
1459	0	2611	01
448	46	2428	4
1403	12	2916	2
116	46	2866	4
701	46	2428	4
213	46	2496	4
339	46	2651	4
547	135	2506	3
29	0	2514	0
814	23	2704	3
54	23	2704	3
149	56	2772	5
286	46	2548	4
717	13	2405	01
2030	0	2893	01
21	456	2491	5
366	12	2668	2
196	03	2923	35
1286	56	2836	5
579	0	2893	01
31	0	2805	01
1414	04	2729	34
449	56	2435	5
30	1	2569	1
642	56	2772	5
1185	46	2496	4
1803	5	2653	5
976	46	2739	4
395	35	2777	3
307	1	2805	01
25	46	2449	4
1868	23	2728	013
709	46	2729	34
822	1	2462	01
163	13	2722	3
703	1	2693	1
1140	4	2671	014
1044	456	2435	5
910	35	2533	3
709	46	2835	34
1438	456	2466	5
125	12	2693	1
1504	03	2601	01
408	46	2904	4
1035	1	2569	1
686	56	2767	5
27	46	2853	4
391	1	2662	1
382	0	2893	01
863	46	2388	4
374	46	2964	4
538	3	2629	3
971	01	2487	0
237	46	2853	4
1207	46	2964	4
43	46	2468	4
75	456	2900	5
573	1	2523	01
206	46	2964	4
59	0	2707	0
371	35	2977	5
62	46	2519	4
636	56	2417	5
293	03	2958	3
69	46	2494	4
62	46	2866	4
177	46	2392	4
920	12	2963	01
330	46	2768	4
332	3	2923	35
107	35	2533	3
56	46	2745	4
25	46	2679	4
107	35	2629	3
839	46	2785	4
2	46	2682	4
1006	46	2480	4
8	46	2853	4
336	35	2948	5
497	12	2916	2
218	46	2428	4
841	4	2678	4
1361	1	2569	1
680	456	2834	5
1247	4	2768	4
267	13	2694	3
106	46	2554	4
511	0	2870	01
573	1	2736	01
296	46	2389	4
408	46	2647	4
35	35	2570	3
2110	46	2904	4
146	04	2870	01
332	3	2593	35
741	56	2664	5
633	46	2546	4
1463	01	2455	01
101	12	2409	01
53	35	2493	03
980	3	2592	3
59	0	2809	01
70	56	2834	5
96	56	2547	5
83	0	2659	01
645	35	2753	3
1064	46	2853	4
215	56	2894	5
1136	1	2812	01
666	46	2853	4
1368	1	2569	1
1547	12	2462	01
69	46	2449	4
1336	1	2569	1
483	04	2682	4
931	46	2599	4
798	46	2496	4
170	23	2728	013
7	12	2892	1
98	0	2498	01
1007	1	2569	1
27	46	2951	4
876	34	2981	4
390	46	2451	4
204	5	2664	5
1085	03	2570	3
1120	04	2768	4
128	01	2577	01
261	35	2977	5
607	46	2768	4
1740	135	2743	01
489	46	2853	4
25	46	2451	4
1387	0	2462	01
854	456	2817	35
1051	0	2893	01
528	12	2985	1
507	46	2674	4
614	56	2444	5
111	46	2729	34
63	46	2853	4
146	04	2799	0
227	01	2659	01
1953	46	2853	4
764	46	2904	4
96	56	2710	015
791	03	2570	3
623	12	2916	2
578	13	2508	3
947	13	2459	3
586	04	2870	01
396	56	2441	5
278	46	2622	014
1344	3	2689	3
114	46	2768	4
976	46	2678	4
107	35	2875	3
574	1	2794	01
1373	1	2963	01
107	35	2602	3
356	46	2942	4
370	46	2768	4
26	46	2883	046
974	46	2496	4
148	56	2650	5
237	46	2556	4
163	13	2405	01
819	3	2851	3
27	46	2949	4
366	12	2918	2
366	12	2916	2
463	46	2480	4
545	35	2824	013
1177	1	2569	1
1171	1	2569	1
1457	12	2509	01
392	3	2875	3
128	01	2526	01
568	04	2451	4
114	46	2422	4
1495	3	2875	3
891	4	2494	4
755	23	2704	3
101	12	2462	01
30	1	2492	1
557	12	2541	01
1030	1	2569	1
130	3	2744	3
434	01	2973	01
188	1	2945	01
1018	1	2569	1
392	3	2478	13
1317	12	2662	1
236	3	2533	3
505	046	2974	01
1809	1	2974	01
865	1	2985	1
177	46	2853	4
462	35	2811	3
345	46	2480	4
1712	46	2742	4
1071	46	2519	4
1466	35	2533	3
336	35	2977	5
102	12	2830	2
420	4	2964	4
563	01	2429	01
1947	46	2392	4
1329	1	2569	1
48	46	2691	4
1082	135	2804	3
1365	12	2372	01
108	46	2518	4
484	13	2537	1
352	12	2787	1
492	12	2916	2
414	13	2635	01
267	13	2823	013
267	13	2824	013
43	46	2622	014
1706	56	2454	5
49	56	2435	5
356	46	2494	4
535	23	2704	3
56	46	2524	4
577	456	2834	5
391	1	2455	01
602	46	2768	4
267	13	2536	3
79	46	2883	046
538	3	2533	3
670	46	2933	4
82	46	2428	4
1216	13	2604	3
1131	1	2940	1
1022	13	2991	01
546	3	2875	3
682	46	2904	4
922	46	2853	4
638	35	2506	3
1797	35	2508	3
260	46	2451	4
680	456	2417	5
1527	1	2569	1
824	46	2599	4
819	3	2875	3
299	03	2707	0
5	0	2974	01
263	46	2964	4
269	3	2629	3
1667	12	2584	0135
832	12	2640	01
1708	0	2462	01
1648	12	2916	2
1	46	2389	4
27	46	2686	4
473	46	2388	4
261	35	2506	3
899	1	2974	01
1430	23	2704	3
1121	23	2728	013
547	135	2960	3
344	12	2833	1
356	46	2551	4
1137	04	2601	01
506	13	2987	1
1200	135	2886	03
107	35	2692	3
1691	1	2569	1
21	456	2966	5
96	56	2900	5
610	46	2768	4
831	46	2671	014
299	03	2622	014
422	13	2506	3
405	46	2389	4
389	23	2728	013
784	46	2853	4
52	12	2891	2
125	12	2985	1
595	46	2729	34
14	46	2556	4
1124	13	2405	01
282	46	2904	4
150	46	2531	4
885	3	2875	3
1540	56	2894	5
414	13	2722	3
288	0	2893	01
915	0	2955	0
859	01	2973	01
106	46	2476	4
1206	12	2916	2
2229	12	2668	2
1388	12	2917	2
903	23	2704	3
187	56	2417	5
539	13	2405	01
1271	13	2405	01
106	46	2874	4
312	35	2748	3
961	35	2791	5
401	456	2435	5
391	1	2925	01
266	46	2549	4
888	46	2768	4
636	56	2834	5
1042	456	2417	5
106	46	2496	4
222	135	2984	3
501	46	2590	4
460	46	2933	4
1046	35	2841	03
555	023	2896	01
149	56	2454	5
1027	12	2931	01
109	1	2813	01
1268	46	2551	4
424	23	2704	3
673	5	2936	5
428	46	2392	4
243	23	2728	013
881	04	2682	4
1134	04	2893	01
807	13	2582	3
340	46	2740	4
988	12	2701	2
1127	23	2728	013
105	56	2836	5
292	46	2420	4
206	46	2786	4
347	56	2441	5
469	46	2768	4
858	13	2405	01
66	12	2462	01
1818	1	2893	01
259	456	2834	5
739	1	2569	1
240	56	2417	5
218	46	2802	4
799	3	2875	3
699	46	2768	4
21	456	2417	5
59	0	2416	0
21	456	2545	5
993	3	2478	13
1010	12	2408	1
1010	12	2409	01
1668	46	2647	4
267	13	2508	3
44	56	2900	5
309	456	2966	5
171	56	2937	5
1115	12	2830	2
10	56	2772	5
2082	4	2786	4
485	0	2799	0
351	46	2904	4
437	0	2462	01
1404	46	2531	4
95	3	2592	3
1729	12	2509	01
25	46	2594	4
392	3	2501	3
227	01	2394	013
1616	04	2768	4
32	46	2745	4
1460	56	2900	5
82	46	2802	4
52	12	2701	2
371	35	2506	3
344	12	2462	01
545	35	2582	3
162	46	2399	4
583	56	2894	5
76	3	2629	3
21	456	2834	5
1376	35	2834	5
716	01	2925	01
677	46	2769	4
277	12	2916	2
150	46	2428	4
1490	3	2875	3
665	05	2498	01
1260	1	2693	1
1488	3	2749	3
943	0	2493	03
110	12	2893	01
404	46	2682	4
1430	23	2934	3
946	56	2876	35
433	56	2883	046
10	56	2907	5
1579	3	2592	3
41	56	2772	5
1680	46	2904	4
464	46	2853	4
242	46	2768	4
500	46	2853	4
146	04	2578	01
82	46	2399	4
1022	13	2405	01
13	46	2391	4
1936	46	2420	4
1965	56	2454	5
96	56	2790	5
583	56	2834	5
1012	5	2834	5
340	46	2768	4
1969	0	2893	01
2043	04	2770	4
258	56	2379	5
5	0	2797	01
1138	023	2704	3
96	56	2869	5
25	46	2768	4
409	56	2766	5
563	01	2455	01
48	46	2480	4
275	1	2569	1
392	3	2771	3
1746	56	2454	5
763	04	2531	4
573	1	2974	01
35	35	2648	3
531	23	2704	3
283	1	2812	01
315	46	2708	4
267	13	2986	3
52	12	2916	2
218	46	2482	4
1152	1	2974	01
676	12	2973	01
1016	0	2707	0
427	3	2958	3
573	1	2591	01
700	46	2785	4
1145	3	2875	3
2014	4	2714	4
1020	1	2569	1
1862	12	2916	2
127	46	2449	4
356	46	2680	4
295	12	2973	01
232	23	2704	3
721	13	2606	3
317	23	2728	013
652	04	2893	01
130	3	2875	3
226	12	2893	01
816	56	2441	5
127	46	2714	4
598	135	2506	3
578	13	2604	3
349	04	2964	4
32	46	2496	4
735	1	2569	1
672	1	2569	1
1200	135	2696	3
1058	35	2704	3
350	46	2574	04
230	35	2704	3
66	12	2541	01
996	356	2506	3
536	23	2704	3
470	56	2817	35
990	04	2682	4
98	0	2794	01
555	023	2971	01
762	46	2546	4
1592	46	2853	4
27	46	2656	4
1076	46	2729	34
133	3	2875	3
608	03	2923	35
107	35	2481	3
1500	1	2812	01
95	3	2947	3
375	46	2546	4
711	12	2541	01
1347	46	2713	4
394	12	2916	2
933	456	2894	5
56	46	2496	4
227	01	2526	01
334	0	2763	01
1334	13	2606	3
125	12	2662	1
21	456	2863	5
1324	135	2485	3
591	46	2904	4
556	46	2768	4
148	56	2417	5
2005	46	2980	4
525	46	2480	4
328	12	2787	1
824	46	2428	4
1151	04	2451	4
567	01	2662	1
1899	56	2907	5
114	46	2846	4
380	3	2958	3
186	12	2985	1
895	46	2622	014
691	46	2392	4
395	35	2506	3
831	46	2835	34
428	46	2853	4
1754	03	2629	3
545	35	2885	3
1758	13	2536	3
1411	01	2526	01
1327	35	2508	3
488	13	2506	3
237	46	2392	4
28	46	2904	4
137	46	2531	4
606	1	2526	01
568	04	2768	4
462	35	2704	3
29	0	2893	01
381	3	2753	3
1333	56	2435	5
520	56	2730	5
921	56	2883	046
909	1	2523	01
385	0	2893	01
56	46	2554	4
257	46	2843	4
