# Supplementary material for: Environmental change makes robust ecological networks fragile
Source: Nat Commun. 2016 Aug 11;7:12462. doi: 10.1038/ncomms12462 (PMC4987532; doi:10.1038/ncomms12462)
Supplement: Supplementary Data 1 — Host-parasite networks and host extinction sequences in Avida experiments. The compressed archive includes the 100 co-evolved host-parasite networks and the host extinction sequences in the historical scenario. [file ncomms12462-s2.zip › Supplementary_data_S1/host_parasite_network_96.csv]

host_genotype	host_phenotype	parasite_genotype	parasite_phenotype
847	02	1218	02
604	02	1151	02
487	02	1079	012
133	02	1187	0
904	0	1413	0
764	0	1101	012
62	02	1089	0
327	02	1146	0
35	02	1218	02
647	0	1156	0
158	02	1318	0
158	02	1111	0
891	02	1134	0
128	02	1112	0
839	02	1163	0
86	02	1400	0
469	02	1381	0
81	02	1080	0
644	02	1230	0
629	02	1159	0
296	02	1156	0
466	02	1112	0
82	2	1409	02
690	02	1218	02
486	02	1156	0
21	02	1324	02
669	12	1218	02
996	2	1421	02
477	02	1146	0
230	02	1325	0
903	02	1339	0
757	012	1156	0
11	02	1089	0
544	02	1101	012
559	02	1382	0
164	02	1076	0
3	02	1156	0
435	02	1156	0
665	02	1218	02
327	02	1217	0
85	02	1327	012
696	2	1421	02
391	02	1339	0
762	02	1393	02
509	0	1403	0
1033	02	1156	0
214	012	1318	0
69	02	1279	02
53	12	1191	012
967	02	1218	02
658	02	1318	0
391	02	1238	0
57	02	1422	02
846	02	1339	0
36	02	1377	012
266	02	1159	0
910	02	1162	0
258	02	1288	0
72	02	1421	02
859	02	1089	0
36	02	1101	012
413	2	1327	012
297	12	1218	02
156	02	1112	0
256	02	1174	0
391	02	1421	02
536	02	1381	0
398	12	1079	012
39	02	1156	0
40	12	1218	02
638	12	1204	01
158	02	1181	0
39	02	1410	0
310	02	1207	0
165	02	1081	2
16	02	1151	02
118	02	1307	0
52	02	1076	0
880	0	1215	0
52	02	1070	0
1	02	1379	0
69	02	1129	0
230	02	1381	0
548	02	1134	0
203	2	1327	012
307	02	1225	0
307	02	1227	02
312	02	1199	0
884	02	1158	0
81	02	1249	0
239	12	1218	02
294	02	1191	012
105	02	1382	0
539	0	1364	0
334	12	1131	01
50	02	1273	012
459	02	1381	0
291	02	1381	0
333	02	1218	02
282	02	1134	0
265	02	1288	0
402	02	1070	0
395	02	1191	012
659	012	1104	0
273	2	1327	012
466	02	1327	012
32	02	1159	0
684	0	1129	0
130	02	1302	0
159	02	1112	0
97	02	1218	02
587	02	1415	02
445	2	1274	02
86	02	1156	0
380	02	1288	0
470	02	1318	0
106	02	1403	0
469	02	1112	0
106	02	1406	0
291	02	1089	0
858	02	1218	02
807	02	1070	0
442	02	1421	02
153	2	1327	012
229	02	1288	0
222	12	1078	012
44	02	1302	0
269	02	1185	0
357	02	1090	0
595	12	1204	01
49	02	1201	0
742	02	1163	0
297	12	1079	012
341	02	1268	0
23	02	1177	0
541	12	1194	1
85	02	1115	0
52	02	1156	0
111	02	1316	0
328	12	1101	012
379	2	1421	02
142	12	1310	02
294	02	1399	0
212	12	1336	1
395	02	1274	02
694	02	1381	0
250	2	1273	012
1	02	1218	02
512	02	1215	0
888	02	1218	02
667	02	1288	0
85	02	1364	0
617	12	1218	02
16	02	1134	0
3	02	1410	0
5	02	1381	0
1	02	1238	0
99	12	1286	1
118	02	1201	0
459	02	1425	02
532	02	1112	0
85	02	1381	0
94	02	1134	0
21	02	1218	02
161	02	1202	0
316	02	1146	0
179	02	1081	2
848	02	1216	0
45	02	1134	0
346	02	1104	0
10	02	1288	0
95	12	1368	1
44	02	1288	0
286	12	1101	012
368	02	1325	0
494	02	1134	0
38	12	1324	02
542	12	1324	02
524	02	1413	0
870	02	1070	0
21	02	1305	02
44	02	1146	0
721	0	1288	0
162	02	1218	02
307	02	1273	012
186	02	1077	0
37	02	1070	0
811	0	1201	0
306	02	1339	0
975	02	1218	02
138	02	1407	0
105	02	1273	012
5	02	1325	0
60	02	1411	0
375	02	1211	0
133	02	1104	0
18	12	1273	012
388	02	1231	0
31	02	1288	0
705	02	1411	0
279	02	1070	0
55	2	1218	02
481	2	1191	012
486	02	1410	0
120	02	1134	0
132	02	1403	0
391	02	1360	0
203	2	1081	2
569	02	1089	0
969	02	1134	0
190	02	1181	0
499	12	1218	02
309	02	1168	012
263	02	1163	0
362	02	1134	0
783	2	1421	02
711	02	1382	0
140	02	1287	0
192	02	1403	0
230	02	1112	0
51	2	1279	02
72	02	1422	02
507	02	1104	0
9	02	1070	0
21	02	1168	012
436	12	1150	2
598	02	1272	0
541	12	1336	1
44	02	1374	0
312	02	1413	0
200	02	1159	0
165	02	1335	012
191	02	1156	0
115	02	1089	0
818	01	1156	0
482	12	1078	012
51	2	1191	012
109	02	1156	0
624	02	1070	0
350	12	1336	1
9	02	1381	0
88	02	1239	0
418	02	1156	0
1	02	1163	0
29	02	1220	0
406	02	1288	0
97	02	1396	0
140	02	1352	0
1	02	1168	012
186	02	1146	0
177	12	1191	012
256	02	1089	0
127	12	1336	1
989	0	1070	0
13	12	1079	012
317	02	1134	0
324	2	1227	02
6	02	1325	0
452	012	1220	0
3	02	1216	0
39	02	1132	0
5	02	1068	0
296	02	1319	0
630	02	1159	0
244	012	1234	0
259	02	1197	0
973	0	1381	0
341	02	1156	0
133	02	1417	0
932	0	1078	012
29	02	1252	0
67	02	1101	012
105	02	1256	0
824	02	1156	0
90	02	1134	0
319	2	1078	012
346	02	1105	01
715	02	1112	0
466	02	1383	0
37	02	1089	0
564	0	1059	0
558	0	1168	012
236	02	1137	0
61	02	1206	0
812	12	1336	1
116	02	1324	02
105	02	1115	0
603	0	1078	012
871	02	1156	0
955	2	1421	02
245	02	1231	0
21	02	1124	2
327	02	1302	0
1032	02	1160	0
388	02	1129	0
470	02	1352	0
674	12	1150	2
109	02	1334	0
84	02	1302	0
609	2	1327	012
294	02	1141	0
645	02	1159	0
119	02	1309	02
194	12	1336	1
113	02	1156	0
435	02	1215	0
732	0	1238	0
408	012	1332	0
111	02	1260	0
416	02	1156	0
563	02	1302	0
573	01	1366	013
82	2	1155	02
3	02	1132	0
288	2	1091	02
429	12	1336	1
520	02	1089	0
138	02	1201	0
896	02	1112	0
1011	02	1381	0
493	02	1219	0
455	02	1421	02
38	12	1168	012
363	0	1112	0
142	12	1105	01
159	02	1218	02
63	02	1156	0
787	02	1181	0
181	012	1132	0
111	02	1070	0
285	2	1348	02
463	02	1163	0
880	0	1156	0
894	0	1168	012
214	012	1181	0
544	02	1325	0
351	02	1168	012
162	02	1324	02
497	12	1336	1
865	02	1181	0
1050	02	1337	0
147	02	1415	02
855	02	1318	0
200	02	1432	0
259	02	1156	0
197	0	1175	0
357	02	1421	02
196	02	1129	0
291	02	1329	0
856	12	1218	02
346	02	1206	0
17	02	1201	0
778	02	1231	0
355	02	1288	0
199	02	1104	0
406	02	1318	0
61	02	1382	0
337	02	1151	02
455	02	1228	0
553	02	1420	0
36	02	1201	0
491	02	1156	0
77	02	1129	0
454	02	1129	0
346	02	1274	02
63	02	1215	0
390	02	1070	0
112	02	1112	0
243	02	1115	0
418	02	1076	0
709	02	1205	0
190	02	1352	0
132	02	1270	0
754	0	1288	0
559	02	1255	0
92	02	1419	0
79	02	1129	0
62	02	1381	0
29	02	1325	0
188	12	1336	1
43	02	1078	012
455	02	1128	02
495	12	1336	1
987	02	1218	02
434	02	1076	0
44	02	1156	0
81	02	1079	012
397	02	1134	0
304	02	1318	0
119	02	1341	0
887	02	1089	0
588	02	1240	0
358	02	1288	0
808	02	1247	0
161	02	1407	0
451	02	1104	0
487	02	1201	0
313	02	1104	0
601	02	1161	0
88	02	1335	012
3	02	1070	0
3	02	1076	0
692	0	1421	02
504	2	1079	012
1000	02	1081	2
368	02	1087	0
340	02	1156	0
259	02	1143	0
44	02	1248	0
222	12	1415	02
89	12	1218	02
116	02	1101	012
76	02	1413	0
57	02	1112	0
439	02	1168	012
82	2	1274	02
71	02	1311	0
337	02	1134	0
627	02	1112	0
215	2	1168	012
484	02	1215	0
236	02	1112	0
202	12	1218	02
294	02	1281	0
215	2	1078	012
176	02	1430	0
183	02	1206	0
865	02	1411	0
830	0	1171	0
447	02	1403	0
49	02	1101	012
132	02	1182	0
291	02	1362	0
666	12	1273	012
802	0	1115	0
340	02	1070	0
833	12	1336	1
243	02	1259	0
830	0	1325	0
965	02	1201	0
408	012	1156	0
274	02	1421	02
278	2	1327	012
827	2	1274	02
62	02	1327	012
106	02	1288	0
563	02	1146	0
104	02	1218	02
54	02	1163	0
3	02	1204	01
510	12	1295	1
272	0	1070	0
116	02	1218	02
974	02	1134	0
57	02	1206	0
105	02	1206	0
3	02	1196	0
267	12	1218	02
282	02	1337	0
85	02	1294	0
949	02	1206	0
341	02	1146	0
1044	02	1410	0
333	02	1273	012
677	02	1218	02
50	02	1218	02
176	02	1129	0
29	02	1241	0
832	02	1163	0
91	02	1302	0
245	02	1129	0
346	02	1343	0
227	02	1151	02
652	02	1274	02
517	02	1089	0
307	02	1112	0
683	02	1337	0
740	02	1211	0
191	02	1070	0
370	2	1258	2
37	02	1156	0
158	02	1161	0
50	02	1324	02
333	02	1309	02
288	2	1421	02
3	02	1320	0
105	02	1422	02
325	0	1070	0
307	02	1153	0
770	02	1218	02
413	2	1243	2
44	02	1322	0
469	02	1398	0
156	02	1218	02
97	02	1168	012
410	2	1421	02
67	02	1325	0
189	02	1099	0
113	02	1301	0
15	02	1325	0
521	02	1101	012
35	02	1112	0
853	0	1087	0
118	02	1112	0
114	02	1288	0
227	02	1103	0
85	02	1317	0
44	02	1217	0
780	2	1421	02
3	02	1387	0
44	02	1198	0
478	02	1382	0
496	02	1218	02
18	12	1336	1
92	02	1134	0
972	02	1070	0
245	02	1296	02
65	02	1352	0
666	12	1336	1
105	02	1328	0
322	2	1425	02
85	02	1262	0
420	2	1421	02
165	02	1218	02
215	2	1335	012
78	02	1218	02
161	02	1201	0
30	02	1206	0
500	0	1070	0
322	2	1327	012
269	02	1218	02
921	02	1134	0
437	0	1159	0
748	012	1235	0
450	0	1218	02
551	2	1421	02
449	02	1134	0
498	02	1089	0
30	02	1274	02
7	12	1191	012
8	12	1105	01
324	2	1218	02
86	02	1070	0
687	02	1134	0
67	02	1112	0
655	0	1218	02
11	02	1069	0
437	0	1180	0
338	12	1335	012
381	2	1150	2
236	02	1064	0
179	02	1218	02
294	02	1385	02
104	02	1101	012
71	02	1168	012
390	02	1427	0
977	02	1156	0
464	02	1382	0
181	012	1370	0
71	02	1273	012
188	12	1078	012
60	02	1364	0
97	02	1206	0
204	02	1318	0
380	02	1267	0
447	02	1159	0
138	02	1101	012
337	02	1103	0
57	02	1218	02
392	12	1336	1
28	2	1327	012
117	02	1352	0
119	02	1218	02
367	02	1410	0
499	12	1336	1
30	02	1127	2
470	02	1263	0
395	02	1422	02
387	012	1215	0
908	12	1078	012
96	12	1101	012
668	12	1079	012
177	12	1336	1
296	02	1410	0
546	2	1191	012
634	02	1112	0
590	2	1327	012
312	02	1237	0
239	12	1101	012
246	02	1238	0
514	02	1403	0
185	12	1336	1
1023	02	1161	0
44	02	1271	0
542	12	1081	2
82	2	1191	012
196	02	1159	0
76	02	1156	0
575	2	1191	012
713	2	1421	02
92	02	1151	02
691	2	1324	02
817	02	1156	0
842	02	1076	0
1007	02	1115	0
342	02	1089	0
610	02	1324	02
323	2	1355	02
258	02	1159	0
262	1	1101	012
170	12	1336	1
84	02	1156	0
1013	0	1318	0
88	02	1218	02
207	12	1336	1
181	012	1387	0
82	2	1422	02
692	0	1091	02
196	02	1157	0
130	02	1156	0
502	0	1288	0
9	02	1089	0
479	02	1248	0
598	02	1134	0
659	012	1339	0
435	02	1354	0
633	12	1336	1
782	02	1339	0
241	02	1421	02
832	02	1104	0
307	02	1218	02
479	02	1146	0
162	02	1309	02
366	12	1245	1
63	02	1413	0
158	02	1288	0
78	02	1324	02
425	2	1327	012
679	2	1421	02
44	02	1133	0
3	02	1233	0
105	02	1192	0
81	02	1218	02
294	02	1382	0
154	2	1191	012
683	02	1135	0
121	12	1336	1
312	02	1236	01
291	02	1070	0
186	02	1097	0
125	2	1191	012
558	0	1078	012
29	02	1275	0
199	02	1168	012
16	02	1337	0
199	02	1163	0
614	12	1327	012
162	02	1273	012
