# Supplementary material for: Environmental change makes robust ecological networks fragile
Source: Nat Commun. 2016 Aug 11;7:12462. doi: 10.1038/ncomms12462 (PMC4987532; doi:10.1038/ncomms12462)
Supplement: Supplementary Data 1 — Host-parasite networks and host extinction sequences in Avida experiments. The compressed archive includes the 100 co-evolved host-parasite networks and the host extinction sequences in the historical scenario. [file ncomms12462-s2.zip › Supplementary_data_S1/host_parasite_network_97.csv]

host_genotype	host_phenotype	parasite_genotype	parasite_phenotype
957	4	3081	4
788	3	2197	03
139	3	2487	03
531	0	3157	0
799	1	3044	1
1203	0	2484	0
147	01	2181	046
1492	1	2250	01
597	1	2945	014
271	0	2827	013
1652	6	3243	046
904	1	2618	1
567	0	2500	013
358	0	2275	0
2006	4	2243	4
83	4	2613	01345
770	0	2925	012
1007	4	2678	0145
20	6	3165	346
792	4	2962	046
1936	4	2738	0145
23	4	3151	034
977	1	3043	013
195	4	2731	4
85	4	2910	0145
70	2	2762	12
556	46	3197	0145
1491	4	3261	01345
152	01	3045	013
1126	1	3088	013
282	1	2858	01
136	0	2701	013
89	01	3044	1
1628	6	2305	046
205	1	3088	013
215	3	3234	0345
136	0	3250	03
362	4	3205	4
230	3	2626	013456
957	4	2353	0145
552	014	2419	0135
620	46	3197	0145
223	4	2702	034
181	6	2496	46
196	3	2914	0345
2031	6	2305	046
1648	01	2986	034
304	46	3200	145
67	1	3088	013
33	14	2678	0145
1261	0	2739	01
781	6	2305	046
1083	14	2678	0145
887	1	3094	01
322	1	2772	012
446	01	2330	0145
67	1	2977	013
194	0	2534	0
755	1	2682	01
199	0	2178	0
490	04	2316	4
205	1	2467	013
904	1	2570	1
172	4	2743	0345
584	4	2331	46
235	4	3093	1346
35	5	3090	035
1195	4	2731	4
245	4	3116	014
894	4	2678	0145
779	0	2295	03
177	6	2597	46
14	5	2803	15
808	46	2623	46
222	13	2813	0156
853	4	2438	04
516	0134	2937	12
41	14	2318	01345
511	0	2534	0
739	1	2984	1
40	01	2435	0
661	0	3089	013
577	0	2850	0145
1488	46	2956	4
1046	4	3151	034
152	01	3150	013
776	034	2659	046
740	2	3123	012
423	3	2293	03
820	46	2678	0145
561	6	2305	046
1978	0	3286	01
223	4	3046	34
1231	6	2261	6
1660	01	2789	01
870	4	2810	04
1901	4	3116	014
1534	1	3013	1
478	4	3176	4
706	4	2912	01345
644	2	2925	012
122	0	2555	014
491	4	2340	4
947	46	2382	0145
1362	1	3010	1
415	4	2914	0345
247	0	2441	015
318	6	2305	046
388	4	3234	0345
85	4	2766	0145
930	134	2622	1
724	134	2430	01
334	0	2231	0
94	46	2318	01345
1472	0	3204	0
1539	0134	2186	046
1466	4	2210	014
1245	1	3141	01
71	1	2903	014
376	1	3241	013
1200	3	3135	0345
618	4	3269	346
313	6	3269	346
85	4	2833	046
1322	1	3304	012
564	5	2678	0145
1300	4	2305	046
1013	1	2732	01
1253	4	3076	046
555	4	2567	0345
447	6	2209	46
69	4	3143	046
1168	0	2732	01
732	1	2766	0145
701	034	3111	46
1636	1	2967	01
205	1	3188	012
254	1	2650	01
753	01	2798	0145
877	4	2700	0345
285	5	2486	35
51	1	2783	0145
634	3	2407	035
23	4	2702	034
168	4	2765	014
854	1	2911	01
615	13	2724	1
225	46	2956	4
140	5	2805	156
243	4	2826	045
1363	4	2521	034
142	0	3060	0
38	5	2235	156
1439	04	3004	014
209	3	2471	034
618	4	2191	04
427	1	2922	013
205	1	2500	013
1541	134	2792	1
891	0134	3108	46
119	4	2675	4
311	1	2677	0123
790	6	2305	046
138	0	2374	013
928	13	2805	156
132	04	2345	014
1037	4	2343	346
818	4	2382	0145
354	4	2379	0345
630	1	2977	013
150	2	2821	0123
327	0	2766	0145
195	4	3015	4
936	6	3064	046
294	6	3289	46
1205	4	3159	4
1353	0	3100	0
1413	4	3262	034
578	0	3286	01
1006	034	2749	4
1077	1	2852	01
223	4	2790	34
268	4	3262	034
720	04	2243	4
226	4	2364	1345
502	04	2731	4
484	13	2629	01
484	13	2628	1
335	4	3016	046
1297	6	2408	6
257	5	2486	35
1313	2	3123	012
510	46	3264	145
1692	0	3286	01
827	0134	2380	0
675	3	3019	35
64	3	2471	034
653	3	2723	03
83	4	2370	01345
297	4	2576	4
358	0	2471	034
477	1	3026	01
367	4	2370	01345
81	5	2304	015
639	4	3262	034
269	3	2723	03
491	4	3221	4
121	1	2304	015
201	1	2547	1345
83	4	2305	046
1174	4	2696	01345
413	4	2961	046
46	4	2952	4
152	01	3152	01
1114	0	2911	01
126	4	2997	04
29	0	2989	0
736	3	2309	35
20	6	2343	346
489	1	3306	013
411	13	2198	1
126	4	3004	014
917	1	2776	0145
41	14	2678	0145
243	4	3234	0345
756	1	2977	013
663	0	2293	03
800	1	3182	013
490	04	3084	0
243	4	2555	014
1049	4	2382	0145
1145	4	2917	1346
344	4	2912	01345
1235	4	2613	01345
692	0134	3255	01
1041	6	2305	046
145	034	3266	046
1943	1	2977	013
1136	13	3262	034
410	4	2246	014
837	1	2967	01
126	4	2191	04
1596	0134	2858	01
565	4	3219	04
725	5	2448	156
816	4	2370	01345
664	4	2687	0345
664	4	2686	0345
501	034	3111	46
392	4	3081	4
449	4	2963	46
15	46	2382	0145
853	4	2182	4
173	6	2305	046
254	1	3305	013
526	0	3182	013
843	4	3219	04
138	0	2258	013
1310	0	3062	0
145	034	3111	46
112	6	2305	046
174	6	3165	346
417	1	2335	1
270	4	2243	4
1273	3	3072	3
190	1	2852	01
282	1	2724	1
147	01	2471	034
290	3	2914	0345
684	1	2791	01
321	134	2887	1
563	1	2607	01
336	4	2833	046
421	14	3237	0145
359	0	2601	03
668	14	2678	0145
586	0134	3108	46
778	04	3004	014
1893	034	2181	046
254	1	2470	01345
1516	1	2903	014
667	4	2358	4
214	46	2382	0145
821	03	3238	0345
386	01	3216	0
739	1	2273	1
185	5	2235	156
1827	4	3014	4
72	6	2305	046
122	0	2775	013
1152	01	2287	0145
103	1	3185	01
1016	1	2633	0123
1725	1	3043	013
275	4	2474	046
1261	0	3183	013
137	4	2193	014
1293	5	2678	0145
1201	1	2499	012
339	01	2384	04
796	01	3105	1
712	4	2990	034
1270	4	2471	034
787	14	2678	0145
387	4	2591	4
510	46	2850	0145
946	013	3213	3
689	5	2805	156
829	0134	2747	1
733	01	2999	1
1230	0	3216	0
244	3	2831	013
1403	4	3151	034
219	3	3011	013
622	1	3217	01
246	1	3094	01
693	0	2293	03
267	46	2274	145
339	01	2523	0145
656	04	2345	014
200	01	2191	04
200	01	2192	04
413	4	2358	4
243	4	2961	046
576	3	2638	013
296	6	2496	46
679	1	3102	13
201	1	2668	01
460	4	2340	4
174	6	2343	346
1851	1	2530	1
1356	3	2402	013
1159	4	3219	04
295	1	2249	012
380	6	2680	6
1096	1	2967	01
1980	35	2933	3
1812	0134	3108	46
452	4	2358	4
449	4	2358	4
878	134	3257	1
852	0	2207	03
459	1	3089	013
808	46	3108	46
1057	2	3123	012
1259	4	2678	0145
492	01	3044	1
815	4	2914	0345
544	4	3175	034
827	0134	3094	01
271	0	3133	013
1327	4	2370	01345
465	1	2780	013
849	14	2968	4
50	25	2902	12
309	4	3077	0145
799	1	2172	0145
512	013	2330	0145
937	1	2875	01
1308	1	2370	01345
615	13	2488	01
1176	4	2835	145
582	034	3210	046
591	4	2533	46
599	4	2496	46
1299	4	2474	046
299	0	2804	0
645	4	2370	01345
162	0	2207	03
2	6	2305	046
832	3	2812	234
51	1	2318	01345
54	4	3284	014
362	4	2333	4
815	4	3031	4
1675	034	2526	046
261	5	2203	156
261	5	2205	56
1903	0	2435	0
495	5	2235	156
136	0	2698	01
631	2	2201	234
661	0	2259	013
136	0	3182	013
282	1	2945	014
126	4	3119	014
529	1	3088	013
321	134	2276	1
973	46	3200	145
529	1	2689	013
1732	4	2353	0145
393	4	2859	04
138	0	2500	013
692	0134	2923	01
452	4	3293	46
197	5	2766	0145
54	4	2953	04
303	46	3003	4
883	1	2843	01
290	3	3190	0345
1117	1	2697	0123
1182	4	2496	46
1196	1	2599	01345
106	1	2946	01
827	0134	2744	1
316	01	3211	0145
243	4	2496	46
840	0	3183	013
1636	1	2830	014
990	1	3044	1
762	034	3111	46
586	0134	2622	1
317	4	2318	01345
706	4	2370	01345
1071	1	3141	01
348	6	3293	46
1099	1	2852	01
1145	4	2370	01345
112	6	2254	46
112	6	2255	46
1052	3	2309	35
109	5	3277	0156
78	3	2309	35
732	1	2353	0145
312	25	3122	12
710	0	2500	013
143	4	2960	46
972	134	3195	012
307	3	2293	03
35	5	3039	035
67	1	2468	1
850	4	3077	0145
1207	6	2305	046
613	0	3060	0
236	0	2435	0
242	4	2371	046
803	1	2354	012
1154	1	2414	013
122	0	2500	013
707	1	2500	013
60	13	2250	01
59	5	2904	56
22	1	2619	1
1240	2	2772	012
87	6	3036	06
1307	034	2181	046
28	1	2328	1
348	6	2496	46
1255	6	2296	046
811	04	2671	4
928	13	3007	156
704	034	2479	0
591	4	2526	046
949	04	3116	014
759	4	3265	4
1547	4	2471	034
260	3	2471	034
294	6	3076	046
336	4	2968	4
1249	1	2937	12
564	5	2634	015
455	4	2832	046
574	0	2804	0
544	4	2343	346
66	2	2821	0123
1836	4	2356	046
1080	134	3108	46
44	6	2305	046
421	14	2678	0145
999	0	3288	013
281	4	2364	1345
1381	4	2353	0145
131	2	2772	012
500	4	3125	4
1642	01	2232	04
54	4	2497	04
1752	0134	2925	012
804	4	3116	014
1310	0	2725	0
490	04	2496	46
674	6	2961	046
660	0	3140	013
12	3	2374	013
78	3	3020	013
1479	4	3022	014
605	1	2335	1
274	01	2382	0145
411	13	2813	0156
1791	04	2667	4
927	14	2678	0145
1074	3	3171	3
224	1	2612	13
457	0	3183	013
203	5	2805	156
1699	034	3212	3
302	1	2324	1
316	01	3268	014
316	01	2625	04
1070	0	2526	046
111	3	2990	034
2034	6	2305	046
987	4	2182	4
168	4	2903	014
352	4	3151	034
67	1	2785	01
246	1	3102	13
246	1	3101	13
484	13	2858	01
1246	1	2982	0145
46	4	2302	4
119	4	2298	346
746	25	3019	35
68	6	3064	046
1053	5	2398	056
906	4	2318	01345
1166	1	2788	1
150	2	2867	02
243	4	2686	0345
243	4	2687	0345
287	1	2767	012
859	4	2353	0145
1766	1	2977	013
297	4	3260	4
142	0	2756	0
62	6	2305	046
106	1	2336	01
1109	1	2678	0145
5	2	2762	12
649	0	3146	013
1697	0	3286	01
157	46	2443	4
34	3	2627	3
266	13	3151	034
1146	4	2406	4
554	0	3154	0
559	6	2597	46
137	4	3215	014
915	6	3111	46
359	0	2638	013
703	4	2496	46
1705	0134	2925	012
1367	0	2232	04
385	0134	2925	012
337	4	2471	034
167	3	2407	035
1427	1	2879	01
91	0	2500	013
65	6	3036	06
1272	1	2918	01
1318	01	2625	04
218	0	2382	0145
483	0	2661	0
1523	0	2445	0
603	0134	3111	46
2137	4	2471	034
591	4	3111	46
508	0	2610	01
1648	01	2275	0
1027	4	2471	034
517	13	2858	01
431	6	3064	046
346	4	2868	0145
1799	4	2212	01345
848	1	2772	012
235	4	2742	0345
201	1	3277	0156
380	6	2305	046
33	14	2968	4
564	5	2771	015
136	0	3146	013
35	5	2690	035
446	01	2932	04
859	4	2910	0145
246	1	3044	1
237	0	2819	01
362	4	2711	4
150	2	2312	012
184	134	3255	01
1888	01	2191	04
29	0	2438	04
316	01	2184	1345
208	4	2743	0345
123	3	3011	013
566	4	3215	014
51	1	2607	01
329	6	2962	046
465	1	2977	013
1103	4	2765	014
895	6	2961	046
96	46	3036	06
1871	4	2832	046
44	6	2823	6
38	5	2448	156
422	04	2477	0345
158	01	2473	0
324	1	2946	01
143	4	2305	046
41	14	2420	01
345	3	2583	3
407	4	2370	01345
88	5	2353	0145
1336	0	2843	01
307	3	2723	03
676	4	2832	046
424	1	3124	01
242	4	2409	046
123	3	3169	35
295	1	2677	0123
1756	0	3060	0
151	4	3260	4
103	1	2678	0145
20	6	3269	346
983	4	2359	04
843	4	2859	04
498	4	3116	014
544	4	3228	046
1137	0134	3195	012
7	6	2683	01346
87	6	2969	06
188	6	2209	46
468	4	3159	4
147	01	2223	0
1337	46	2623	46
279	4	3261	01345
1004	14	2678	0145
103	1	3300	01
95	1	3032	1
924	01	2999	1
1649	14	2738	0145
257	5	3169	35
101	1	2852	01
957	4	3077	0145
458	6	2659	046
2	6	2408	6
152	01	2569	0
231	4	2474	046
226	4	2828	1345
85	4	2671	4
22	1	2703	1
829	0134	2848	1
376	1	3089	013
684	1	2172	0145
213	6	2305	046
1083	14	2318	01345
347	4	2465	01345
650	46	3116	014
83	4	2373	01345
1859	4	2412	4
840	0	2914	0345
1286	1	2780	013
6	6	2305	046
95	1	3298	014
1708	1	2269	1
211	2	3123	012
271	0	2500	013
447	6	2597	46
316	01	2330	0145
316	01	2997	04
557	25	2762	12
791	04	2912	01345
692	0134	3195	012
145	034	2854	046
1431	35	2805	156
194	0	2232	04
615	13	2945	014
286	46	2527	04
316	01	2191	04
51	1	2678	0145
316	01	3114	01
346	4	2455	4
246	1	2472	01
433	0	2479	0
235	4	2370	01345
77	2	2206	012
384	6	2597	46
401	2	2199	012
776	034	2444	01
386	01	2942	04
157	46	3002	4
145	034	2526	046
757	034	2858	01
994	6	3293	46
1055	013	2542	01
1248	134	2792	1
145	034	2528	4
112	6	2597	46
4	3	2617	3
1392	0	3005	0
1194	0	2484	0
699	3	3011	013
345	3	3262	034
630	1	2839	013
133	0	3150	013
67	1	2697	0123
110	3	2970	013
434	0	2221	0
1436	1	2472	01
1190	5	3277	0156
777	0	3116	014
148	4	3116	014
1048	4	3151	034
174	6	2626	013456
423	3	2197	03
723	13	2235	156
1449	034	3005	0
529	1	3241	013
83	4	3297	01345
456	3	3011	013
214	46	3200	145
363	0	2474	046
83	4	2212	01345
1606	1	2766	0145
1025	4	2961	046
722	3	2500	013
724	134	3097	1
313	6	2537	346
779	0	2856	0
806	5	2235	156
392	4	2639	0145
521	1	2839	013
236	0	2281	0
1538	4	2613	01345
334	0	2534	0
339	01	2179	0
603	0134	2390	1
339	01	2885	1
194	0	2484	0
869	1	2719	012
316	01	2859	04
855	4	2340	4
101	1	2336	01
1613	6	3064	046
586	0134	2750	1
136	0	3305	013
963	14	2318	01345
851	0	2178	0
254	1	2370	01345
228	4	2340	4
417	1	2751	1
46	4	2667	4
268	4	2995	034
412	0	3123	012
1104	4	2471	034
235	4	2613	01345
328	4	2593	4
119	4	3120	0346
19	4	2538	04
733	01	2656	145
2	6	2960	46
108	6	2409	046
883	1	3044	1
211	2	2494	02
1412	3	3011	013
134	1	2766	0145
1878	1	2187	15
126	4	3159	4
815	4	3234	0345
604	46	2850	0145
124	1	3235	1
157	46	2853	4
1414	4	2191	04
414	04	2436	46
1983	3	2894	03
145	034	2533	46
181	6	3293	46
1087	4	2340	4
291	4	2625	04
94	46	2699	145
246	1	3153	01
726	0	2831	013
416	6	3082	6
138	0	2831	013
797	01	2330	0145
467	4	3290	046
1093	4	2340	4
982	0	2196	0
425	0	3191	013
608	0	2293	03
634	3	3072	3
737	2	3075	012
110	3	2414	013
46	4	3116	014
290	3	2469	0345
47	6	2727	46
1315	4	2613	01345
142	0	2236	0
555	4	3190	0345
106	1	3053	01
50	25	2199	012
266	13	2431	034
1040	4	2496	46
912	4	2365	04
651	4	2370	01345
321	134	2792	1
1650	6	2496	46
262	46	3108	46
149	01	2925	012
574	0	2444	01
930	134	2792	1
301	5	2678	0145
2013	01	2232	04
512	013	2582	015
1175	3	2598	013
102	6	2866	046
222	13	3277	0156
300	04	2471	034
628	1	2500	013
29	0	3155	03
645	4	2210	014
372	13	2986	034
504	4	2555	014
1834	3	3020	013
180	4	2474	046
123	3	2809	35
318	6	3295	46
1062	14	3143	046
1239	1	2381	1
92	1	2766	0145
1705	0134	3195	012
1201	1	2677	0123
259	6	2305	046
480	1	2310	01
1941	0134	2925	012
367	4	2305	046
558	4	2409	046
335	4	2496	46
596	0	2638	013
1475	0134	2925	012
1127	1	2470	01345
540	4	3284	014
899	4	2833	046
873	1	3096	1
23	4	2471	034
758	3	3019	35
145	034	2945	014
862	1	2418	01
119	4	2351	014
304	46	2382	0145
19	4	3219	04
932	1	2539	1
1838	01	3273	0
19	4	2345	014
982	0	2292	0
489	1	2977	013
669	2	3123	012
484	13	3217	01
985	4	2812	234
391	01	2487	03
854	1	2460	01
546	1	2393	01
404	46	2699	145
317	4	2678	0145
205	1	2417	013
205	1	2414	013
636	0	2804	0
46	4	2340	4
309	4	2968	4
547	6	2305	046
205	1	2977	013
1267	3	2293	03
347	4	2613	01345
15	46	2175	145
749	04	2343	346
147	01	2479	0
482	4	3031	4
206	5	3277	0156
764	3	2689	013
451	3	3121	03
1210	0	2804	0
684	1	2705	01
47	6	2662	46
1309	1	2780	013
382	1	2788	1
1610	0	2207	03
589	4	2678	0145
471	6	2305	046
221	1	2987	1
854	1	3030	01
85	4	2731	4
477	1	2772	012
932	1	3217	01
117	4	2243	4
177	6	2305	046
145	034	3000	0
85	4	2554	0145
367	4	2210	014
377	4	2318	01345
383	6	2878	046
262	46	2623	46
500	4	2731	4
50	25	2762	12
344	4	2465	01345
256	35	2805	156
125	01	2293	03
1466	4	2370	01345
233	0	2423	013
1357	4	2833	046
514	6	2960	46
191	46	3108	46
484	13	2488	01
161	0	2275	0
252	3	2723	03
85	4	2959	4
555	4	2425	345
250	48	2817	04
250	48	2816	04
87	6	3086	6
51	1	2263	012
180	4	2714	46
1175	3	2769	013
550	014	3139	01
1225	4	2305	046
882	4	3116	014
313	6	3165	346
529	1	2422	01
1230	0	2661	0
1002	1	3116	014
841	14	2600	1
53	0	3286	01
400	5	2678	0145
536	4	2180	04
1191	0	2532	0
315	25	2762	12
864	1	2689	013
392	4	2353	0145
724	134	2925	012
814	0	2555	014
56	5	2904	56
252	3	2293	03
679	1	2620	13
607	5	2670	56
316	01	2656	145
304	46	2621	145
119	4	2343	346
603	0134	2229	3
1064	4	3161	4
977	1	2267	013
864	1	3088	013
439	5	2813	0156
499	1	2772	012
311	1	3179	1
490	04	2358	4
1426	1	2273	1
1439	04	2345	014
295	1	2361	012
1032	14	2910	0145
243	4	2412	4
19	4	3004	014
367	4	2464	01345
464	1	2852	01
937	1	3022	014
482	4	2561	46
442	4	2465	01345
442	4	2466	01345
426	1	2633	0123
66	2	3024	012
223	4	3151	034
413	4	3234	0345
537	4	2835	145
78	3	3019	35
400	5	2556	0145
1068	01	2232	04
1092	0	2638	013
527	134	2731	4
1872	01	2997	04
14	5	2202	156
95	1	2967	01
278	4	3201	46
359	0	2500	013
776	034	3213	3
421	14	2964	0145
142	0	2852	01
415	4	2379	0345
36	6	2878	046
96	46	2262	01345
309	4	2353	0145
309	4	2603	0145
157	46	3108	46
1616	4	2370	01345
122	0	2459	014
1528	4	3004	014
1684	01	2223	0
247	0	2534	0
368	4	2891	34
1309	1	2375	013
346	4	2731	4
22	1	2987	1
1348	1	2946	01
523	4	2726	014
370	5	2690	035
174	6	2451	346
392	4	2603	0145
347	4	2215	01345
342	46	2623	46
789	1	2330	0145
76	46	2382	0145
1744	01	3095	013
581	4	2474	046
115	134	2548	4
91	0	2555	014
152	01	3095	013
564	5	2304	015
1445	0	2915	013
733	01	3268	014
345	3	2288	34
550	014	2911	01
515	4	3284	014
1372	0	2976	01
893	14	2835	145
603	0134	3213	3
406	013	3273	0
1377	5	2678	0145
134	1	2353	0145
618	4	2626	013456
888	4	2912	01345
1059	6	2305	046
1856	4	3159	4
991	1	3044	1
117	4	2244	4
27	6	3111	46
1639	1	3153	01
480	1	2599	01345
223	4	2471	034
219	3	2546	13
1219	4	2340	4
536	4	2990	034
264	3	2293	03
77	2	2247	012
77	2	2245	012
386	01	2661	0
19	4	2382	0145
1722	14	2318	01345
243	4	3135	0345
19	4	2730	014
1090	1	2977	013
707	1	2972	01
1989	4	3234	0345
1730	6	2305	046
243	4	2557	046
438	1	3044	1
446	01	2527	04
939	4	2370	01345
432	3	3011	013
681	4	3219	04
146	1	3146	013
510	46	2752	145
1458	4	2256	0145
1063	1	3301	01
797	01	3160	015
514	6	2305	046
145	034	3213	3
1250	01	2534	0
1205	4	3265	4
147	01	2525	01
147	01	2526	046
1130	0	2500	013
230	3	3056	0134
20	6	2238	0346
997	1	2689	013
75	01	2534	0
608	0	2489	03
142	0	2660	01
1675	034	3208	4
566	4	2997	04
880	1	3088	013
47	6	3064	046
385	0134	3097	1
1023	4	2318	01345
355	6	2537	346
331	4	2471	034
51	1	3299	015
122	0	3071	013
717	4	3244	01345
222	13	2668	01
398	3	2500	013
865	0134	2925	012
977	1	2517	013
56	5	3173	056
1314	46	2623	46
242	4	3076	046
782	1	3091	13
430	3	2343	346
214	46	2994	0145
87	6	2261	6
98	6	2305	046
19	4	2191	04
386	01	2534	0
837	1	3022	014
331	4	2702	034
864	1	2374	013
805	4	2370	01345
861	0	2207	03
917	1	2599	01345
1088	46	2382	0145
322	1	2682	01
417	1	3109	1
1074	3	2297	03
553	4	2317	0345
99	2	2502	012
185	5	3170	156
829	0134	2623	46
1155	6	2496	46
1165	3	2723	03
1944	4	2353	0145
230	3	2809	35
757	034	2394	0
1219	4	3116	014
923	0	2961	046
736	3	3020	013
646	4	2912	01345
245	4	3009	014
1150	4	2912	01345
168	4	3116	014
110	3	2638	013
800	1	2424	013
830	0	3005	0
1439	04	2589	015
528	4	2471	034
297	4	2993	4
452	4	2496	46
1141	0	3107	0
870	4	2343	346
23	4	2990	034
560	4	2547	1345
1093	4	2726	014
1334	0	2178	0
1271	1	2336	01
246	1	3196	01
368	4	2943	34
1634	46	2382	0145
1235	4	2514	01345
1553	4	2986	034
196	3	3190	0345
468	4	3265	4
438	1	3094	01
453	4	3081	4
680	46	2382	0145
875	1	2370	01345
222	13	3013	1
114	5	2678	0145
553	4	3234	0345
1146	4	2766	0145
518	6	2343	346
219	3	2632	03
120	1	3217	01
415	4	3193	0345
641	4	2340	4
193	6	2663	46
53	0	3005	0
650	46	3214	04
583	4	3262	034
537	4	2678	0145
386	01	2232	04
1214	1	3044	1
1737	3	2729	03
1003	6	2411	46
18	2	2925	012
542	4	2305	046
530	01	2293	03
490	04	2963	46
490	04	2961	046
237	0	2405	01
1420	1	2967	01
837	1	3033	01
1107	5	2235	156
358	0	2223	0
237	0	3286	01
1212	134	3257	1
457	0	2694	0
83	4	2465	01345
508	0	2689	013
891	0134	2853	4
661	0	2374	013
233	0	2214	03
247	0	2389	015
247	0	2382	0145
46	4	2765	014
662	6	2496	46
51	1	2695	01
201	1	2594	01
1038	6	2597	46
1411	0	3286	01
46	4	2548	4
509	01	2293	03
570	46	2382	0145
412	0	2352	04
121	1	2911	01
145	034	2749	4
679	1	2707	01
755	1	2677	0123
383	6	3187	046
457	0	2838	01
1667	4	2210	014
853	4	2849	4
680	46	3197	0145
872	1	2427	013
129	6	2829	46
1397	4	2193	014
158	01	2578	0
1739	1	3249	01
1904	4	3116	014
1001	2	2772	012
1764	034	3213	3
585	4	2370	01345
1879	1	2605	01
932	1	2761	1
6	6	2496	46
69	4	3243	046
786	2	2762	12
805	4	2917	1346
451	3	2293	03
805	4	2912	01345
347	4	2370	01345
1810	1	2766	0145
653	3	2485	03
196	3	3183	013
770	0	2380	0
142	0	2804	0
635	3	2207	03
1522	4	2353	0145
