# Supplementary material for: Environmental change makes robust ecological networks fragile
Source: Nat Commun. 2016 Aug 11;7:12462. doi: 10.1038/ncomms12462 (PMC4987532; doi:10.1038/ncomms12462)
Supplement: Supplementary Data 1 — Host-parasite networks and host extinction sequences in Avida experiments. The compressed archive includes the 100 co-evolved host-parasite networks and the host extinction sequences in the historical scenario. [file ncomms12462-s2.zip › Supplementary_data_S1/host_parasite_network_98.csv]

host_genotype	host_phenotype	parasite_genotype	parasite_phenotype
423	024	2280	2
631	05	1618	125
1379	135	2321	012
308	24	1691	25
307	24	2224	25
97	045	2409	015
234	045	2408	0125
427	024	2166	0
1326	0146	1984	0125
49	24	2283	0125
937	45	2544	125
477	2	2626	0125
267	24	1535	125
20	02	1821	125
61	35	1765	125
270	456	1622	0125
8	35	2391	125
759	24	2528	0125
163	014	2582	0125
81	35	1541	125
880	234	1737	125
435	04	2078	0125
1307	2	2626	0125
1161	02	1876	125
243	01	2399	12
3	24	2102	0125
68	02	1986	125
755	35	2266	25
480	045	2384	0125
14	35	1604	125
75	146	1598	01235
745	02	2684	05
230	35	2621	05
431	02	1821	125
130	234	1894	125
369	13	1675	1
315	1	2338	125
925	14	2492	013
156	024	2180	125
1362	246	2204	25
281	023	2227	125
57	246	2401	12
1513	45	2064	25
251	35	2663	125
144	24	1580	12
603	045	2465	0125
19	24	2393	0125
324	5	2313	125
65	246	2671	25
387	045	2253	0125
159	024	2183	012
492	1	1530	12
134	14	2655	125
529	1	2642	0125
536	05	2038	0125
171	24	2479	125
1295	04	1601	0125
526	35	1821	125
380	13	2057	125
49	24	2183	012
273	14	1602	0125
355	235	1932	12
355	235	1930	015
281	023	2680	012
610	2	1726	25
73	13	2471	03
403	13	2156	0125
456	1	1703	125
424	24	1909	125
327	024	1556	125
556	04	2011	015
599	246	2046	25
404	234	2171	0125
6	045	2489	25
24	01	2082	025
143	024	2385	01
43	246	2644	0125
125	24	1596	0125
346	35	1914	0125
107	045	2379	01
1393	04	2153	01
1482	13	2571	15
428	25	2660	25
1267	24	2464	012
1023	13	2501	1
1403	03	2476	015
210	2	2223	0125
394	146	1547	0125
738	234	1737	125
255	14	2256	015
165	35	2640	0125
1210	04	2415	015
124	35	2584	0125
505	024	2180	125
90	24	2582	0125
280	045	1894	125
370	25	2215	25
205	024	1567	0
647	35	2200	125
434	45	2121	25
355	235	2094	125
778	45	2337	0125
355	235	2091	0125
31	146	2133	1
99	2	1867	125
49	24	1909	125
76	135	2451	015
763	5	1710	125
39	2	2298	125
898	45	2064	25
898	45	2065	25
815	14	1887	12
121	13	2670	0125
160	15	1838	125
280	045	2009	15
139	45	2051	125
365	456	1737	125
1286	13	1721	125
192	023	2185	125
320	13	2257	01
731	35	2408	0125
405	456	2371	125
34	1	1703	125
234	045	2602	25
437	014	2022	125
224	046	2220	01
544	023	1808	125
1271	24	2584	0125
87	24	1715	125
278	456	2371	125
651	13	1693	125
178	45	2564	25
152	01	2058	0125
280	045	1624	0125
27	45	1909	125
202	014	2592	0125
328	024	2569	015
592	24	2080	25
206	0146	2631	0125
756	024	2038	0125
92	024	2037	012
827	5	2088	25
660	14	2470	0125
577	24	2452	125
506	045	2578	125
24	01	2401	12
432	234	1524	125
98	045	2395	0125
1083	1	2400	0125
261	24	1580	12
895	134	2515	01
703	135	2201	125
783	045	1578	125
471	35	2235	25
413	01	2083	0125
295	45	1814	0125
380	13	2668	13
76	135	1772	125
293	5	2152	125
49	24	2484	25
945	05	2393	0125
943	04	2682	0125
450	04	1744	0156
1291	04	1744	0156
1373	045	1770	015
811	1	1964	1
165	35	2544	125
650	35	2468	0125
467	45	1744	0156
612	35	1801	125
240	234	1737	125
312	0146	1649	12
757	024	2345	0125
248	24	2177	125
507	246	1768	125
33	1	2400	0125
1489	01	1909	125
24	01	2336	0125
9	01	1909	125
509	35	2146	125
183	13	1666	015
605	246	2085	0125
84	456	2173	0125
414	23	1902	012
699	04	2257	01
104	23	2465	0125
110	24	2465	0125
27	45	2022	125
874	02	1535	125
243	01	2135	0125
505	024	1965	0125
684	45	2640	0125
67	024	2101	012
1260	14	1899	1
324	5	2051	125
202	014	1808	125
43	246	2693	125
1030	024	2273	05
479	04	2349	0125
149	13	2376	01
266	45	2065	25
266	45	2064	25
633	24	2528	0125
116	35	1952	25
866	045	2102	0125
828	24	1593	0125
432	234	2364	125
108	234	2004	12
157	35	1930	015
451	02	2383	0125
146	5	2455	125
410	13	2471	03
115	246	1609	1235
62	24	2504	012
61	35	2243	01235
294	13	2531	0125
61	35	2244	25
566	456	1578	125
751	35	2353	25
99	2	1909	125
6	045	1909	125
50	24	1904	125
389	1	1985	0125
375	456	2461	0125
849	123	1568	125
225	13	1554	015
1126	246	1660	0125
534	05	1674	125
551	24	1794	0125
1206	024	2612	2
130	234	2167	12
253	014	1698	015
49	24	1916	0125
686	023	1841	125
157	35	2642	0125
241	246	2545	125
1063	35	2519	125
1382	123	1735	015
152	01	2461	0125
139	45	1572	125
576	045	1651	15
415	045	1562	015
1019	035	2602	25
1185	04	1735	015
662	1	1914	0125
299	1	2222	0125
1108	02	2480	125
349	1	2338	125
974	234	2513	12
308	24	2177	125
855	35	2694	125
563	35	1841	125
249	134	2515	01
575	2	1609	1235
452	456	1531	25
593	023	1909	125
490	24	2682	0125
7	23	1560	12
152	01	2510	0125
83	13	2276	01
2	024	2107	125
390	04	1831	0125
656	04	2699	012
988	456	2170	0125
274	1	2111	125
751	35	1886	025
59	24	2286	1235
66	246	1882	012
66	246	1881	0125
1176	45	2292	125
343	05	2485	0125
405	456	2217	025
42	456	1894	125
240	234	2264	125
722	35	2473	0125
1114	24	2280	2
231	1	2444	015
238	146	2544	125
542	35	2472	01235
525	03	2692	0125
1027	024	2439	125
1378	13	2689	015
1148	12	2180	125
492	1	2420	1
325	0245	1772	125
97	045	1886	025
542	35	1696	1235
588	2	2298	125
904	045	1858	0125
165	35	1606	0125
836	456	2260	0125
989	456	2613	015
24	01	2293	05
1120	035	2093	13
400	13	1787	01
831	05	1870	0125
1172	01	2113	125
27	45	2584	0125
968	014	2274	01235
6	045	2139	05
284	35	1666	015
42	456	2658	25
201	456	2613	015
442	024	1530	12
515	14	2504	012
503	24	2393	0125
348	35	2472	01235
79	13	2111	125
592	24	1983	125
126	35	2519	125
550	01	2613	015
267	24	2465	0125
595	13	1574	012
16	24	2173	0125
311	24	2469	0125
118	35	1550	25
403	13	2041	15
239	24	1979	0125
143	024	2129	125
192	023	1647	125
42	456	1524	125
724	035	1612	125
220	13	2107	125
281	023	1909	125
97	045	2697	025
203	02	1760	05
97	045	2694	125
163	014	1639	125
325	0245	2451	015
698	24	2269	25
487	24	1913	25
68	02	2544	125
116	35	1895	015
18	45	2584	0125
359	234	2364	125
203	02	1601	0125
448	13	1721	125
111	24	2386	125
448	13	1722	125
554	03	2500	0125
276	02	1854	2
936	146	2679	0125
82	456	2260	0125
356	14	2295	01235
61	35	2253	0125
512	246	1884	25
445	045	2647	015
639	1	1568	125
343	05	1979	0125
61	35	2652	134
1372	14	2469	0125
307	24	2473	0125
730	246	2337	0125
1128	1	1762	0125
355	235	2298	125
100	5	2408	0125
608	02	2548	25
155	5	2656	015
604	13	1840	125
126	35	1851	125
20	02	2404	025
234	045	1827	015
44	014	1588	125
50	24	2465	0125
53	13	1914	0125
934	23	1560	12
76	135	2503	015
43	246	1615	0125
43	246	1614	0125
186	13	2456	01
869	024	2418	25
1000	1	1985	0125
340	35	2254	0125
743	13	2338	125
850	246	2338	125
979	35	1786	015
519	02	1691	25
495	24	2397	0125
233	1	2036	015
597	25	2002	125
60	35	2468	0125
1025	246	1710	125
35	24	1535	125
357	045	1798	125
609	23	2408	0125
76	135	2254	0125
94	1	2202	125
76	135	2253	0125
132	045	2354	0125
465	1	2337	0125
224	046	2379	01
812	045	2409	015
44	014	2327	125
342	35	2681	0125
1140	123	2485	0125
294	13	2678	0125
719	5	2337	0125
432	234	1947	125
66	246	2338	125
889	024	1537	01
698	24	2465	0125
1056	2	1696	1235
211	246	2400	0125
282	24	2682	0125
840	02	1909	125
121	13	2319	12
525	03	2445	0125
66	246	2200	125
234	045	2158	015
1141	024	1846	25
733	045	2511	0125
907	2	1620	125
1348	24	2532	0125
152	01	1898	01
29	35	2088	25
592	24	2682	0125
251	35	2107	125
804	246	1821	125
414	23	1851	125
75	146	1652	125
122	014	2357	015
270	456	1524	125
1230	0	2611	01
558	24	2489	25
481	45	2455	125
1183	13	2531	0125
969	4	2087	01245
320	13	1837	0125
925	14	1547	0125
79	13	2616	125
446	35	2472	01235
314	35	1550	25
213	1	1661	0125
218	014	1973	01
1127	234	2171	0125
262	234	2671	25
1152	024	1566	02
217	04	2395	0125
706	5	2300	125
1244	1	1588	125
670	5	1944	015
1292	5	2643	15
452	456	1578	125
21	35	1846	25
1268	35	2387	125
527	1	2150	0125
11	246	2079	36
533	14	1964	1
270	456	2506	125
157	35	2338	125
1386	14	2355	1
270	456	2508	0125
733	045	1624	0125
156	024	1588	125
675	1	1708	1
31	146	1865	125
116	35	1846	25
453	25	2215	25
55	014	2451	015
852	024	2202	125
130	234	2369	025
484	02	1524	125
271	45	1841	125
36	045	2153	01
97	045	2353	25
97	045	2350	0125
825	5	1944	015
31	146	1914	0125
423	024	2485	0125
397	13	2694	125
1003	1	2201	125
1147	14	2651	125
537	24	2682	0125
280	045	2056	0125
1223	5	2359	0125
740	45	2467	125
501	03	1985	0125
205	024	2504	012
1111	04	2395	0125
623	5	2107	125
355	235	2338	125
39	2	1602	0125
1327	35	2200	125
171	24	1971	0125
22	246	2241	125
537	24	1870	0125
190	2	1884	25
1392	014	1593	0125
294	13	2281	1
64	24	2493	125
351	13	1721	125
457	01	2483	1
39	2	2641	12
1426	13	1850	125
458	13	1574	012
531	35	2485	0125
215	24	2670	0125
349	1	1657	15
307	24	1913	25
16	24	2626	0125
348	35	1909	125
459	045	1740	125
142	024	1890	03
217	04	1704	01
609	23	1828	0125
385	01	1640	01
303	02	2206	12
486	35	2480	125
1249	04	1905	05
834	045	2510	0125
1243	02	1614	0125
63	5	2107	125
1364	146	1914	0125
161	02	2095	0125
591	13	2198	235
896	045	2253	0125
509	35	2088	25
1181	035	1703	125
172	02	2145	125
244	35	2199	15
492	1	1578	125
150	02	1797	125
173	35	2697	025
45	35	2334	15
343	05	2287	125
286	13	1666	015
116	35	2012	015
795	234	2004	12
153	045	1760	05
98	045	2295	01235
53	13	2531	0125
103	014	1909	125
494	35	2039	015
1026	1	2478	125
1090	0245	2697	025
172	02	2544	125
929	04	2101	012
200	04	2569	015
679	14	2685	013
114	1	1818	0125
806	024	1705	0125
250	13	2096	125
600	246	2298	125
281	023	2485	0125
128	5	2445	0125
1160	35	2051	125
551	24	2469	0125
44	014	1971	0125
78	35	2271	0125
511	456	2260	0125
40	13	2391	125
279	35	1604	125
659	2	2048	2
888	45	2528	0125
333	13	2644	0125
875	135	1766	0125
655	35	2462	0125
260	135	2253	0125
391	456	2507	0125
1066	35	2298	125
482	24	2488	125
102	5	2489	25
448	13	1560	12
176	24	2408	0125
136	13	1554	015
156	024	1693	125
155	5	2256	015
13	014	1593	0125
301	123	1568	125
452	456	1850	125
856	246	1703	125
905	24	2529	01235
1043	035	2242	012
93	24	2531	0125
392	035	2686	01235
1004	014	1539	01
1400	04	1744	0156
37	35	1916	0125
822	1	1703	125
1258	146	1909	125
330	1	2142	125
1273	02	2338	125
333	13	1666	015
583	24	2358	0125
609	23	2556	012
252	14	1898	01
288	24	2224	25
358	246	2595	12
539	24	2345	0125
1018	24	1925	025
433	35	2235	25
290	13	1827	015
96	35	2573	25
2	024	1846	25
85	35	1875	125
52	35	1536	0125
922	5	1651	15
199	045	2558	125
377	25	2564	25
450	04	2424	01
397	13	2649	15
727	045	2465	0125
64	24	2395	0125
2	024	2266	25
1203	13	2253	0125
508	5	2608	125
396	24	1748	25
572	04	1602	0125
1158	024	1648	0125
87	24	2346	0125
531	35	2227	125
430	234	1626	12
523	024	1890	03
136	13	2689	015
251	35	1683	015
161	02	1992	0125
546	35	2689	015
1293	014	1756	125
371	456	1851	125
269	23	2461	0125
476	13	2613	015
48	14	2354	0125
1397	234	2004	12
1309	35	1751	15
449	24	1851	125
198	35	1846	25
1080	01	2073	125
57	246	2548	25
995	14	1602	0125
57	246	2545	125
64	24	1873	125
612	35	2384	0125
210	2	1801	125
716	146	2194	125
155	5	2254	0125
390	04	2502	015
467	45	2064	25
158	035	2207	125
295	45	2084	125
1150	1	1985	0125
295	45	2082	025
1241	35	1578	125
495	24	1600	125
138	02	1746	25
226	045	1941	125
226	045	1940	01
522	35	2010	015
36	045	1822	125
31	146	1806	1
749	123	2051	125
906	046	2226	01
36	045	1827	015
101	2	2465	0125
487	24	2531	0125
51	13	1560	12
839	23	2408	0125
990	023	2472	01235
158	035	2445	0125
61	35	2338	125
75	146	2393	0125
26	5	2408	0125
71	01	1705	0125
453	25	2051	125
16	24	1851	125
639	1	2211	01
333	13	2302	1
156	024	2122	0125
619	045	2233	0245
981	146	1710	125
112	246	2135	0125
458	13	2510	0125
87	24	2405	0125
177	1	2036	015
61	35	2689	015
1121	246	1768	125
124	35	2585	125
47	35	2022	125
1082	024	1890	03
408	24	2051	125
563	35	2609	125
280	045	1785	125
157	35	2443	125
579	05	2032	125
197	146	1621	125
102	5	2541	25
493	045	2408	0125
464	023	1704	01
16	24	2624	25
838	5	2692	0125
367	03	2634	3
502	024	1890	03
229	24	2584	0125
594	135	2672	0125
2	024	2418	25
141	23	2306	0125
229	24	1912	125
939	024	1735	015
156	024	2325	125
113	456	2058	0125
378	1	2194	125
403	13	1885	13
789	04	2217	025
500	02	2029	25
654	1	2400	0125
796	456	1578	125
117	23	1574	012
712	01	1703	125
42	456	2111	125
14	35	1609	1235
386	45	2482	0125
162	13	1621	125
149	13	1629	013
97	045	1937	0125
336	24	2480	125
170	2	2563	02
957	2	2465	0125
213	1	2688	0125
1165	24	1904	125
36	045	1561	125
227	5	1674	125
187	45	2584	0125
31	146	1538	012
224	046	2119	0
223	35	1846	25
24	01	2545	125
24	01	2544	125
46	014	1795	015
231	1	1821	125
145	02	2227	125
180	246	1881	0125
241	246	1609	1235
1414	35	2088	25
893	146	2398	0146
658	045	2395	0125
663	0	2563	02
753	5	1674	125
330	1	1703	125
977	024	2150	0125
1125	13	2600	0125
109	35	1798	125
997	24	1915	125
368	024	2051	125
211	246	2335	125
172	02	2297	12
948	35	2295	01235
857	146	1652	125
252	14	2014	12
33	1	2545	125
1418	04	1744	0156
716	146	2140	0125
36	045	2306	0125
108	234	2162	12
137	024	2439	125
482	24	1870	0125
454	5	1600	125
317	1	2337	0125
994	13	2438	1
129	146	2436	0125
156	024	1584	01
156	024	1587	125
135	45	2082	025
543	014	1862	013
133	5	2564	25
1407	146	2531	0125
188	13	2689	015
277	5	2503	015
696	45	2336	0125
696	45	2337	0125
965	5	2253	0125
22	246	1710	125
242	1	2403	0135
144	24	1851	125
170	2	1839	02
185	01	1801	125
559	246	1614	0125
557	45	2578	125
592	24	2291	25
75	146	2076	125
1320	13	2613	015
238	146	1603	0125
635	14	2271	0125
281	023	1540	125
234	045	2102	0125
36	045	2439	125
895	134	1847	01
7	23	2048	2
105	024	2535	2
7	23	2045	25
505	024	1584	01
205	024	1890	03
1299	014	2628	125
78	35	1748	25
996	146	1652	125
107	045	2064	25
293	5	1710	125
6	045	1810	125
276	02	2671	25
560	2	2389	125
785	35	1766	0125
808	35	2528	0125
1415	035	2042	0125
1107	1	2583	01
5	045	2116	01
535	246	1703	125
681	13	1721	125
142	024	2410	125
374	24	2331	1235
15	04	2369	025
393	014	1782	0125
301	123	2051	125
308	24	2624	25
636	24	1588	125
416	024	2445	0125
649	045	2510	0125
1428	14	1600	125
343	05	2432	0125
1093	1	2688	0125
153	045	2684	05
283	14	2271	0125
1096	045	2172	015
148	03	2476	015
566	456	1851	125
621	146	2245	125
586	0	2120	012
22	246	2148	12
93	24	2224	25
32	5	2190	01235
101	2	2320	0125
153	045	2193	0125
655	35	1743	015
116	35	2372	015
552	2	2298	125
653	14	1772	125
847	234	1737	125
152	01	2613	015
81	35	2531	0125
924	246	1875	125
81	35	2532	0125
1136	14	2061	1
87	24	2096	125
455	456	2369	025
165	35	1657	15
447	01	2069	01
497	13	1820	15
843	014	2476	015
195	03	2093	13
481	45	2366	125
705	024	2692	0125
1141	024	2612	2
840	02	2138	125
15	04	1950	05
339	35	2330	0125
274	1	2613	015
522	35	1846	25
483	045	1601	0125
993	35	1907	25
599	246	2353	25
174	024	1734	05
496	24	1798	125
23	2	2658	25
477	2	2472	01235
267	24	2383	0125
1196	35	2544	125
517	05	2044	01
1047	04	2696	012
382	35	2480	125
681	13	2253	0125
163	014	1862	013
260	135	1721	125
250	13	2446	016
86	25	1620	125
481	45	2564	25
198	35	1958	15
443	05	1841	125
20	02	2298	125
163	014	1641	125
98	045	1760	05
1037	04	2459	01
423	024	2030	0
482	24	2489	25
59	24	2591	125
63	5	1578	125
653	14	2555	12
79	13	2169	125
629	45	2545	125
243	01	2192	0125
375	456	2510	0125
18	45	2282	125
451	02	1904	125
295	45	2336	0125
272	045	1766	0125
381	5	2107	125
717	035	2101	012
343	05	2393	0125
149	13	2265	01
343	05	2392	01
1189	1	1914	0125
1213	024	1931	25
1280	13	1623	1
341	02	1760	05
97	045	2649	15
467	45	2620	015
157	35	2200	125
246	045	1961	01
246	045	1744	0156
210	2	1696	1235
1092	13	2061	1
637	5	2439	125
869	024	1846	25
608	02	2198	235
1208	35	1869	13
225	13	1661	0125
297	13	1671	01
98	045	1981	0125
76	135	1721	125
25	24	2331	1235
625	5	1674	125
114	1	1705	0125
42	456	2217	025
215	24	2321	012
369	13	1941	125
308	24	1585	0125
170	2	2361	02
113	456	1633	25
190	2	1824	125
355	235	2200	125
16	24	1633	25
740	45	1793	015
230	35	2122	0125
672	35	2235	25
370	25	2008	12
638	35	2408	0125
152	01	2111	125
89	24	1812	25
16	24	2469	0125
1035	01	2058	0125
1086	0245	2695	25
637	5	1710	125
164	5	2495	0125
143	024	2222	0125
635	14	1749	125
58	345	2364	125
15	04	2563	02
718	5	2657	125
87	24	1767	12
8	35	2480	125
170	2	2212	02
46	014	2061	1
938	035	2445	0125
878	456	1621	125
770	2	1724	25
648	35	2200	125
750	024	2101	012
174	024	2609	125
98	045	2294	0125
1455	35	2268	0125
1344	35	1541	125
263	45	2609	125
97	045	1772	125
372	14	2469	0125
31	146	1803	125
619	045	1909	125
99	2	1540	125
315	1	1606	0125
76	135	1674	125
668	35	2098	25
91	14	1927	012
295	45	1550	25
583	24	2103	0125
166	14	1921	125
577	24	1674	125
360	35	1578	125
158	035	2093	13
384	345	2585	125
79	13	2371	125
646	246	1547	0125
131	14	2254	0125
134	14	2161	125
249	134	1742	01
264	024	1844	125
853	14	2491	1
891	014	2591	125
1119	04	1930	015
760	024	1735	015
741	2	2298	125
253	014	1971	0125
401	24	1985	0125
21	35	2422	0125
159	024	1593	0125
790	13	2441	01
368	024	1568	125
356	14	1762	0125
690	45	1814	0125
107	045	2467	125
137	024	1824	125
137	024	1822	125
791	235	2338	125
86	25	2163	125
536	05	2550	125
936	146	2589	125
1356	24	1904	125
711	13	2210	015
1126	246	2149	0125
259	024	1841	125
295	45	2494	25
1009	023	1870	0125
39	2	1763	0125
416	024	2692	0125
366	01	1596	0125
366	01	1594	01235
86	25	2562	15
21	35	1851	125
287	35	2480	125
629	45	2197	125
325	0245	2697	025
520	35	2472	01235
502	024	2410	125
136	13	2151	1
192	023	2584	0125
490	24	2635	0125
489	01	2613	015
584	024	1846	25
639	1	2657	125
380	13	1741	1
426	035	1703	125
519	02	2017	25
144	24	2464	012
455	456	1782	0125
156	024	2621	05
1193	024	2691	12
240	234	2168	125
1129	02	2038	0125
163	014	2225	015
60	35	2577	0125
799	034	2305	01
504	024	1773	025
27	45	1858	0125
472	03	2472	01235
389	1	2598	015
772	2	2298	125
372	14	1796	125
44	014	2586	01
254	5	2369	025
1171	24	1588	125
42	456	2371	125
392	035	1985	0125
285	24	2584	0125
270	456	2507	0125
940	01	1568	125
821	0146	2236	125
14	35	2437	125
178	45	2051	125
30	35	1611	125
156	024	2380	01
4	246	1553	016
206	0146	2531	0125
1014	04	1905	05
11	246	2433	036
613	5	1788	25
1016	01	2058	0125
634	24	1916	0125
564	24	1959	12
76	135	1672	013
747	24	1851	125
870	04	2408	0125
700	234	2506	125
1342	04	2526	0
304	01	2383	0125
263	45	2051	125
1012	03	2634	3
453	25	1681	125
9	01	2234	01
728	456	2316	015
258	013	2557	1
110	24	2177	125
212	246	2407	0125
232	03	2093	13
135	45	2544	125
471	35	1815	25
489	01	2371	125
569	135	1900	01
1380	2	1602	0125
669	246	2237	0125
1157	45	2065	25
44	014	1589	15
121	13	2574	1
28	1	2342	0125
694	146	2227	125
986	02	2640	0125
1245	45	2467	125
233	1	1708	1
245	04	2361	02
272	045	1880	015
784	456	1526	25
41	05	2566	25
627	14	2061	1
651	13	2180	125
1011	024	2570	125
532	045	2013	0125
43	246	1668	0125
168	35	2523	125
980	02	1959	12
333	13	1614	0125
345	45	2065	25
598	14	1674	125
332	35	2200	125
310	5	2395	0125
773	13	1949	125
85	35	2084	125
198	35	1786	015
1190	14	1598	01235
76	135	2256	015
210	2	2472	01235
257	045	2409	015
403	13	1718	15
293	5	1933	0125
527	1	2439	125
358	246	1984	0125
915	2	1935	12
521	24	2584	0125
555	024	2000	012
175	024	2166	0
617	014	1807	125
771	2	2455	125
1012	03	1546	3
778	45	2544	125
842	35	2466	0125
1199	24	2026	0125
192	023	2282	125
192	023	2286	1235
371	456	2618	0125
139	45	1841	125
1317	13	1840	125
1259	23	2057	125
468	14	1794	0125
226	045	2308	125
1376	03	2634	3
341	02	2395	0125
618	35	1919	15
61	35	1721	125
1237	02	2338	125
1039	024	2262	0
682	456	1578	125
184	13	1568	125
709	14	1898	01
371	456	1578	125
31	146	2529	01235
66	246	1823	125
532	045	1784	0125
336	24	1804	01235
153	045	2191	0125
92	024	2202	125
194	02	2021	01
737	024	1576	0
182	13	2041	15
811	1	2177	125
46	014	2426	1
50	24	1535	125
1367	13	1560	12
522	35	1895	015
547	2	2173	0125
360	35	1789	125
1015	24	1985	0125
500	02	1649	12
181	13	1975	0125
627	14	1747	125
690	45	2291	25
1224	045	1744	0156
88	2	1774	125
88	2	1773	025
584	024	2266	25
380	13	2169	125
1113	35	1846	25
158	035	2439	125
854	24	1831	0125
890	045	2356	01
519	02	2624	25
395	24	1799	0125
229	24	1863	0125
254	5	1736	125
357	045	1905	05
676	0245	2307	025
209	24	1853	125
553	35	1914	0125
233	1	1552	0125
463	024	2135	0125
86	25	2362	125
349	1	2597	1
156	024	2179	0125
149	13	2057	125
274	1	2421	125
901	024	2180	125
1236	0245	2254	0125
254	5	1950	05
409	014	2286	1235
911	246	1710	125
361	234	2175	12
272	045	1558	125
852	024	1822	125
521	24	2022	125
1105	234	1732	125
289	35	2096	125
445	045	2153	01
445	045	2406	0125
253	014	2630	125
823	13	2531	0125
497	13	2689	015
1365	5	1944	015
452	456	2057	125
1057	0	2689	015
1371	13	2550	125
869	024	1895	015
276	02	1747	125
134	14	2504	012
76	135	1944	015
16	24	1535	125
92	024	2150	0125
319	45	1909	125
157	35	2091	0125
30	35	2648	125
462	14	2111	125
264	024	2169	125
189	24	2230	125
147	045	2465	0125
342	35	2285	0125
56	24	1909	125
325	0245	2309	025
61	35	2038	0125
3	24	2408	0125
30	35	2346	0125
850	246	2038	0125
628	023	2691	12
848	13	1753	3
381	5	1844	125
242	1	1553	016
566	456	2219	0125
96	35	1846	25
1073	05	1843	025
485	456	1840	125
315	1	1762	0125
370	25	2051	125
498	5	2445	0125
32	5	2486	15
166	14	1598	01235
334	2	2564	25
167	5	2545	125
288	24	2530	0125
383	35	2465	0125
657	045	1651	15
1076	24	1909	125
31	146	2680	012
884	13	1842	0125
761	23	1580	12
587	03	2274	01235
678	024	2202	125
7	23	1721	125
39	2	1601	0125
544	023	2185	125
303	02	1715	125
66	246	2446	016
1166	24	1985	0125
74	1	1985	0125
653	14	1887	12
575	2	1874	125
575	2	1875	125
572	04	2684	05
566	456	1743	015
465	1	2146	125
564	24	2120	012
90	24	1799	0125
327	024	1705	0125
93	24	1913	25
92	024	2690	125
92	024	2691	12
577	24	2360	0125
248	24	2465	0125
1117	123	1735	015
714	04	1569	0
295	45	1926	0125
617	014	1593	0125
318	246	1980	2
24	01	2682	0125
92	024	1988	0125
19	24	2292	125
1052	13	1721	125
324	5	1844	125
81	35	1804	01235
90	24	1642	0125
886	045	1740	125
701	024	2150	0125
42	456	1892	0125
250	13	2554	01
153	045	1601	0125
194	02	1904	125
482	24	1809	125
1202	2	2504	012
355	235	1877	0125
33	1	2688	0125
117	23	2414	025
343	05	2030	0
172	02	2640	0125
351	13	2253	0125
49	24	2280	2
854	24	2408	0125
143	024	2626	0125
171	24	2480	125
482	24	2682	0125
149	13	2108	013
196	25	2366	125
243	01	2394	1
130	234	1574	012
130	234	1575	125
345	45	2465	0125
1064	024	1889	02
971	014	1970	01
485	456	1621	125
485	456	1620	125
185	01	1858	0125
127	13	1941	125
67	024	2410	125
414	23	1690	012
107	045	1905	05
71	01	1652	125
681	13	1888	013
541	012	1979	0125
135	45	2291	25
1340	045	1856	25
834	045	2661	125
349	1	2147	0125
113	456	2173	0125
40	13	2480	125
1122	24	2020	125
480	045	1801	125
1115	45	1535	125
1207	14	2465	0125
68	02	2338	125
314	35	2336	0125
202	014	2286	1235
18	45	2331	1235
151	014	1588	125
618	35	1759	3
14	35	2135	0125
51	13	2038	0125
991	246	1710	125
117	23	2260	0125
184	13	1619	12
1146	0246	2551	013
63	5	1844	125
347	24	1593	0125
48	14	1772	125
85	35	2400	0125
225	13	2689	015
575	2	1658	125
253	014	2479	125
288	24	2182	25
100	5	2300	125
95	045	2158	015
667	456	1950	05
226	045	2099	14
264	024	1580	12
843	014	2025	05
646	246	1984	0125
169	1	2008	12
193	023	2651	125
609	23	2251	125
580	2	2545	125
868	13	1618	125
1131	13	1661	0125
103	014	2286	1235
610	2	2658	25
541	012	2188	0125
290	13	2043	0125
301	123	2609	125
163	014	2477	125
798	04	2369	025
40	13	1917	125
51	13	2249	125
531	35	1976	125
363	2	2694	125
378	1	2135	0125
161	02	2038	0125
474	023	2651	125
213	1	2440	125
115	246	2198	235
500	02	2227	125
691	246	1703	125
270	456	1732	125
870	04	1831	0125
645	35	1603	0125
1002	045	2408	0125
338	023	1909	125
149	13	1739	1
241	246	1711	125
406	146	1649	12
166	14	1547	0125
163	014	2276	01
19	24	2287	125
223	35	2218	013
155	5	1944	015
605	246	1703	125
74	1	2400	0125
48	14	1829	125
443	05	1780	25
960	13	2678	0125
1059	014	2069	01
367	03	1869	13
218	014	2277	015
371	456	1688	125
129	146	1547	0125
307	24	1644	0125
366	01	2631	0125
562	24	1596	0125
589	246	1703	125
994	13	1762	0125
166	14	2492	013
1252	2	1801	125
1040	023	2354	0125
409	014	1918	0125
347	24	2584	0125
298	014	1584	01
20	02	1611	125
30	35	2404	025
1065	35	1604	125
387	045	2309	025
613	5	2516	125
276	02	1962	25
483	045	2191	0125
613	5	1846	25
681	13	2159	0125
243	01	1703	125
140	14	2295	01235
648	35	2091	0125
398	23	2644	0125
446	35	2626	0125
401	24	1705	0125
728	456	1844	125
326	03	2586	01
356	14	1657	15
27	45	2472	01235
1153	045	1766	0125
325	0245	2256	015
309	35	1909	125
563	35	2051	125
752	35	2010	015
752	35	2012	015
585	04	2563	02
168	35	2577	0125
126	35	2462	0125
234	045	2502	015
72	13	1675	1
143	024	2472	01235
415	045	2157	012
199	045	2408	0125
915	2	1560	12
97	045	2096	125
134	14	1674	125
548	045	2417	02
581	246	2603	0125
379	04	1901	015
487	24	1646	25
186	13	2567	125
1075	5	2107	125
214	024	2161	125
488	1	2150	0125
1218	14	2124	1
459	045	1738	15
113	456	2373	015
119	02	2424	01
530	024	2582	0125
464	023	2682	0125
394	146	2135	0125
92	024	2439	125
340	35	2451	015
92	024	2344	012
627	14	2521	1
52	35	2626	0125
31	146	2227	125
31	146	2228	1
292	024	2267	12
360	35	1851	125
64	24	1981	0125
92	024	1705	0125
201	456	1848	015
533	14	2177	125
433	35	2291	25
6	045	1651	15
6	045	1650	5
807	024	1735	015
549	13	2554	01
153	045	2286	1235
392	035	1703	125
1385	24	1879	125
143	024	1538	012
102	5	1651	15
858	045	2064	25
384	345	2022	125
884	13	1731	01235
1053	35	1535	125
921	02	2146	125
732	45	2544	125
320	13	1521	125
201	456	2571	15
339	35	2475	0125
169	1	1530	12
421	456	1621	125
421	456	1620	125
158	035	1710	125
1134	024	2202	125
43	246	2303	125
312	0146	2485	0125
241	246	1985	0125
11	246	1703	125
6	045	2075	0125
594	135	2122	0125
128	5	2692	0125
550	01	2371	125
37	35	1645	15
439	123	1568	125
590	246	1710	125
412	13	1958	15
24	01	2084	125
410	13	2327	125
904	045	2383	0125
156	024	2323	125
128	5	2349	0125
419	24	2393	0125
1179	146	1914	0125
222	2	1609	1235
577	24	1776	12
233	1	1985	0125
250	13	1882	012
120	045	1821	125
624	2	2051	125
849	123	2051	125
418	035	1847	01
952	14	2594	015
530	024	1588	125
1145	35	2235	25
457	01	1806	1
604	13	2456	01
118	35	2235	25
338	023	2472	01235
310	5	2195	05
488	1	2439	125
1112	234	2004	12
307	24	2531	0125
126	35	1789	125
243	01	2596	013
432	234	1727	12
495	24	1981	0125
