# Supplementary material for: Environmental change makes robust ecological networks fragile
Source: Nat Commun. 2016 Aug 11;7:12462. doi: 10.1038/ncomms12462 (PMC4987532; doi:10.1038/ncomms12462)
Supplement: Supplementary Data 1 — Host-parasite networks and host extinction sequences in Avida experiments. The compressed archive includes the 100 co-evolved host-parasite networks and the host extinction sequences in the historical scenario. [file ncomms12462-s2.zip › Supplementary_data_S1/host_parasite_network_99.csv]

host_genotype	host_phenotype	parasite_genotype	parasite_phenotype
1262	13	1911	01
232	0	1837	01
873	01	2024	01
825	02	1990	0
204	0	1907	0
584	01	1908	0
80	13	1956	01
424	15	1872	01
129	12	1842	01
826	1	1992	01
20	2	2017	23
280	13	1942	01
307	0	2009	0
603	02	1911	01
1037	01	2008	03
129	12	1992	01
60	15	1911	01
314	01	1828	13
491	13	1950	23
307	0	1907	0
1081	01	2041	013
583	2	2017	23
427	13	2012	01
125	01	1842	01
125	01	1849	1
294	13	2012	01
118	01	1846	0
80	13	1911	01
429	01	2008	03
238	2	2023	23
135	01	2008	03
665	3	1971	23
588	13	1949	01
47	13	1874	23
240	13	1869	01
821	12	1849	1
215	2	1957	2
368	01	2031	0
429	01	1886	03
270	15	1900	1
253	12	1861	01
153	13	2012	01
135	01	1916	0
611	0	1938	01
708	01	1887	15
15	01	1875	01
276	13	2012	01
1222	1	1834	01
304	13	1949	01
264	01	1870	0
264	01	1970	13
551	01	2042	0
1276	03	1886	03
1148	0	1852	01
544	2	1994	23
427	13	1911	01
1413	13	1955	01
598	12	1909	01
941	2	1993	23
257	13	2011	1
257	13	2012	01
98	01	2031	0
660	0	1870	0
860	0	1861	01
524	12	1842	01
131	01	1843	03
420	12	1861	01
754	01	1857	0
296	01	1828	13
332	0	1991	03
826	1	1861	01
327	13	1956	01
47	13	1944	013
938	15	1866	01
533	13	2011	1
167	0	1962	01
47	13	1828	13
438	01	2031	0
26	01	2002	01
514	1	1841	013
590	0	1884	0
461	01	2008	03
863	01	2031	0
153	13	2020	01
262	15	2012	01
52	01	1834	01
508	01	2031	0
232	0	1865	01
554	12	1919	1
95	01	1892	0
491	13	1944	013
276	13	2011	1
532	01	2031	0
1782	0	1984	0
270	15	1838	01
307	0	1859	0
423	01	1849	1
687	13	2012	01
789	01	1842	01
409	13	1899	01
406	12	2028	01
1113	01	2031	0
264	01	1847	0
342	13	1929	01
778	12	1842	01
164	12	1835	01
322	01	1842	01
571	12	1842	01
307	0	1915	0
461	01	1925	0
598	12	1876	1
526	13	2012	01
33	2	2017	23
341	0	1938	01
167	0	1928	01
129	12	2028	01
305	01	1834	01
378	0	1991	03
135	01	1973	0
300	12	1834	01
129	12	1861	01
129	12	1863	01
253	12	1974	01
144	0	1870	0
20	2	1983	2
978	13	1927	23
566	13	2011	1
174	2	2023	23
15	01	2041	013
15	01	2042	0
41	13	2012	01
297	13	1900	1
232	0	1852	01
491	13	1935	23
20	2	1936	2
4	01	2036	0
34	0	2012	01
452	13	1929	01
1501	0	1981	01
637	01	1851	0
98	01	1995	0
1007	0	2006	0
869	13	1942	01
769	01	1900	1
128	13	2037	01
131	01	1976	0
429	01	1937	03
308	13	1927	23
499	0	1884	0
1277	13	1839	01
80	13	2013	01
80	13	2012	01
391	3	2008	03
878	13	2016	01
41	13	1964	01
26	01	1827	01
1077	13	2003	23
992	13	1933	01
26	01	1945	01
304	13	2001	01
173	2	1968	2
423	01	1876	1
1105	1	2005	01
475	0	1898	01
656	12	1861	01
98	01	1890	0
1238	0	1916	0
1346	1	1996	1
865	01	1859	0
543	05	1985	01
670	01	2001	01
964	01	1995	0
45	12	1842	01
31	2	2044	023
341	0	1922	01
4	01	1900	1
121	01	1980	013
514	1	1882	013
204	0	2009	0
170	12	1861	01
720	01	2031	0
173	2	1840	2
174	2	2017	23
486	12	1861	01
825	02	1907	0
371	12	1842	01
362	01	2008	03
491	13	1924	23
41	13	1856	1
383	12	1861	01
440	13	2001	01
104	2	2017	23
852	15	1900	1
539	0	1922	01
966	01	1875	01
257	13	2035	1
440	13	1949	01
261	13	2012	01
238	2	2017	23
508	01	1995	0
793	0	1880	01
276	13	1977	1
532	01	1995	0
827	13	1867	01
4	01	1911	01
754	01	1870	0
439	13	1911	01
277	5	1887	15
428	13	1956	01
880	13	2012	01
